# Supplementary material for: Evaluating nursery pig responses to in-feed sub-therapeutic antibiotics
Source: PLoS One. 2019 Apr 26;14(4):e0216070. doi: 10.1371/journal.pone.0216070 (PMC6485771; doi:10.1371/journal.pone.0216070)
Supplement: S1 Dataset — (ZIP) [file pone.0216070.s002.zip]

Archive with 1 entries (1 files):
- S1 data set.xlsx
