# Supplementary material for: Evaluating nursery pig responses to in-feed sub-therapeutic antibiotics
Source: PLoS One. 2019 Apr 26;14(4):e0216070. doi: 10.1371/journal.pone.0216070 (PMC6485771; doi:10.1371/journal.pone.0216070)
Supplement: S1 Dataset — (ZIP) [file pone.0216070.s002.zip › S1 data set.xlsx]

## Sheet: Growth Performance
									Delta BWs						ADG kg/d
Rep	Pen	Diet$	BWkgWk0	BWkgWk1	BWkgWk2	BWkgWk3	BWkgWk4	BWkgWk5	Wk0	Wk1	Wk2	Wk3	Wk4	Wk5	ADG0-1	ADG1-2	ADG2-3	ADG3-4	ADG4-5	Overall	ADFI0-1	ADFI1-2	ADFI2-3	ADFI3-4	ADFI4-5	ADFIoverall	GF0-1	GF1-2	GF2-3	GF3-4	GF4-5	GFoverall
2	2	Control	7.15	6.65	5.95	7.5	11.15	14.4	0	-0.5	-1.2	0.35	4	7.25	-0.0714286	-0.1	0.221429	0.521429	0.541667	0.213235	0.00857143	0.00785714	0.06	0.152143	0.273824	0.273824	-8.33333	-12.7273	3.69048	3.42723	1.97816	0.778733
2	4	Control	6.5	7.65	9.25	12.25	15.5	20.75	0	1.15	2.75	5.75	9	14.25	0.164286	0.228571	0.428571	0.464286	0.875	0.419118	0.152857	0.197857	0.29619	0.395357	0.525588	0.525588	1.07477	1.15523	1.44695	1.17435	1.6648	0.797426
2	13	Control	6.5	6.6	6.95	10.35	14.1	15.4	0	0.1	0.45	3.85	7.6	8.9	0.0142857	0.05	0.485714	0.535714	0.433333	0.287097	0.0242857	0.0728571	0.215238	0.336429	0.387742	0.387742	0.588235	0.686275	2.25664	1.59236	1.11758	0.740433
2	19	Control	7.35	7.2	8.55	11.85	16.2	20.85	0	-0.15	1.2	4.5	8.85	13.5	-0.0214286	0.192857	0.471429	0.621429	0.775	0.397059	0.0142857	0.0928571	0.22619	0.360714	0.476471	0.476471	-1.5	2.07692	2.08421	1.72277	1.62654	0.833333
2	22	Control	6.7	6.85	8.05	10.65	14.15	17.85	0	0.15	1.35	3.95	7.45	11.15	0.0214286	0.171429	0.371429	0.5	0.616667	0.327941	0.0671429	0.122857	0.203333	0.336429	0.432941	0.432941	0.319149	1.39535	1.8267	1.4862	1.42437	0.757473
2	25	Control	7.3	7.3	8.15	10.35	12.15	15.9	0	0	0.85	3.05	4.85	8.6	0	0.121429	0.314286	0.257143	0.625	0.252941	0.0271429	0.0707143	0.161429	0.321071	0.430588	0.430588	0	1.71717	1.9469	0.80089	1.4515	0.587432
1	2	Control	5.35	5.35	5	6.3	9.15	13.15	0	0	-0.35	0.95	3.8	7.8	0	-0.05	0.185714	0.407143	0.571429	0.222857	0.0371429	0.15	0.221429	0.221429	0.89375	0.30475	0	-0.333333	0.83871	1.83871	0.639361	0.731279
1	4	Control	6.5	6.7	7.35	10.15	14.95	19.6	0	0.2	0.85	3.65	8.45	13.1	0.0285714	0.0928571	0.4	0.685714	0.664286	0.374286	0.0528571	0.192857	0.364286	0.364286	0.9625	0.387357	0.540541	0.481481	1.09804	1.88235	0.690167	0.966255
1	13	Control	6.9	7.3	7.55	10.2	14.05	18.4	0	0.4	0.65	3.3	7.15	11.5	0.0571429	0.0357143	0.378571	0.55	0.621429	0.328571	0.11	0.235714	0.2	0.2	0.96875	0.342893	0.519481	0.151515	1.89286	2.75	0.641475	0.958234
1	19	Control	7.35	8	8.35	11.45	16.2	20.2	0	0.65	1	4.1	8.85	12.85	0.0928571	0.05	0.442857	0.678571	0.571429	0.367143	0.107143	0.192857	0.378571	0.378571	0.74375	0.360179	0.866667	0.259259	1.16981	1.79245	0.768307	1.01934
1	22	Control	6.15	6.05	7.35	9.5	12.9	18	0	-0.1	1.2	3.35	6.75	11.85	-0.0142857	0.185714	0.307143	0.485714	0.728571	0.338571	0.0385714	0.207143	0.392857	0.392857	0.78125	0.362536	-0.37037	0.896552	0.781818	1.23636	0.932571	0.933898
1	25	Control	5.95	6	6.25	7.95	11.45	16.1	0	0.05	0.3	2	5.5	10.15	0.00714286	0.0357143	0.242857	0.5	0.664286	0.29	0.0485714	0.121429	0	0	0.84375	0.20275	0.147059	0.294118	.	.	0.787302	1.43033
2	1	CTC	6.9	7.05	8.2	11.75	16.05	18.6	0	0.15	1.3	4.85	9.15	11.7	0.0214286	0.164286	0.507143	0.614286	0.85	0.377419	-0.0142857	0.075	0.235714	0.391071	0.456452	0.456452	-1.5	2.19048	2.15152	1.57078	1.86219	0.826855
2	5	CTC	6.8	7.6	11.55	15.2	19.75	25.4	0	0.8	4.75	8.4	12.95	18.6	0.114286	0.564286	0.521429	0.65	0.941667	0.547059	0.1	0.307143	0.466667	0.592857	0.730882	0.730882	1.14286	1.83721	1.11735	1.09639	1.2884	0.748491
2	6	CTC	8.25	9.15	9.2	11.4	14.55	20.5	0	0.9	0.95	3.15	6.3	12.25	0.128571	0.00714286	0.314286	0.45	0.991667	0.360294	0.0814286	0.101429	0.181905	0.281071	0.440294	0.440294	1.57895	0.0704225	1.72775	1.60102	2.25228	0.818303
2	10	CTC	6.4	6.85	6.45	9	12.55	17.7	0	0.45	0.05	2.6	6.15	11.3	0.0642857	-0.0571429	0.364286	0.507143	0.858333	0.332353	0.0771429	0.0671429	0.168571	0.288929	0.437941	0.437941	0.833333	-0.851064	2.16102	1.75525	1.95993	0.758899
2	21	CTC	7.9	9.25	12.25	15.05	21	25.7	0	1.35	4.35	7.15	13.1	17.8	0.192857	0.428571	0.4	0.85	0.783333	0.523529	0.121429	0.271429	0.42619	0.551786	0.666176	0.666176	1.58824	1.57895	0.938547	1.54045	1.17586	0.785872
2	27	CTC	7.25	7.5	8.5	11.65	15.35	21.35	0	0.25	1.25	4.4	8.1	14.1	0.0357143	0.142857	0.45	0.528571	1	0.414706	0.0242857	0.0978571	0.231905	0.356071	0.503529	0.503529	1.47059	1.45985	1.94045	1.48445	1.98598	0.823598
1	1	CTC	6.55	7.75	10.65	14.6	18.9	24	0	1.2	4.1	8.05	12.35	17.45	0.171429	0.414286	0.564286	0.614286	0.728571	0.498571	0.178571	0.5	0.728571	0.728571	1.04375	0.635893	0.96	0.828571	0.77451	0.843137	0.698033	0.784049
1	5	CTC	5.35	5.45	6.1	8.65	12.35	17.55	0	0.1	0.75	3.3	7	12.2	0.0142857	0.0928571	0.364286	0.528571	0.742857	0.348571	0.05	0.164286	0.4	0.4	0.8625	0.375357	0.285714	0.565217	0.910714	1.32143	0.861284	0.928639
1	6	CTC	6.95	6.75	7.7	10.8	15.05	19.3	0	-0.2	0.75	3.85	8.1	12.35	-0.0285714	0.135714	0.442857	0.607143	0.607143	0.352857	0.0528571	0.157143	0.471429	0.471429	0.925	0.415571	-0.540541	0.863636	0.939394	1.28788	0.656371	0.849089
1	10	CTC	6.2	6.95	8	11.45	15.95	20.6	0	0.75	1.8	5.25	9.75	14.4	0.107143	0.15	0.492857	0.642857	0.664286	0.411429	0.12	0.228571	0.5	0.5	0.88125	0.445964	0.892857	0.65625	0.985714	1.28571	0.753799	0.922559
1	21	CTC	7.75	8.7	11.65	15.75	20.1	25.4	0	0.95	3.9	8	12.35	17.65	0.135714	0.421429	0.585714	0.621429	0.757143	0.504286	0.192857	0.385714	0.642857	0.642857	0.65	0.502857	0.703704	1.09259	0.911111	0.966667	1.16484	1.00284
1	27	CTC	5.95	7.1	9.2	12.5	17.65	22.25	0	1.15	3.25	6.55	11.7	16.3	0.164286	0.3	0.471429	0.735714	0.657143	0.465714	0.124286	0.264286	0.557143	0.557143	0.93125	0.486821	1.32184	1.13514	0.846154	1.32051	0.705657	0.956643

## Sheet: Ussing Chamber
			Ileum						Colon
Sample	Rep	Treatment	Rep	System	ChamberID	IleumTER	IleumGlucose	IleumGlutamine	ChamberRep	System	ChamberID	ColonTER
19	1	Control	1	New	2	1	0.97	-0.04	1	Old	1	1
13	1	Control	2	New	2	1	2.73	0.53	2	Old	3	.
4	1	Control	2	New	3	1	25.19	6.69	2	Old	5	1
22	1	Control	3	New	6	1	2.52	-0.39	3	Old	6	1
25	1	Control	4	New	2	1	2.77	0.6	4	Old	2	1
2	1	Control	5	New	5	1	12.88	3.63	5	Old	6	1
21	1	CTC	1	New	5	1.00627	0.82	0.4	1	Old	2	0.351673
1	1	CTC	2	New	5	0.764706	19.2	0.87	2	Old	6	0.814113
10	1	CTC	3	New	3	0.873155	0.38	0.23	3	Old	5	0.936356
27	1	CTC	3	New	5	1.08775	0.67	0.64	3	Old	7	4.70174
6	1	CTC	4	New	5	1.15479	-0.39	-0.04	4	Old	6	1.73908
5	1	CTC	5	New	3	1.01234	12.85	2.02	5	Old	4	0.49953

## Sheet: Fluidigm_Ileum
			Fold gene expression = 2^-(∆∆Ct)
Sample	Rep	Trt$	BD2	CASP3	CASP6	CCL2	CLDN2	CLDN3	CLDN4	DEFB1	FABP1	IAP	IL10	IL18	IL8	MUC2	NFKB1	OCLN	RELA	SLC5A1	SLC5A8	SLCA2	TFF2	TGFB1	TLR2	TLR3	TLR4	TNFA
22	2	control	1.55	1.15	1.45	1.31	0.54	0.38	0.4	0.44	6.08	0.7	0.79	1.33	1.01	0.45	0.89	0.66	0.46	1.46	8.09	0.74	0.76	0.51	0.41	0.55	0.54	0.37
13	2	control	0.55	0.09	0.56	0.56	1.37	.	1.91	.	3.46	0.1	.	.	.	.	.	.	0.26	0.02	.	.	0.37	.	.	2.27	.	0.48
22	1	control	0.91	0.78	0.58	1.19	0.21	0.54	0.27	1.39	0.37	0.04	1.2	0.74	0.36	0.32	1.01	0.2	1	0.25	0.23	0.15	0.32	1.07	0.91	0.32	0.59	0.92
2	1	control	1.15	4.21	1.53	0.87	.	5.75	3.74	.	13.22	10.17	.	0.8	1.93	.	0.45	2.73	1.56	6.3	.	.	.	0.69	.	3.19	0.51	.
19	1	control	.	1.16	0.94	1.2	0.2	1.63	0.75	0.65	1.2	2.11	0.79	0.82	1.1	0.67	1.75	0.89	1.07	1.53	.	0.66	1.39	1.75	0.56	0.44	0.91	1.97
4	1	control	0.96	1.47	2.17	0.6	1.04	4.51	1.57	0.29	0.94	3.75	0.45	1.53	1.53	1.07	1.44	2.29	1.15	4.03	0.29	1.83	0.9	0.75	0.85	1.51	0.52	0.48
13	1	control	0.38	2.63	0.77	1.09	3.9	0.38	2.63	0.33	0.02	8.32	.	0.17	2.5	2.61	1.69	2.99	.	4.5	1.87	2.19	0.79	0.96	.	.	.	.
25	1	control	1.06	0.64	0.88	1.69	0.79	0.3	0.43	.	0.5	0.56	1.36	0.79	0.34	0.77	0.58	0.44	1.18	0.81	.	0.47	1.24	1.1	0.78	0.23	0.53	1.49
27	2	Antibiotics	0.52	0.87	0.73	0.55	0.37	0.26	0.3	0.61	0.41	1.4	0.94	0.8	0.16	0.47	1.05	0.48	1.2	0.99	3.41	0.41	0.33	1.21	0.33	0.55	0.74	1.32
1	2	Antibiotics	1.05	1.63	3.28	1.4	0.29	4.54	0.29	0.73	1.81	0.66	0.39	1.86	2.04	0.65	1.08	0.7	0.32	1.87	0.96	0.87	.	0.25	.	0.53	0.57	0.16
10	1	Antibiotics	0.66	1	1.26	0.71	0.47	0.13	0.48	1.25	0.22	1.69	0.33	1.17	0.69	0.83	1.08	1.1	1.26	2.51	0.89	0.78	0.43	0.69	0.49	0.93	0.3	0.92
6	1	Antibiotics	0.6	5.33	2.15	0.44	1.51	7.51	3.67	0.72	2.01	4.28	0.33	0.58	1.29	1.87	1.13	3.41	1.32	5.94	4.92	3.69	1.24	0.53	0.67	2.19	0.28	0.19
1	1	Antibiotics	0.33	3.82	3.29	0.62	2.26	1.5	2.26	0.38	9.8	4.71	0.22	1.37	1.6	1.79	0.92	2.03	1.29	3.31	7.96	2.3	0.85	0.43	1.13	2.13	0.21	0.39
21	1	Antibiotics	0.35	1.33	1.82	0.55	0.82	2.99	2.21	1.02	5.46	1.58	0.68	0.83	0.33	1.19	0.64	2.07	1.37	2.16	1.43	1.34	0.64	0.67	0.24	0.77	0.3	0.66
5	1	Antibiotics	0.9	1.51	1.41	0.99	1.43	2.03	1.12	1.31	10.6	2.72	0.67	0.6	0.47	0.91	1	0.68	1.16	1.89	0.41	1.3	0.83	0.99	1.54	0.93	0.56	0.79
27	1	Antibiotics	0.12	.	2.33	0.55	.	1.2	.	.	5.97	.	0.88	0.68	.	.	1.26	.	.	.	.	.	.	0.59	.	.	1.44	1.51

## Sheet: VFA_Cecum
Pig	rep	tissue$	trt$	formatemM	acetatemM	propionatemM	isobutyratemM	butyratemM	lactate1mM	lactate2mM	isovaleratemM	valeratemM	caproatemM	heptanoatemM	oxalatemM	phenylacetatemM	succinatemM	fumaratemM	totalmM	BCFAmM
2	1	Cecum	control	0	85.6833	43.9697	0.49035	25.1345	0	0	0.48594	5.346	0.16638	0	0.14145	0.083025	0.476145	0	161.977	0.97629
4	1	Cecum	control	0.90345	62.9981	31.2883	0.670725	10.7317	0	0	0.746415	1.64	0.012465	0	0.45138	0.214275	0.363795	0	110.021	1.41714
13	1	Cecum	control	0.931275	82.0919	36.5546	1.24044	12.6525	0	0	1.2147	3.28221	0.160335	0	0.454305	0.35751	0.475815	0	139.416	2.45514
19	1	Cecum	control	0	58.0966	30.9677	0.689175	8.1312	0	0	0.69606	1.0753	-0.00372	0	0.144825	0.171675	0.272265	0	100.241	1.38523
22	1	Cecum	control	1.01384	90.6885	50.8129	0	15.7634	0	0	0	1.46497	-0.007275	0	0.438945	0	0.536805	0	160.712	0
25	1	Cecum	control	0.793725	76.5145	41.7049	0.29214	19.9757	0	0.15942	0.313455	4.27175	0.059835	0	0.40002	0	0.43254	0	144.918	0.605595
1	1	Cecum	CTC	1.69156	86.2525	38.249	0.32598	18.0136	0	0	0.344535	2.0427	0.16488	0	0	0.066105	0.460485	0	147.611	0.670515
5	1	Cecum	CTC	0	78.7665	32.9856	0.66909	10.3379	0	0	0.560265	0.94161	-0.007695	0	0	0.167745	0	0	124.421	1.22935
6	1	Cecum	CTC	0	91.6998	33.1902	0.36807	14.1913	0	0	0.326895	1.5477	0.006945	0	0.32214	0	0.375795	0	142.029	0.694965
10	1	Cecum	CTC	2.31537	73.7074	31.7158	0.27309	9.7506	0	3.06681	0.703815	0.755175	-0.017715	0	0.648915	0.2556	0.846	0	124.021	0.976905
21	1	Cecum	CTC	0.62757	88.6633	35.1709	0.254115	9.11799	0	0	0.39042	1.66511	0.24981	0	0.65751	0	0.433515	0	137.23	0.644535
27	1	Cecum	CTC	2.07164	62.7558	33.7458	0.270075	17.1783	0	1.40667	0.272895	6.78379	0.29646	0	0	0	0.61995	0	125.401	0.54297

## Sheet: Proteome_Ileum
Checked	Protein FDR Confidence: Mascot	Master	Accession	Description	Exp. q-value: Mascot	Coverage [%]	# Peptides	# PSMs	# Unique Peptides	# Protein Groups	# AAs	MW [kDa]	calc. pI	Score Mascot: Mascot	Score Sequest HT: Sequest HT	# Peptides (by Search Engine): Mascot	# Peptides (by Search Engine): Sequest HT	# Razor Peptides	Abundances (Grouped): F13	Abundances (Grouped): F14	Abundances (Grouped): F15	Abundances (Grouped): F16	Abundances (Grouped): F17	Abundances (Grouped): F18	Abundances (Grouped): F19	Abundances (Grouped): F20	Abundances (Grouped): F21	Abundances (Grouped): F22	Abundances (Grouped): F23	Abundances (Grouped): F24	Found in File: [F13]	Found in File: [F14]	Found in File: [F15]	Found in File: [F16]	Found in File: [F17]	Found in File: [F18]	Found in File: [F19]	Found in File: [F20]	Found in File: [F21]	Found in File: [F22]	Found in File: [F23]	Found in File: [F24]	Found in Sample: [S13] F13: Sample, 29363, Ileum, Control	Found in Sample: [S14] F14: Sample, 29399, Ileum, Control	Found in Sample: [S15] F15: Sample, 29592, Ileum, Control	Found in Sample: [S16] F16: Sample, 29636, Ileum, Control	Found in Sample: [S17] F17: Sample, 29803, Ileum, Control	Found in Sample: [S18] F18: Sample, 29810, Ileum, Control	Found in Sample: [S19] F19: Sample, 29331, Ileum, CTC
FALSE	High	Master Protein	Q6QAQ1	Actin, cytoplasmic 1 OS=Sus scrofa OX=9823 GN=ACTB PE=1 SV=2	0	64	21	3588	11	1	375	41.7	5.48	136623		21		12	3.75506e+07	2.77198e+08	1.93742e+08	3.24562e+08	3.06122e+08	5.54009e+07	2.10764e+08	1.96943e+08	2.87243e+08	1.62339e+08	1.56545e+08	2.92509e+08	High	High	High	High	High	High	High	High	High	High	High	High	High	High	High	High	High	High	High
	Checked	Confidence	Annotated Sequence	Modifications	Modifications in Master Proteins	# Protein Groups	# Proteins	# PSMs	Master Protein Accessions	Positions in Master Proteins	# Missed Cleavages	Theo. MH+ [Da]	# Razor Quan Results	Abundances (Grouped): F13	Abundances (Grouped): F14	Abundances (Grouped): F15	Abundances (Grouped): F16	Abundances (Grouped): F17	Abundances (Grouped): F18	Abundances (Grouped): F19	Abundances (Grouped): F20	Abundances (Grouped): F21	Abundances (Grouped): F22	Abundances (Grouped): F23	Abundances (Grouped): F24	Quan Info	Found in Sample: [S13] F13: Sample, 29363, Ileum, Control	Found in Sample: [S14] F14: Sample, 29399, Ileum, Control	Found in Sample: [S15] F15: Sample, 29592, Ileum, Control	Found in Sample: [S16] F16: Sample, 29636, Ileum, Control	Found in Sample: [S17] F17: Sample, 29803, Ileum, Control	Found in Sample: [S18] F18: Sample, 29810, Ileum, Control	Found in Sample: [S19] F19: Sample, 29331, Ileum, CTC	Found in Sample: [S20] F20: Sample, 29361, Ileum, CTC	Found in Sample: [S21] F21: Sample, 29484, Ileum, CTC	Found in Sample: [S22] F22: Sample, 29611, Ileum, CTC	Found in Sample: [S23] F23: Sample, 29675, Ileum, CTC	Found in Sample: [S24] F24: Sample, 29817, Ileum, CTC	Confidence (by Search Engine): Mascot	Confidence (by Search Engine): Sequest HT	Percolator q-Value (by Search Engine): Mascot	Percolator q-Value (by Search Engine): Sequest HT	Percolator PEP (by Search Engine): Mascot	Percolator PEP (by Search Engine): Sequest HT	Ions Score (by Search Engine): Mascot	XCorr (by Search Engine): Sequest HT	Top Apex RT [min]	Sequence in Protein	Positions in Protein
	FALSE	High	[K].QEYDESGPSIVHRK.[C]			1	1	1	Q6QAQ1	Q6QAQ1 [360-373]	1	1644.8	0	33548	47083.3	28775.3	103821	123095	22789.7	15881.8	25779.3	117575	32112.2	65833	63864.9		Peak Found	Peak Found	Peak Found	Peak Found	Peak Found	Peak Found	Peak Found	Peak Found	High	Peak Found	Peak Found	Peak Found	High	n/a	0		0.0006035		29		28.69	K.QEYDESGPSIVHRK.C	[360-373]
		Checked	Confidence	Identifying Node	PSM Ambiguity	Annotated Sequence	Modifications	# Protein Groups	# Proteins	Master Protein Accessions	Protein Accessions	# Missed Cleavages	Charge	DeltaScore	DeltaCn	Rank	Search Engine Rank	m/z [Da]	MH+ [Da]	Theo. MH+ [Da]	DeltaM [ppm]	Deltam/z [Da]	Activation Type	MS Order	Isolation Interference [%]	Ion Inject Time [ms]	RT [min]	First Scan	Spectrum File	File ID	Quan Info	Ions Score	Identity Strict	Identity Relaxed	Expectation Value	XCorr	Percolator q-Value	Percolator PEP	Precursor Abundance	Apex RT [min]
		FALSE	High	Mascot (I6)	Unambiguous	[K].QEYDESGPSIVHRK.[C]		1	1	Q6QAQ1	Q6QAQ1	1	2	1	0	1	1	822.905	1644.8	1644.8	2.69	0.00221	HCD (High Energy Collision Dissociation)	MS2	59.2155	120	28.7289	8030	P490_porcine-21_29484.raw	F21		29	16	13	0.000706269		0	0.0006035	117575	28.71
	FALSE	High	[K].QEYDESGPSIVHR.[K]			1	1	334	Q6QAQ1	Q6QAQ1 [360-372]	0	1516.7	0	2.19057e+06	22268794	1.53726e+07	2.4639e+07	21884704	5.7991e+06	1.32774e+07	1.55786e+07	2.41523e+07	18739798	1.65346e+07	2.17862e+07		High	High	High	High	High	High	High	High	High	High	High	High	High	n/a	0		6.974e-09		93		33.18	K.QEYDESGPSIVHR.K	[360-372]
		Checked	Confidence	Identifying Node	PSM Ambiguity	Annotated Sequence	Modifications	# Protein Groups	# Proteins	Master Protein Accessions	Protein Accessions	# Missed Cleavages	Charge	DeltaScore	DeltaCn	Rank	Search Engine Rank	m/z [Da]	MH+ [Da]	Theo. MH+ [Da]	DeltaM [ppm]	Deltam/z [Da]	Activation Type	MS Order	Isolation Interference [%]	Ion Inject Time [ms]	RT [min]	First Scan	Spectrum File	File ID	Quan Info	Ions Score	Identity Strict	Identity Relaxed	Expectation Value	XCorr	Percolator q-Value	Percolator PEP	Precursor Abundance	Apex RT [min]
		FALSE	High	Mascot (I6)	Unambiguous	[K].QEYDESGPSIVHR.[K]		1	1	Q6QAQ1	Q6QAQ1	0	3	1	0	1	1	506.239	1516.7	1516.7	0.43	0.00022	HCD (High Energy Collision Dissociation)	MS2	4.86716	120	33.764	9894	P490_porcine-21_29484.raw	F21		68	16	13	7.33183e-08		0	7.134e-09	6.63116e+06	33.18
		FALSE	High	Mascot (I6)	Unambiguous	[K].QEYDESGPSIVHR.[K]		1	1	Q6QAQ1	Q6QAQ1	0	3	1	0	1	1	506.239	1516.7	1516.7	0.37	0.00019	HCD (High Energy Collision Dissociation)	MS2	2.38432	120	33.6335	9846	P490_porcine-21_29484.raw	F21		81	16	13	3.89236e-09		0	1.108e-08	6.63116e+06	33.18
		FALSE	High	Mascot (I6)	Unambiguous	[K].QEYDESGPSIVHR.[K]		1	1	Q6QAQ1	Q6QAQ1	0	2	1	0	1	1	758.854	1516.7	1516.7	-0.71	-0.00054	HCD (High Energy Collision Dissociation)	MS2	1.28211	15.827	33.2006	9686	P490_porcine-21_29484.raw	F21		80	16	13	4.28758e-09		0	2.211e-06	17521124	33.17
		FALSE	High	Mascot (I6)	Unambiguous	[K].QEYDESGPSIVHR.[K]		1	1	Q6QAQ1	Q6QAQ1	0	3	1	0	1	1	506.239	1516.7	1516.7	-0.66	-0.00033	HCD (High Energy Collision Dissociation)	MS2	35.0328	120	34.3099	10095	P490_porcine-21_29484.raw	F21		41	16	13	4.00141e-05		0	1.354e-06	6.63116e+06	33.18
		FALSE	High	Mascot (I6)	Unambiguous	[K].QEYDESGPSIVHR.[K]		1	1	Q6QAQ1	Q6QAQ1	0	2	1	0	1	1	758.855	1516.7	1516.7	-0.55	-0.00042	HCD (High Energy Collision Dissociation)	MS2	0.805077	21.726	33.0709	9638	P490_porcine-21_29484.raw	F21		84	16	13	1.61143e-09		0	6.18e-06	17521124	33.17
		FALSE	High	Mascot (I6)	Unambiguous	[K].QEYDESGPSIVHR.[K]		1	1	Q6QAQ1	Q6QAQ1	0	2	1	0	1	1	758.855	1516.7	1516.7	-0.55	-0.00042	HCD (High Energy Collision Dissociation)	MS2	1.69259	21.758	33.3305	9734	P490_porcine-21_29484.raw	F21		79	16	13	5.83731e-09		0	6.261e-07	17521124	33.17
		FALSE	High	Mascot (I6)	Unambiguous	[K].QEYDESGPSIVHR.[K]		1	1	Q6QAQ1	Q6QAQ1	0	2	1	0	1	1	758.855	1516.7	1516.7	-0.47	-0.00035	HCD (High Energy Collision Dissociation)	MS2	2.3184	36.589	33.4598	9782	P490_porcine-21_29484.raw	F21		82	16	13	2.95946e-09		0	1.792e-07	17521124	33.17
		FALSE	High	Mascot (I6)	Unambiguous	[K].QEYDESGPSIVHR.[K]		1	1	Q6QAQ1	Q6QAQ1	0	2	1	0	1	1	758.855	1516.7	1516.7	-0.39	-0.00029	HCD (High Energy Collision Dissociation)	MS2	32.9355	120	35.2687	10449	P490_porcine-21_29484.raw	F21		37	16	13	8.45693e-05		0	2.735e-05	17521124	33.17
		FALSE	High	Mascot (I6)	Unambiguous	[K].QEYDESGPSIVHR.[K]		1	1	Q6QAQ1	Q6QAQ1	0	3	1	0	1	1	506.239	1516.7	1516.7	-0.36	-0.00018	HCD (High Energy Collision Dissociation)	MS2	1.62093	57.448	32.9842	9606	P490_porcine-21_29484.raw	F21		78	16	13	7.29815e-09		0	3.216e-09	6.63116e+06	33.18
		FALSE	High	Mascot (I6)	Unambiguous	[K].QEYDESGPSIVHR.[K]		1	1	Q6QAQ1	Q6QAQ1	0	3	1	0	1	1	506.239	1516.7	1516.7	-0.36	-0.00018	HCD (High Energy Collision Dissociation)	MS2	1.5534	52.519	33.3728	9750	P490_porcine-21_29484.raw	F21		78	16	13	7.2146e-09		0	3.679e-09	6.63116e+06	33.18
		FALSE	High	Mascot (I6)	Unambiguous	[K].QEYDESGPSIVHR.[K]		1	1	Q6QAQ1	Q6QAQ1	0	2	1	0	1	1	758.855	1516.7	1516.7	-0.31	-0.00023	HCD (High Energy Collision Dissociation)	MS2	11.9546	120	33.8542	9927	P490_porcine-21_29484.raw	F21		85	16	13	1.3038e-09		0	9.198e-09	17521124	33.17
		FALSE	High	Mascot (I6)	Unambiguous	[K].QEYDESGPSIVHR.[K]		1	1	Q6QAQ1	Q6QAQ1	0	3	1	0	1	1	506.239	1516.7	1516.7	-0.3	-0.00015	HCD (High Energy Collision Dissociation)	MS2	4.22482	120	32.8619	9561	P490_porcine-21_29484.raw	F21		65	16	13	1.34962e-07		0	5.789e-09	6.63116e+06	33.18
		FALSE	High	Mascot (I6)	Unambiguous	[K].QEYDESGPSIVHR.[K]		1	1	Q6QAQ1	Q6QAQ1	0	3	1	0	1	1	506.239	1516.7	1516.7	-0.23	-0.00012	HCD (High Energy Collision Dissociation)	MS2	4.17263	120	34.1584	10039	P490_porcine-21_29484.raw	F21		58	16	13	7.55462e-07		0	1.281e-08	6.63116e+06	33.18
		FALSE	High	Mascot (I6)	Unambiguous	[K].QEYDESGPSIVHR.[K]		1	1	Q6QAQ1	Q6QAQ1	0	2	1	0	1	1	758.855	1516.7	1516.7	-0.23	-0.00017	HCD (High Energy Collision Dissociation)	MS2	7.35319	120	33.7206	9878	P490_porcine-21_29484.raw	F21		89	16	13	5.39775e-10		0	2.812e-08	17521124	33.17
		FALSE	High	Mascot (I6)	Unambiguous	[K].QEYDESGPSIVHR.[K]		1	1	Q6QAQ1	Q6QAQ1	0	2	1	0	1	1	758.855	1516.7	1516.7	-0.23	-0.00017	HCD (High Energy Collision Dissociation)	MS2	16.5234	120	34.5337	10177	P490_porcine-21_29484.raw	F21		47	16	13	8.03919e-06		0	5.943e-06	17521124	33.17
		FALSE	High	Mascot (I6)	Unambiguous	[K].QEYDESGPSIVHR.[K]		1	1	Q6QAQ1	Q6QAQ1	0	3	1	0	1	1	506.239	1516.7	1516.7	-0.17	-9e-05	HCD (High Energy Collision Dissociation)	MS2	1.61468	120	33.903	9945	P490_porcine-21_29484.raw	F21		58	16	13	7.76627e-07		0	1.782e-08	6.63116e+06	33.18
		FALSE	High	Mascot (I6)	Unambiguous	[K].QEYDESGPSIVHR.[K]		1	1	Q6QAQ1	Q6QAQ1	0	2	1	0	1	1	758.855	1516.7	1516.7	-0.15	-0.00011	HCD (High Energy Collision Dissociation)	MS2	4.79515	66.863	33.5896	9830	P490_porcine-21_29484.raw	F21		81	16	13	3.89236e-09		0	8.729e-08	17521124	33.17
		FALSE	High	Mascot (I6)	Unambiguous	[K].QEYDESGPSIVHR.[K]		1	1	Q6QAQ1	Q6QAQ1	0	2	1	0	1	1	758.855	1516.7	1516.7	-0.15	-0.00011	HCD (High Energy Collision Dissociation)	MS2	19.0469	120	34.3945	10126	P490_porcine-21_29484.raw	F21		58	16	13	6.85824e-07		0	1.761e-06	17521124	33.17
		FALSE	High	Mascot (I6)	Unambiguous	[K].QEYDESGPSIVHR.[K]		1	1	Q6QAQ1	Q6QAQ1	0	2	1	0	1	1	758.855	1516.7	1516.7	-0.07	-5e-05	HCD (High Energy Collision Dissociation)	MS2	27.9137	120	34.9564	10334	P490_porcine-21_29484.raw	F21		61	16	13	3.76888e-07		0	2.596e-05	17521124	33.17
		FALSE	High	Mascot (I6)	Unambiguous	[K].QEYDESGPSIVHR.[K]		1	1	Q6QAQ1	Q6QAQ1	0	3	1	0	1	1	506.239	1516.7	1516.7	0.01	0	HCD (High Energy Collision Dissociation)	MS2	1.3353	36.212	33.243	9702	P490_porcine-21_29484.raw	F21		78	16	13	7.24791e-09		0	9.239e-09	6.63116e+06	33.18
		FALSE	High	Mascot (I6)	Unambiguous	[K].QEYDESGPSIVHR.[K]		1	1	Q6QAQ1	Q6QAQ1	0	3	1	0	1	1	506.239	1516.7	1516.7	0.01	0	HCD (High Energy Collision Dissociation)	MS2	2.23375	83.63	33.5026	9798	P490_porcine-21_29484.raw	F21		81	16	13	3.91032e-09		0	1.918e-10	6.63116e+06	33.18
		FALSE	High	Mascot (I6)	Unambiguous	[K].QEYDESGPSIVHR.[K]		1	1	Q6QAQ1	Q6QAQ1	0	2	1	0	1	1	758.855	1516.7	1516.7	0.02	1e-05	HCD (High Energy Collision Dissociation)	MS2	17.7913	120	34.1196	10025	P490_porcine-21_29484.raw	F21		65	16	13	1.46289e-07		0	3.693e-07	17521124	33.17
		FALSE	High	Mascot (I6)	Unambiguous	[K].QEYDESGPSIVHR.[K]		1	1	Q6QAQ1	Q6QAQ1	0	3	1	0	1	1	506.239	1516.7	1516.7	0.07	3e-05	HCD (High Energy Collision Dissociation)	MS2	1.40095	44.876	33.1137	9654	P490_porcine-21_29484.raw	F21		62	16	13	2.86558e-07		0	3.197e-08	6.63116e+06	33.18
		FALSE	High	Mascot (I6)	Unambiguous	[K].QEYDESGPSIVHR.[K]		1	1	Q6QAQ1	Q6QAQ1	0	2	1	0	1	1	758.855	1516.7	1516.7	0.18	0.00013	HCD (High Energy Collision Dissociation)	MS2	15.602	120	33.987	9976	P490_porcine-21_29484.raw	F21		76	16	13	1.13035e-08		0	9.45e-09	17521124	33.17
		FALSE	High	Mascot (I6)	Unambiguous	[K].QEYDESGPSIVHR.[K]		1	1	Q6QAQ1	Q6QAQ1	0	2	1	0	1	1	758.855	1516.7	1516.7	0.18	0.00013	HCD (High Energy Collision Dissociation)	MS2	22.5028	120	34.2606	10077	P490_porcine-21_29484.raw	F21		56	16	13	1.05733e-06		0	1.688e-06	17521124	33.17
		FALSE	High	Mascot (I6)	Unambiguous	[K].QEYDESGPSIVHR.[K]		1	1	Q6QAQ1	Q6QAQ1	0	2	1	0	1	1	758.854	1516.7	1516.7	-0.79	-0.0006	HCD (High Energy Collision Dissociation)	MS2	11.965	120	32.689	9497	P490_porcine-21_29484.raw	F21		58	16	13	6.82673e-07		0	1.128e-06	17521124	33.17
		FALSE	High	Mascot (I6)	Unambiguous	[K].QEYDESGPSIVHR.[K]		1	1	Q6QAQ1	Q6QAQ1	0	2	1	0	1	1	758.854	1516.7	1516.7	-0.95	-0.00072	HCD (High Energy Collision Dissociation)	MS2	0.753404	38.912	32.9408	9590	P490_porcine-21_29484.raw	F21		84	16	13	1.8164e-09		0	3.641e-06	17521124	33.17
		FALSE	High	Mascot (I6)	Unambiguous	[K].QEYDESGPSIVHR.[K]		1	1	Q6QAQ1	Q6QAQ1	0	2	1	0	1	1	758.854	1516.7	1516.7	-1.03	-0.00078	HCD (High Energy Collision Dissociation)	MS2	2.36095	120	32.8137	9543	P490_porcine-21_29484.raw	F21		82	16	13	2.86558e-09		0	8.068e-07	17521124	33.17
		FALSE	High	Mascot (I6)	Unambiguous	[K].QEYDESGPSIVHR.[K]		1	1	Q6QAQ1	Q6QAQ1	0	2	1	0	1	1	758.854	1516.7	1516.7	-1.43	-0.00109	HCD (High Energy Collision Dissociation)	MS2	18.7615	120	34.698	10238	P490_porcine-21_29484.raw	F21		37	16	13	8.53518e-05		0	4.602e-05	17521124	33.17
		FALSE	High	Mascot (I6)	Unambiguous	[K].QEYDESGPSIVHR.[K]		1	1	Q6QAQ1	Q6QAQ1	0	2	1	0	1	1	758.854	1516.7	1516.7	-1.35	-0.00103	HCD (High Energy Collision Dissociation)	MS2	15.0745	120	34.8194	10283	P490_porcine-21_29484.raw	F21		50	16	13	4.81075e-06		0	1.698e-06	17521124	33.17
		FALSE	High	Mascot (I6)	Unambiguous	[K].QEYDESGPSIVHR.[K]		1	1	Q6QAQ1	Q6QAQ1	0	3	1	0	1	1	506.239	1516.7	1516.7	-1.08	-0.00055	HCD (High Energy Collision Dissociation)	MS2	7.96737	120	34.0332	9993	P490_porcine-21_29484.raw	F21		58	16	13	7.57203e-07		0	6.334e-08	6.63116e+06	33.18
		FALSE	High	Mascot (I6)	Unambiguous	[K].QEYDESGPSIVHR.[K]		1	1	Q6QAQ1	Q6QAQ1	0	3	1	0	1	1	506.239	1516.7	1516.7	-0.96	-0.00048	HCD (High Energy Collision Dissociation)	MS2	35.313	120	32.7072	9504	P490_porcine-21_29484.raw	F21		42	16	13	2.69285e-05		0	3.135e-05	6.63116e+06	33.18
		FALSE	High	Mascot (G6)	Unambiguous	[K].QEYDESGPSIVHR.[K]		1	1	Q6QAQ1	Q6QAQ1	0	3	1	0	1	1	506.239	1516.7	1516.7	0.55	0.00028	HCD (High Energy Collision Dissociation)	MS2	2.40617	51.508	33.2026	9598	P490_porcine-19_29331.raw	F19		67	16	13	9.35864e-08		0	6.06e-07	4359817	33.17
		FALSE	High	Mascot (G6)	Unambiguous	[K].QEYDESGPSIVHR.[K]		1	1	Q6QAQ1	Q6QAQ1	0	2	1	0	1	1	758.855	1516.7	1516.7	0.58	0.00044	HCD (High Energy Collision Dissociation)	MS2	24.073	120	34.3371	10022	P490_porcine-19_29331.raw	F19		42	16	13	2.59545e-05		0	0.0001143	8797695	33.18
		FALSE	High	Mascot (G6)	Unambiguous	[K].QEYDESGPSIVHR.[K]		1	1	Q6QAQ1	Q6QAQ1	0	3	1	0	1	1	506.239	1516.7	1516.7	0.73	0.00037	HCD (High Energy Collision Dissociation)	MS2	1.40539	59.918	33.0774	9551	P490_porcine-19_29331.raw	F19		63	16	13	2.00475e-07		0	1.217e-06	4359817	33.17
		FALSE	High	Mascot (G6)	Unambiguous	[K].QEYDESGPSIVHR.[K]		1	1	Q6QAQ1	Q6QAQ1	0	2	1	0	1	1	758.856	1516.7	1516.7	0.74	0.00056	HCD (High Energy Collision Dissociation)	MS2	16.8506	120	33.7989	9821	P490_porcine-19_29331.raw	F19		64	16	13	1.62203e-07		0	2.736e-05	8797695	33.18
		FALSE	High	Mascot (G6)	Unambiguous	[K].QEYDESGPSIVHR.[K]		1	1	Q6QAQ1	Q6QAQ1	0	3	1	0	1	1	506.24	1516.7	1516.7	0.85	0.00043	HCD (High Energy Collision Dissociation)	MS2	5.61055	120	33.718	9791	P490_porcine-19_29331.raw	F19		59	16	13	5.58547e-07		0	4.819e-06	4359817	33.17
		FALSE	High	Mascot (G6)	Unambiguous	[K].QEYDESGPSIVHR.[K]		1	1	Q6QAQ1	Q6QAQ1	0	3	1	0	1	1	506.24	1516.7	1516.7	0.97	0.00049	HCD (High Energy Collision Dissociation)	MS2	5.09206	118.483	33.45	9691	P490_porcine-19_29331.raw	F19		81	16	13	3.47584e-09		0	4.001e-07	4359817	33.17
		FALSE	High	Mascot (G6)	Unambiguous	[K].QEYDESGPSIVHR.[K]		1	1	Q6QAQ1	Q6QAQ1	0	3	1	0	1	1	506.24	1516.7	1516.7	1.03	0.00052	HCD (High Energy Collision Dissociation)	MS2	12.0757	120	33.9836	9890	P490_porcine-19_29331.raw	F19		67	16	13	8.79144e-08		0	6.58e-07	4359817	33.17
		FALSE	High	Mascot (G6)	Unambiguous	[K].QEYDESGPSIVHR.[K]		1	1	Q6QAQ1	Q6QAQ1	0	3	1	0	1	1	506.24	1516.7	1516.7	1.03	0.00052	HCD (High Energy Collision Dissociation)	MS2	8.43784	120	33.8493	9840	P490_porcine-19_29331.raw	F19		58	16	13	6.76176e-07		0	4.582e-06	4359817	33.17
		FALSE	High	Mascot (G6)	Unambiguous	[K].QEYDESGPSIVHR.[K]		1	1	Q6QAQ1	Q6QAQ1	0	3	1	0	1	1	506.24	1516.7	1516.7	1.15	0.00058	HCD (High Energy Collision Dissociation)	MS2	6.00659	120	33.5787	9739	P490_porcine-19_29331.raw	F19		68	16	13	6.47232e-08		0	5.806e-06	4359817	33.17
		FALSE	High	Mascot (G6)	Unambiguous	[K].QEYDESGPSIVHR.[K]		1	1	Q6QAQ1	Q6QAQ1	0	2	1	0	1	1	758.857	1516.71	1516.7	2.83	0.00215	HCD (High Energy Collision Dissociation)	MS2	21.0984	120	33.9276	9869	P490_porcine-19_29331.raw	F19		71	16	13	3.35902e-08		0	2.761e-05	8797695	33.18
		FALSE	High	Mascot (G6)	Unambiguous	[K].QEYDESGPSIVHR.[K]		1	1	Q6QAQ1	Q6QAQ1	0	2	1	0	1	1	758.858	1516.71	1516.7	3.48	0.00264	HCD (High Energy Collision Dissociation)	MS2	24.7786	120	34.2006	9971	P490_porcine-19_29331.raw	F19		53	16	13	2.3562e-06		0	3.358e-05	8797695	33.18
		FALSE	High	Mascot (G6)	Unambiguous	[K].QEYDESGPSIVHR.[K]		1	1	Q6QAQ1	Q6QAQ1	0	2	1	0	1	1	758.858	1516.71	1516.7	3.88	0.00294	HCD (High Energy Collision Dissociation)	MS2	24.8281	120	34.0697	9922	P490_porcine-19_29331.raw	F19		51	16	13	3.83012e-06		0	0.0001465	8797695	33.18
		FALSE	High	Mascot (G6)	Unambiguous	[K].QEYDESGPSIVHR.[K]		1	1	Q6QAQ1	Q6QAQ1	0	3	1	0	1	1	506.239	1516.7	1516.7	0.55	0.00028	HCD (High Energy Collision Dissociation)	MS2	3.17115	60.233	33.322	9643	P490_porcine-19_29331.raw	F19		77	16	13	8.8148e-09		0	2.639e-08	4359817	33.17
		FALSE	High	Mascot (G6)	Unambiguous	[K].QEYDESGPSIVHR.[K]		1	1	Q6QAQ1	Q6QAQ1	0	3	1	0	1	1	506.239	1516.7	1516.7	0.49	0.00025	HCD (High Energy Collision Dissociation)	MS2	20.5803	120	34.1682	9959	P490_porcine-19_29331.raw	F19		37	16	13	9.38021e-05		0	0.0001339	4359817	33.17
		FALSE	High	Mascot (G6)	Unambiguous	[K].QEYDESGPSIVHR.[K]		1	1	Q6QAQ1	Q6QAQ1	0	3	1	0	1	1	506.239	1516.7	1516.7	0.07	3e-05	HCD (High Energy Collision Dissociation)	MS2	1.33014	116.69	32.9538	9504	P490_porcine-19_29331.raw	F19		77	16	13	8.91687e-09		0	4.897e-07	4359817	33.17
		FALSE	High	Mascot (G6)	Unambiguous	[K].QEYDESGPSIVHR.[K]		1	1	Q6QAQ1	Q6QAQ1	0	3	1	0	1	1	506.238	1516.7	1516.7	-1.5	-0.00076	HCD (High Energy Collision Dissociation)	MS2	0	120	32.6916	9405	P490_porcine-19_29331.raw	F19		40	16	13	4.1325e-05		0	5.891e-05	4359817	33.17
		FALSE	High	Mascot (G6)	Unambiguous	[K].QEYDESGPSIVHR.[K]		1	1	Q6QAQ1	Q6QAQ1	0	2	1	0	1	1	758.854	1516.7	1516.7	-0.79	-0.0006	HCD (High Energy Collision Dissociation)	MS2	9.73107	120	32.7774	9437	P490_porcine-19_29331.raw	F19		69	16	13	5.53621e-08		0	1.02e-05	8797695	33.18
		FALSE	High	Mascot (G6)	Unambiguous	[K].QEYDESGPSIVHR.[K]		1	1	Q6QAQ1	Q6QAQ1	0	2	1	0	1	1	758.855	1516.7	1516.7	-0.39	-0.00029	HCD (High Energy Collision Dissociation)	MS2	3.18773	93.3	32.9069	9486	P490_porcine-19_29331.raw	F19		79	16	13	5.87777e-09		0	9.135e-06	8797695	33.18
		FALSE	High	Mascot (G6)	Unambiguous	[K].QEYDESGPSIVHR.[K]		1	1	Q6QAQ1	Q6QAQ1	0	2	1	0	1	1	758.855	1516.7	1516.7	-0.23	-0.00017	HCD (High Energy Collision Dissociation)	MS2	1.832	46.235	33.0331	9534	P490_porcine-19_29331.raw	F19		82	16	13	2.81976e-09		0	2.067e-05	8797695	33.18
		FALSE	High	Mascot (G6)	Unambiguous	[K].QEYDESGPSIVHR.[K]		1	1	Q6QAQ1	Q6QAQ1	0	2	1	0	1	1	758.855	1516.7	1516.7	-0.23	-0.00017	HCD (High Energy Collision Dissociation)	MS2	5.07285	120	32.6606	9393	P490_porcine-19_29331.raw	F19		61	16	13	3.63256e-07		0	2.118e-05	8797695	33.18
		FALSE	High	Mascot (G6)	Unambiguous	[K].QEYDESGPSIVHR.[K]		1	1	Q6QAQ1	Q6QAQ1	0	3	1	0	1	1	506.239	1516.7	1516.7	-0.17	-9e-05	HCD (High Energy Collision Dissociation)	MS2	5.74799	120	32.8187	9453	P490_porcine-19_29331.raw	F19		63	16	13	2.26575e-07		0	7.254e-07	4359817	33.17
		FALSE	High	Mascot (G6)	Unambiguous	[K].QEYDESGPSIVHR.[K]		1	1	Q6QAQ1	Q6QAQ1	0	2	1	0	1	1	758.855	1516.7	1516.7	-0.15	-0.00011	HCD (High Energy Collision Dissociation)	MS2	1.83004	32.7	33.1599	9582	P490_porcine-19_29331.raw	F19		83	16	13	2.2244e-09		0	1.781e-05	8797695	33.18
		FALSE	High	Mascot (G6)	Unambiguous	[K].QEYDESGPSIVHR.[K]		1	1	Q6QAQ1	Q6QAQ1	0	2	1	0	1	1	758.855	1516.7	1516.7	-0.07	-5e-05	HCD (High Energy Collision Dissociation)	MS2	3.96393	62.113	33.4072	9675	P490_porcine-19_29331.raw	F19		79	16	13	6.08433e-09		0	1.918e-05	8797695	33.18
		FALSE	High	Mascot (G6)	Unambiguous	[K].QEYDESGPSIVHR.[K]		1	1	Q6QAQ1	Q6QAQ1	0	2	1	0	1	1	758.855	1516.7	1516.7	-0.07	-5e-05	HCD (High Energy Collision Dissociation)	MS2	3.10832	39.864	33.2868	9630	P490_porcine-19_29331.raw	F19		74	16	13	1.67576e-08		0	3.259e-05	8797695	33.18
		FALSE	High	Mascot (G6)	Unambiguous	[K].QEYDESGPSIVHR.[K]		1	1	Q6QAQ1	Q6QAQ1	0	2	1	0	1	1	758.855	1516.7	1516.7	0.02	1e-05	HCD (High Energy Collision Dissociation)	MS2	6.05635	120	33.6671	9772	P490_porcine-19_29331.raw	F19		92	16	13	3.14205e-10		0	7.974e-07	8797695	33.18
		FALSE	High	Mascot (G6)	Unambiguous	[K].QEYDESGPSIVHR.[K]		1	1	Q6QAQ1	Q6QAQ1	0	2	1	0	1	1	758.855	1516.7	1516.7	0.34	0.00026	HCD (High Energy Collision Dissociation)	MS2	5.50323	120	33.536	9723	P490_porcine-19_29331.raw	F19		79	16	13	6.26921e-09		0	8.961e-06	8797695	33.18
		FALSE	High	Mascot (H6)	Unambiguous	[K].QEYDESGPSIVHR.[K]		1	1	Q6QAQ1	Q6QAQ1	0	2	1	0	1	1	758.855	1516.7	1516.7	0.5	0.00038	HCD (High Energy Collision Dissociation)	MS2	16.2258	120	33.8357	9876	P490_porcine-20_29361.raw	F20		65	16	13	1.47983e-07		0	9.296e-08	11457450	33.19
		FALSE	High	Mascot (H6)	Unambiguous	[K].QEYDESGPSIVHR.[K]		1	1	Q6QAQ1	Q6QAQ1	0	3	1	0	1	1	506.239	1516.7	1516.7	0.61	0.00031	HCD (High Energy Collision Dissociation)	MS2	2.39019	120	33.6157	9795	P490_porcine-20_29361.raw	F20		84	16	13	1.60403e-09		0	1.52e-08	3.97343e+06	33.19
		FALSE	High	Mascot (H6)	Unambiguous	[K].QEYDESGPSIVHR.[K]		1	1	Q6QAQ1	Q6QAQ1	0	3	1	0	1	1	506.24	1516.7	1516.7	0.97	0.00049	HCD (High Energy Collision Dissociation)	MS2	7.37417	120	33.8848	9894	P490_porcine-20_29361.raw	F20		40	16	13	4.17888e-05		0	2.003e-05	3.97343e+06	33.19
		FALSE	High	Mascot (H6)	Unambiguous	[K].QEYDESGPSIVHR.[K]		1	1	Q6QAQ1	Q6QAQ1	0	2	1	0	1	1	758.856	1516.7	1516.7	0.98	0.00074	HCD (High Energy Collision Dissociation)	MS2	25.4904	120	34.0918	9970	P490_porcine-20_29361.raw	F20		60	16	13	4.22727e-07		0	1.419e-07	11457450	33.19
		FALSE	High	Mascot (H6)	Unambiguous	[K].QEYDESGPSIVHR.[K]		1	1	Q6QAQ1	Q6QAQ1	0	2	1	0	1	1	758.856	1516.7	1516.7	1.22	0.00093	HCD (High Energy Collision Dissociation)	MS2	28.3243	120	34.3609	10069	P490_porcine-20_29361.raw	F20		56	16	13	9.59533e-07		0	2.665e-06	11457450	33.19
		FALSE	High	Mascot (H6)	Unambiguous	[K].QEYDESGPSIVHR.[K]		1	1	Q6QAQ1	Q6QAQ1	0	2	1	0	1	1	758.856	1516.71	1516.7	1.71	0.00129	HCD (High Energy Collision Dissociation)	MS2	29.1209	120	34.2281	10020	P490_porcine-20_29361.raw	F20		61	16	13	3.56626e-07		0	4.283e-06	11457450	33.19
		FALSE	High	Mascot (H6)	Unambiguous	[K].QEYDESGPSIVHR.[K]		1	1	Q6QAQ1	Q6QAQ1	0	2	1	0	1	1	758.856	1516.71	1516.7	1.95	0.00148	HCD (High Energy Collision Dissociation)	MS2	24.4343	120	33.9585	9921	P490_porcine-20_29361.raw	F20		51	16	13	3.71717e-06		0	1.212e-06	11457450	33.19
		FALSE	High	Mascot (H6)	Unambiguous	[K].QEYDESGPSIVHR.[K]		1	1	Q6QAQ1	Q6QAQ1	0	3	1	0	1	1	506.24	1516.71	1516.7	2.42	0.00122	HCD (High Energy Collision Dissociation)	MS2	6.3582	120	34.0692	9962	P490_porcine-20_29361.raw	F20		27	16	13	0.000962083		0	0.001078	3.97343e+06	33.19
		FALSE	High	Mascot (H6)	Unambiguous	[K].QEYDESGPSIVHR.[K]		1	1	Q6QAQ1	Q6QAQ1	0	3	1	0	1	1	506.239	1516.7	1516.7	0.31	0.00016	HCD (High Energy Collision Dissociation)	MS2	3.24927	120	33.749	9844	P490_porcine-20_29361.raw	F20		61	16	13	3.20784e-07		0	2.313e-08	3.97343e+06	33.19
		FALSE	High	Mascot (H6)	Unambiguous	[K].QEYDESGPSIVHR.[K]		1	1	Q6QAQ1	Q6QAQ1	0	3	1	0	1	1	506.239	1516.7	1516.7	0.19	9e-05	HCD (High Energy Collision Dissociation)	MS2	2.87811	81.418	33.3602	9701	P490_porcine-20_29361.raw	F20		72	16	13	2.81328e-08		0	1.399e-09	3.97343e+06	33.19
		FALSE	High	Mascot (H6)	Unambiguous	[K].QEYDESGPSIVHR.[K]		1	1	Q6QAQ1	Q6QAQ1	0	3	1	0	1	1	506.239	1516.7	1516.7	0.01	0	HCD (High Energy Collision Dissociation)	MS2	1.08465	71.393	33.1025	9606	P490_porcine-20_29361.raw	F20		81	16	13	3.83895e-09		0	7.014e-10	3.97343e+06	33.19
		FALSE	High	Mascot (H6)	Unambiguous	[K].QEYDESGPSIVHR.[K]		1	1	Q6QAQ1	Q6QAQ1	0	2	1	0	1	1	758.854	1516.7	1516.7	-0.95	-0.00072	HCD (High Energy Collision Dissociation)	MS2	1.39529	77.258	32.9432	9547	P490_porcine-20_29361.raw	F20		87	16	13	8.36012e-10		0	4.218e-08	11457450	33.19
		FALSE	High	Mascot (H6)	Unambiguous	[K].QEYDESGPSIVHR.[K]		1	1	Q6QAQ1	Q6QAQ1	0	2	1	0	1	1	758.854	1516.7	1516.7	-0.95	-0.00072	HCD (High Energy Collision Dissociation)	MS2	40.6327	120	34.4915	10117	P490_porcine-20_29361.raw	F20		48	16	13	6.37107e-06		0	1.965e-06	11457450	33.19
		FALSE	High	Mascot (H6)	Unambiguous	[K].QEYDESGPSIVHR.[K]		1	1	Q6QAQ1	Q6QAQ1	0	3	1	0	1	1	506.239	1516.7	1516.7	-0.84	-0.00042	HCD (High Energy Collision Dissociation)	MS2	13.7214	120	32.7124	9462	P490_porcine-20_29361.raw	F20		41	16	13	3.35129e-05		0	2.793e-07	3.97343e+06	33.19
		FALSE	High	Mascot (H6)	Unambiguous	[K].QEYDESGPSIVHR.[K]		1	1	Q6QAQ1	Q6QAQ1	0	2	1	0	1	1	758.854	1516.7	1516.7	-0.79	-0.0006	HCD (High Energy Collision Dissociation)	MS2	0.724461	38.245	33.0617	9591	P490_porcine-20_29361.raw	F20		84	16	13	1.69517e-09		0	1.697e-07	11457450	33.19
		FALSE	High	Mascot (H6)	Unambiguous	[K].QEYDESGPSIVHR.[K]		1	1	Q6QAQ1	Q6QAQ1	0	2	1	0	1	1	758.854	1516.7	1516.7	-0.71	-0.00054	HCD (High Energy Collision Dissociation)	MS2	2.00791	120	32.8209	9502	P490_porcine-20_29361.raw	F20		84	16	13	1.83321e-09		0	5.961e-09	11457450	33.19
		FALSE	High	Mascot (H6)	Unambiguous	[K].QEYDESGPSIVHR.[K]		1	1	Q6QAQ1	Q6QAQ1	0	2	1	0	1	1	758.854	1516.7	1516.7	-0.71	-0.00054	HCD (High Energy Collision Dissociation)	MS2	14.0532	120	32.6807	9450	P490_porcine-20_29361.raw	F20		68	16	13	7.8562e-08		0	1.348e-07	11457450	33.19
		FALSE	High	Mascot (H6)	Unambiguous	[K].QEYDESGPSIVHR.[K]		1	1	Q6QAQ1	Q6QAQ1	0	2	1	0	1	1	758.855	1516.7	1516.7	-0.55	-0.00042	HCD (High Energy Collision Dissociation)	MS2	1.53903	30.801	33.3168	9685	P490_porcine-20_29361.raw	F20		79	16	13	6.25479e-09		0	5.536e-07	11457450	33.19
		FALSE	High	Mascot (H6)	Unambiguous	[K].QEYDESGPSIVHR.[K]		1	1	Q6QAQ1	Q6QAQ1	0	2	1	0	1	1	758.855	1516.7	1516.7	-0.47	-0.00035	HCD (High Energy Collision Dissociation)	MS2	3.05781	52.131	33.447	9733	P490_porcine-20_29361.raw	F20		86	16	13	1.04523e-09		0	1.633e-07	11457450	33.19
		FALSE	High	Mascot (H6)	Unambiguous	[K].QEYDESGPSIVHR.[K]		1	1	Q6QAQ1	Q6QAQ1	0	3	1	0	1	1	506.239	1516.7	1516.7	-0.42	-0.00021	HCD (High Energy Collision Dissociation)	MS2	0.963803	112.773	32.9854	9563	P490_porcine-20_29361.raw	F20		77	16	13	9.209e-09		0	1.081e-09	3.97343e+06	33.19
		FALSE	High	Mascot (H6)	Unambiguous	[K].QEYDESGPSIVHR.[K]		1	1	Q6QAQ1	Q6QAQ1	0	2	1	0	1	1	758.855	1516.7	1516.7	-0.39	-0.00029	HCD (High Energy Collision Dissociation)	MS2	6.29774	113.105	33.5718	9779	P490_porcine-20_29361.raw	F20		86	16	13	1.05006e-09		0	3.767e-07	11457450	33.19
		FALSE	High	Mascot (H6)	Unambiguous	[K].QEYDESGPSIVHR.[K]		1	1	Q6QAQ1	Q6QAQ1	0	2	1	0	1	1	758.855	1516.7	1516.7	-0.31	-0.00023	HCD (High Energy Collision Dissociation)	MS2	1.40898	28.342	33.1866	9637	P490_porcine-20_29361.raw	F20		86	16	13	1.16202e-09		0	7.373e-08	11457450	33.19
		FALSE	High	Mascot (H6)	Unambiguous	[K].QEYDESGPSIVHR.[K]		1	1	Q6QAQ1	Q6QAQ1	0	2	1	0	1	1	758.855	1516.7	1516.7	-0.31	-0.00023	HCD (High Energy Collision Dissociation)	MS2	11.5385	120	33.703	9827	P490_porcine-20_29361.raw	F20		80	16	13	4.94553e-09		0	1.594e-08	11457450	33.19
		FALSE	High	Mascot (H6)	Unambiguous	[K].QEYDESGPSIVHR.[K]		1	1	Q6QAQ1	Q6QAQ1	0	3	1	0	1	1	506.239	1516.7	1516.7	-0.23	-0.00012	HCD (High Energy Collision Dissociation)	MS2	1.90895	61.721	33.2299	9653	P490_porcine-20_29361.raw	F20		63	16	13	2.04274e-07		0	1.99e-07	3.97343e+06	33.19
		FALSE	High	Mascot (H6)	Unambiguous	[K].QEYDESGPSIVHR.[K]		1	1	Q6QAQ1	Q6QAQ1	0	3	1	0	1	1	506.239	1516.7	1516.7	-0.11	-6e-05	HCD (High Energy Collision Dissociation)	MS2	1.09745	120	32.8642	9518	P490_porcine-20_29361.raw	F20		50	16	13	4.11351e-06		0	8.129e-07	3.97343e+06	33.19
		FALSE	High	Mascot (H6)	Unambiguous	[K].QEYDESGPSIVHR.[K]		1	1	Q6QAQ1	Q6QAQ1	0	3	1	0	1	1	506.239	1516.7	1516.7	0.07	3e-05	HCD (High Energy Collision Dissociation)	MS2	4.03231	120	33.4851	9747	P490_porcine-20_29361.raw	F20		65	16	13	1.3038e-07		0	8.821e-11	3.97343e+06	33.19
		FALSE	High	Mascot (L6)	Unambiguous	[K].QEYDESGPSIVHR.[K]		1	1	Q6QAQ1	Q6QAQ1	0	2	1	0	1	1	758.853	1516.7	1516.7	-2.32	-0.00176	HCD (High Energy Collision Dissociation)	MS2	27.4496	120	34.6067	10192	P490_porcine-24_29817.raw	F24		57	16	13	8.15103e-07		0	6.431e-07	15743720	33.16
		FALSE	High	Mascot (L6)	Unambiguous	[K].QEYDESGPSIVHR.[K]		1	1	Q6QAQ1	Q6QAQ1	0	2	1	0	1	1	758.854	1516.7	1516.7	-0.95	-0.00072	HCD (High Energy Collision Dissociation)	MS2	4.31564	120	32.7756	9519	P490_porcine-24_29817.raw	F24		82	16	13	2.6255e-09		0	9.525e-09	15743720	33.16
		FALSE	High	Mascot (L6)	Unambiguous	[K].QEYDESGPSIVHR.[K]		1	1	Q6QAQ1	Q6QAQ1	0	2	1	0	1	1	758.854	1516.7	1516.7	-0.87	-0.00066	HCD (High Energy Collision Dissociation)	MS2	6.38232	120	32.6661	9479	P490_porcine-24_29817.raw	F24		64	16	13	1.91519e-07		0	1.377e-06	15743720	33.16
		FALSE	High	Mascot (L6)	Unambiguous	[K].QEYDESGPSIVHR.[K]		1	1	Q6QAQ1	Q6QAQ1	0	2	1	0	1	1	758.854	1516.7	1516.7	-0.87	-0.00066	HCD (High Energy Collision Dissociation)	MS2	3.3331	120	34.7295	10237	P490_porcine-24_29817.raw	F24		51	16	13	3.21523e-06		0	2.321e-07	15743720	33.16
		FALSE	High	Mascot (L6)	Unambiguous	[K].QEYDESGPSIVHR.[K]		1	1	Q6QAQ1	Q6QAQ1	0	2	1	0	1	1	758.854	1516.7	1516.7	-0.79	-0.0006	HCD (High Energy Collision Dissociation)	MS2	16.9438	120	34.3352	10092	P490_porcine-24_29817.raw	F24		59	16	13	5.56176e-07		0	3.635e-08	15743720	33.16
		FALSE	High	Mascot (L6)	Unambiguous	[K].QEYDESGPSIVHR.[K]		1	1	Q6QAQ1	Q6QAQ1	0	2	1	0	1	1	758.854	1516.7	1516.7	-0.71	-0.00054	HCD (High Energy Collision Dissociation)	MS2	1.33937	18.673	33.1638	9662	P490_porcine-24_29817.raw	F24		84	16	13	1.88892e-09		0	5.256e-09	15743720	33.16
		FALSE	High	Mascot (L6)	Unambiguous	[K].QEYDESGPSIVHR.[K]		1	1	Q6QAQ1	Q6QAQ1	0	2	1	0	1	1	758.854	1516.7	1516.7	-0.63	-0.00048	HCD (High Energy Collision Dissociation)	MS2	1.53821	53.295	32.9031	9566	P490_porcine-24_29817.raw	F24		79	16	13	6.29814e-09		0	2.972e-09	15743720	33.16
		FALSE	High	Mascot (L6)	Unambiguous	[K].QEYDESGPSIVHR.[K]		1	1	Q6QAQ1	Q6QAQ1	0	2	1	0	1	1	758.854	1516.7	1516.7	-0.63	-0.00048	HCD (High Energy Collision Dissociation)	MS2	1.10636	23.955	33.0338	9614	P490_porcine-24_29817.raw	F24		89	16	13	6.07033e-10		0	4.413e-10	15743720	33.16
		FALSE	High	Mascot (L6)	Unambiguous	[K].QEYDESGPSIVHR.[K]		1	1	Q6QAQ1	Q6QAQ1	0	2	1	0	1	1	758.855	1516.7	1516.7	-0.55	-0.00042	HCD (High Energy Collision Dissociation)	MS2	1.6741	20.491	33.2787	9704	P490_porcine-24_29817.raw	F24		75	16	13	1.34033e-08		0	8.006e-09	15743720	33.16
		FALSE	High	Mascot (L6)	Unambiguous	[K].QEYDESGPSIVHR.[K]		1	1	Q6QAQ1	Q6QAQ1	0	2	1	0	1	1	758.855	1516.7	1516.7	-0.47	-0.00035	HCD (High Energy Collision Dissociation)	MS2	19.3954	120	34.4734	10143	P490_porcine-24_29817.raw	F24		62	16	13	2.92558e-07		0	1.981e-08	15743720	33.16
		FALSE	High	Mascot (L6)	Unambiguous	[K].QEYDESGPSIVHR.[K]		1	1	Q6QAQ1	Q6QAQ1	0	3	1	0	1	1	506.239	1516.7	1516.7	-0.42	-0.00021	HCD (High Energy Collision Dissociation)	MS2	0.768217	46.864	33.2431	9691	P490_porcine-24_29817.raw	F24		78	16	13	7.31497e-09		0	4.538e-12	5.82037e+06	33.17
		FALSE	High	Mascot (L6)	Unambiguous	[K].QEYDESGPSIVHR.[K]		1	1	Q6QAQ1	Q6QAQ1	0	3	1	0	1	1	506.239	1516.7	1516.7	-0.42	-0.00021	HCD (High Energy Collision Dissociation)	MS2	0.773388	46.596	33.1205	9646	P490_porcine-24_29817.raw	F24		78	16	13	7.13202e-09		0	5.188e-13	5.82037e+06	33.17
		FALSE	High	Mascot (L6)	Unambiguous	[K].QEYDESGPSIVHR.[K]		1	1	Q6QAQ1	Q6QAQ1	0	2	1	0	1	1	758.855	1516.7	1516.7	-0.31	-0.00023	HCD (High Energy Collision Dissociation)	MS2	7.13391	120	33.6712	9848	P490_porcine-24_29817.raw	F24		88	16	13	7.80212e-10		0	1.677e-10	15743720	33.16
		FALSE	High	Mascot (L6)	Unambiguous	[K].QEYDESGPSIVHR.[K]		1	1	Q6QAQ1	Q6QAQ1	0	3	1	0	1	1	506.239	1516.7	1516.7	-0.23	-0.00012	HCD (High Energy Collision Dissociation)	MS2	0.660226	71.018	32.9904	9598	P490_porcine-24_29817.raw	F24		78	16	13	7.23124e-09		0	2.391e-12	5.82037e+06	33.17
		FALSE	High	Mascot (L6)	Unambiguous	[K].QEYDESGPSIVHR.[K]		1	1	Q6QAQ1	Q6QAQ1	0	3	1	0	1	1	506.239	1516.7	1516.7	-0.23	-0.00012	HCD (High Energy Collision Dissociation)	MS2	5.30888	120	32.7423	9507	P490_porcine-24_29817.raw	F24		71	16	13	3.60755e-08		0	4.189e-11	5.82037e+06	33.17
		FALSE	High	Mascot (L6)	Unambiguous	[K].QEYDESGPSIVHR.[K]		1	1	Q6QAQ1	Q6QAQ1	0	3	1	0	1	1	506.239	1516.7	1516.7	-0.17	-9e-05	HCD (High Energy Collision Dissociation)	MS2	0.946719	115.756	33.4968	9784	P490_porcine-24_29817.raw	F24		63	16	13	2.28672e-07		0	2.334e-11	5.82037e+06	33.17
		FALSE	High	Mascot (L6)	Unambiguous	[K].QEYDESGPSIVHR.[K]		1	1	Q6QAQ1	Q6QAQ1	0	2	1	0	1	1	758.855	1516.7	1516.7	-0.15	-0.00011	HCD (High Energy Collision Dissociation)	MS2	2.33233	32.897	33.4095	9752	P490_porcine-24_29817.raw	F24		93	16	13	2.33998e-10		0	7.64e-11	15743720	33.16
		FALSE	High	Mascot (L6)	Unambiguous	[K].QEYDESGPSIVHR.[K]		1	1	Q6QAQ1	Q6QAQ1	0	2	1	0	1	1	758.855	1516.7	1516.7	-0.15	-0.00011	HCD (High Energy Collision Dissociation)	MS2	11.4174	120	34.9195	10307	P490_porcine-24_29817.raw	F24		44	16	13	1.73865e-05		0	3.374e-05	15743720	33.16
		FALSE	High	Mascot (L6)	Unambiguous	[K].QEYDESGPSIVHR.[K]		1	1	Q6QAQ1	Q6QAQ1	0	3	1	0	1	1	506.239	1516.7	1516.7	-0.11	-6e-05	HCD (High Energy Collision Dissociation)	MS2	2.19849	120	32.8597	9550	P490_porcine-24_29817.raw	F24		78	16	13	7.26461e-09		0	5.776e-12	5.82037e+06	33.17
		FALSE	High	Mascot (L6)	Unambiguous	[K].QEYDESGPSIVHR.[K]		1	1	Q6QAQ1	Q6QAQ1	0	2	1	0	1	1	758.855	1516.7	1516.7	-0.07	-5e-05	HCD (High Energy Collision Dissociation)	MS2	3.15235	69.32	33.5403	9800	P490_porcine-24_29817.raw	F24		93	16	13	2.0569e-10		0	3.129e-11	15743720	33.16
		FALSE	High	Mascot (L6)	Unambiguous	[K].QEYDESGPSIVHR.[K]		1	1	Q6QAQ1	Q6QAQ1	0	2	1	0	1	1	758.855	1516.7	1516.7	-0.07	-5e-05	HCD (High Energy Collision Dissociation)	MS2	11.6634	120	33.8016	9896	P490_porcine-24_29817.raw	F24		73	16	13	2.45026e-08		0	1.194e-09	15743720	33.16
		FALSE	High	Mascot (L6)	Unambiguous	[K].QEYDESGPSIVHR.[K]		1	1	Q6QAQ1	Q6QAQ1	0	3	1	0	1	1	506.239	1516.7	1516.7	0.07	3e-05	HCD (High Energy Collision Dissociation)	MS2	3.21533	120	33.7609	9881	P490_porcine-24_29817.raw	F24		64	16	13	1.60403e-07		0	5.924e-09	5.82037e+06	33.17
		FALSE	High	Mascot (L6)	Unambiguous	[K].QEYDESGPSIVHR.[K]		1	1	Q6QAQ1	Q6QAQ1	0	3	1	0	1	1	506.239	1516.7	1516.7	0.13	6e-05	HCD (High Energy Collision Dissociation)	MS2	1.2304	120	33.6272	9832	P490_porcine-24_29817.raw	F24		77	16	13	8.79453e-09		0	9.952e-13	5.82037e+06	33.17
		FALSE	High	Mascot (L6)	Unambiguous	[K].QEYDESGPSIVHR.[K]		1	1	Q6QAQ1	Q6QAQ1	0	3	1	0	1	1	506.239	1516.7	1516.7	0.19	9e-05	HCD (High Energy Collision Dissociation)	MS2	1.41056	64.205	33.366	9736	P490_porcine-24_29817.raw	F24		75	16	13	1.58202e-08		0	1.567e-12	5.82037e+06	33.17
		FALSE	High	Mascot (L6)	Unambiguous	[K].QEYDESGPSIVHR.[K]		1	1	Q6QAQ1	Q6QAQ1	0	3	1	0	1	1	506.239	1516.7	1516.7	0.19	9e-05	HCD (High Energy Collision Dissociation)	MS2	11.417	120	34.0303	9980	P490_porcine-24_29817.raw	F24		45	16	13	1.57113e-05		0	1.232e-07	5.82037e+06	33.17
		FALSE	High	Mascot (L6)	Unambiguous	[K].QEYDESGPSIVHR.[K]		1	1	Q6QAQ1	Q6QAQ1	0	2	1	0	1	1	758.855	1516.7	1516.7	0.34	0.00026	HCD (High Energy Collision Dissociation)	MS2	14.5478	120	34.1992	10042	P490_porcine-24_29817.raw	F24		61	16	13	3.29771e-07		0	3.835e-08	15743720	33.16
		FALSE	High	Mascot (L6)	Unambiguous	[K].QEYDESGPSIVHR.[K]		1	1	Q6QAQ1	Q6QAQ1	0	3	1	0	1	1	506.239	1516.7	1516.7	0.37	0.00019	HCD (High Energy Collision Dissociation)	MS2	13.6647	120	34.2995	10079	P490_porcine-24_29817.raw	F24		37	16	13	8.28347e-05		0	0.0001225	5.82037e+06	33.17
		FALSE	High	Mascot (L6)	Unambiguous	[K].QEYDESGPSIVHR.[K]		1	1	Q6QAQ1	Q6QAQ1	0	3	1	0	1	1	506.239	1516.7	1516.7	0.55	0.00028	HCD (High Energy Collision Dissociation)	MS2	3.88311	120	33.8941	9930	P490_porcine-24_29817.raw	F24		53	16	13	2.36163e-06		0	7.309e-08	5.82037e+06	33.17
		FALSE	High	Mascot (L6)	Unambiguous	[K].QEYDESGPSIVHR.[K]		1	1	Q6QAQ1	Q6QAQ1	0	3	1	0	1	1	506.239	1516.7	1516.7	0.55	0.00028	HCD (High Energy Collision Dissociation)	MS2	7.96228	120	34.1688	10031	P490_porcine-24_29817.raw	F24		46	16	13	1.20285e-05		0	3.736e-07	5.82037e+06	33.17
		FALSE	High	Mascot (L6)	Unambiguous	[K].QEYDESGPSIVHR.[K]		1	1	Q6QAQ1	Q6QAQ1	0	2	1	0	1	1	758.855	1516.7	1516.7	0.58	0.00044	HCD (High Energy Collision Dissociation)	MS2	16.2369	120	34.0659	9993	P490_porcine-24_29817.raw	F24		59	16	13	5.66516e-07		0	1.194e-07	15743720	33.16
		FALSE	High	Mascot (L6)	Unambiguous	[K].QEYDESGPSIVHR.[K]		1	1	Q6QAQ1	Q6QAQ1	0	2	1	0	1	1	758.856	1516.7	1516.7	0.9	0.00068	HCD (High Energy Collision Dissociation)	MS2	16.9786	120	33.9322	9944	P490_porcine-24_29817.raw	F24		80	16	13	3.81997e-09		0	9.377e-11	15743720	33.16
		FALSE	High	Mascot (J6)	Unambiguous	[K].QEYDESGPSIVHR.[K]		1	1	Q6QAQ1	Q6QAQ1	0	2	1	0	1	1	758.855	1516.7	1516.7	-0.23	-0.00017	HCD (High Energy Collision Dissociation)	MS2	1.7635	25.464	33.3079	9723	P490_porcine-22_29611.raw	F22		80	16	13	4.26788e-09		0	2.483e-05	13139384	33.2
		FALSE	High	Mascot (J6)	Unambiguous	[K].QEYDESGPSIVHR.[K]		1	1	Q6QAQ1	Q6QAQ1	0	2	1	0	1	1	758.855	1516.7	1516.7	-0.07	-5e-05	HCD (High Energy Collision Dissociation)	MS2	3.47272	85.976	33.5695	9819	P490_porcine-22_29611.raw	F22		84	16	13	1.71085e-09		0	5.015e-07	13139384	33.2
		FALSE	High	Mascot (J6)	Unambiguous	[K].QEYDESGPSIVHR.[K]		1	1	Q6QAQ1	Q6QAQ1	0	3	1	0	1	1	506.239	1516.7	1516.7	0.07	3e-05	HCD (High Energy Collision Dissociation)	MS2	7.06774	120	32.7218	9506	P490_porcine-22_29611.raw	F22		58	16	13	7.67737e-07		0	7.388e-06	5600414	33.2
		FALSE	High	Mascot (J6)	Unambiguous	[K].QEYDESGPSIVHR.[K]		1	1	Q6QAQ1	Q6QAQ1	0	3	1	0	1	1	506.239	1516.7	1516.7	0.13	6e-05	HCD (High Energy Collision Dissociation)	MS2	1.24633	60.832	33.0909	9643	P490_porcine-22_29611.raw	F22		78	16	13	7.36567e-09		0	2.347e-06	5600414	33.2
		FALSE	High	Mascot (J6)	Unambiguous	[K].QEYDESGPSIVHR.[K]		1	1	Q6QAQ1	Q6QAQ1	0	2	1	0	1	1	758.855	1516.7	1516.7	0.18	0.00013	HCD (High Energy Collision Dissociation)	MS2	2.89903	37.906	33.4388	9771	P490_porcine-22_29611.raw	F22		88	16	13	6.98574e-10		0	1.382e-05	13139384	33.2
		FALSE	High	Mascot (J6)	Unambiguous	[K].QEYDESGPSIVHR.[K]		1	1	Q6QAQ1	Q6QAQ1	0	2	1	0	1	1	758.855	1516.7	1516.7	0.34	0.00026	HCD (High Energy Collision Dissociation)	MS2	6.65096	120	33.7002	9867	P490_porcine-22_29611.raw	F22		83	16	13	2.14394e-09		0	4.634e-06	13139384	33.2
		FALSE	High	Mascot (J6)	Unambiguous	[K].QEYDESGPSIVHR.[K]		1	1	Q6QAQ1	Q6QAQ1	0	3	1	0	1	1	506.239	1516.7	1516.7	0.37	0.00019	HCD (High Energy Collision Dissociation)	MS2	2.6016	52.375	33.3514	9739	P490_porcine-22_29611.raw	F22		74	16	13	1.61515e-08		0	3.546e-06	5600414	33.2
		FALSE	High	Mascot (J6)	Unambiguous	[K].QEYDESGPSIVHR.[K]		1	1	Q6QAQ1	Q6QAQ1	0	3	1	0	1	1	506.239	1516.7	1516.7	0.49	0.00025	HCD (High Energy Collision Dissociation)	MS2	2.45484	87.558	33.4824	9787	P490_porcine-22_29611.raw	F22		72	16	13	2.73031e-08		0	8.324e-07	5600414	33.2
		FALSE	High	Mascot (J6)	Unambiguous	[K].QEYDESGPSIVHR.[K]		1	1	Q6QAQ1	Q6QAQ1	0	3	1	0	1	1	506.239	1516.7	1516.7	0.55	0.00028	HCD (High Energy Collision Dissociation)	MS2	4.34668	120	33.613	9835	P490_porcine-22_29611.raw	F22		77	16	13	8.93743e-09		0	3.465e-06	5600414	33.2
		FALSE	High	Mascot (J6)	Unambiguous	[K].QEYDESGPSIVHR.[K]		1	1	Q6QAQ1	Q6QAQ1	0	2	1	0	1	1	758.855	1516.7	1516.7	0.58	0.00044	HCD (High Energy Collision Dissociation)	MS2	8.99072	120	33.8318	9915	P490_porcine-22_29611.raw	F22		74	16	13	1.94184e-08		0	6.983e-05	13139384	33.2
		FALSE	High	Mascot (J6)	Unambiguous	[K].QEYDESGPSIVHR.[K]		1	1	Q6QAQ1	Q6QAQ1	0	3	1	0	1	1	506.24	1516.7	1516.7	0.85	0.00043	HCD (High Energy Collision Dissociation)	MS2	4.01973	120	33.7442	9883	P490_porcine-22_29611.raw	F22		55	16	13	1.24182e-06		0	2.058e-05	5600414	33.2
		FALSE	High	Mascot (J6)	Unambiguous	[K].QEYDESGPSIVHR.[K]		1	1	Q6QAQ1	Q6QAQ1	0	2	1	0	1	1	758.856	1516.7	1516.7	1.22	0.00093	HCD (High Energy Collision Dissociation)	MS2	18.5366	120	33.9631	9963	P490_porcine-22_29611.raw	F22		58	16	13	6.36883e-07		0	0.0001659	13139384	33.2
		FALSE	High	Mascot (J6)	Unambiguous	[K].QEYDESGPSIVHR.[K]		1	1	Q6QAQ1	Q6QAQ1	0	3	1	0	1	1	506.24	1516.7	1516.7	1.27	0.00064	HCD (High Energy Collision Dissociation)	MS2	4.47649	120	33.8806	9933	P490_porcine-22_29611.raw	F22		61	16	13	2.89108e-07		0	0.0001023	5600414	33.2
		FALSE	High	Mascot (J6)	Unambiguous	[K].QEYDESGPSIVHR.[K]		1	1	Q6QAQ1	Q6QAQ1	0	3	1	0	1	1	506.24	1516.7	1516.7	1.27	0.00064	HCD (High Energy Collision Dissociation)	MS2	5.13665	120	34.0281	9987	P490_porcine-22_29611.raw	F22		57	16	13	7.98105e-07		0	2.112e-05	5600414	33.2
		FALSE	High	Mascot (J6)	Unambiguous	[K].QEYDESGPSIVHR.[K]		1	1	Q6QAQ1	Q6QAQ1	0	2	1	0	1	1	758.856	1516.7	1516.7	1.3	0.00099	HCD (High Energy Collision Dissociation)	MS2	19.1592	120	34.2233	10058	P490_porcine-22_29611.raw	F22		58	16	13	6.87163e-07		0	3.85e-05	13139384	33.2
		FALSE	High	Mascot (J6)	Unambiguous	[K].QEYDESGPSIVHR.[K]		1	1	Q6QAQ1	Q6QAQ1	0	2	1	0	1	1	758.856	1516.7	1516.7	1.46	0.00111	HCD (High Energy Collision Dissociation)	MS2	23.8352	120	34.351	10105	P490_porcine-22_29611.raw	F22		53	16	13	1.79912e-06		0	0.0001229	13139384	33.2
		FALSE	High	Mascot (J6)	Unambiguous	[K].QEYDESGPSIVHR.[K]		1	1	Q6QAQ1	Q6QAQ1	0	2	1	0	1	1	758.856	1516.71	1516.7	1.71	0.00129	HCD (High Energy Collision Dissociation)	MS2	52.5972	120	35.2007	10416	P490_porcine-22_29611.raw	F22		26	16	13	0.00108446		0	0.006034	13139384	33.2
		FALSE	High	Mascot (J6)	Unambiguous	[K].QEYDESGPSIVHR.[K]		1	1	Q6QAQ1	Q6QAQ1	0	3	1	0	1	1	506.24	1516.71	1516.7	1.76	0.00089	HCD (High Energy Collision Dissociation)	MS2	11.1391	120	34.1901	10046	P490_porcine-22_29611.raw	F22		32	16	13	0.000293909		0	0.0009572	5600414	33.2
		FALSE	High	Mascot (J6)	Unambiguous	[K].QEYDESGPSIVHR.[K]		1	1	Q6QAQ1	Q6QAQ1	0	2	1	0	1	1	758.857	1516.71	1516.7	2.03	0.00154	HCD (High Energy Collision Dissociation)	MS2	17.6923	120	34.097	10012	P490_porcine-22_29611.raw	F22		58	16	13	6.95364e-07		0	0.0001366	13139384	33.2
		FALSE	High	Mascot (J6)	Unambiguous	[K].QEYDESGPSIVHR.[K]		1	1	Q6QAQ1	Q6QAQ1	0	3	1	0	1	1	506.239	1516.7	1516.7	-0.23	-0.00012	HCD (High Energy Collision Dissociation)	MS2	1.9955	44.634	33.2212	9691	P490_porcine-22_29611.raw	F22		78	16	13	7.38265e-09		0	2.47e-05	5600414	33.2
		FALSE	High	Mascot (J6)	Unambiguous	[K].QEYDESGPSIVHR.[K]		1	1	Q6QAQ1	Q6QAQ1	0	3	1	0	1	1	506.239	1516.7	1516.7	-0.3	-0.00015	HCD (High Energy Collision Dissociation)	MS2	1.2527	120	32.8398	9550	P490_porcine-22_29611.raw	F22		71	16	13	3.8834e-08		0	5.091e-05	5600414	33.2
		FALSE	High	Mascot (J6)	Unambiguous	[K].QEYDESGPSIVHR.[K]		1	1	Q6QAQ1	Q6QAQ1	0	3	1	0	1	1	506.239	1516.7	1516.7	-0.42	-0.00021	HCD (High Energy Collision Dissociation)	MS2	0.760738	109.237	32.9639	9596	P490_porcine-22_29611.raw	F22		60	16	13	4.86645e-07		0	8.567e-05	5600414	33.2
		FALSE	High	Mascot (J6)	Unambiguous	[K].QEYDESGPSIVHR.[K]		1	1	Q6QAQ1	Q6QAQ1	0	2	1	0	1	1	758.854	1516.7	1516.7	-1.84	-0.00139	HCD (High Energy Collision Dissociation)	MS2	14.7531	120	32.6785	9490	P490_porcine-22_29611.raw	F22		67	16	13	8.36012e-08		0	1.831e-05	13139384	33.2
		FALSE	High	Mascot (J6)	Unambiguous	[K].QEYDESGPSIVHR.[K]		1	1	Q6QAQ1	Q6QAQ1	0	2	1	0	1	1	758.854	1516.7	1516.7	-0.87	-0.00066	HCD (High Energy Collision Dissociation)	MS2	0.559202	120	32.7964	9534	P490_porcine-22_29611.raw	F22		77	16	13	8.57457e-09		0	8.766e-07	13139384	33.2
		FALSE	High	Mascot (J6)	Unambiguous	[K].QEYDESGPSIVHR.[K]		1	1	Q6QAQ1	Q6QAQ1	0	2	1	0	1	1	758.854	1516.7	1516.7	-0.71	-0.00054	HCD (High Energy Collision Dissociation)	MS2	0.968106	80.56	32.9209	9580	P490_porcine-22_29611.raw	F22		77	16	13	9.95893e-09		0	3.013e-06	13139384	33.2
		FALSE	High	Mascot (J6)	Unambiguous	[K].QEYDESGPSIVHR.[K]		1	1	Q6QAQ1	Q6QAQ1	0	2	1	0	1	1	758.854	1516.7	1516.7	-0.71	-0.00054	HCD (High Energy Collision Dissociation)	MS2	1.18999	31.809	33.0481	9627	P490_porcine-22_29611.raw	F22		77	16	13	1.00742e-08		0	4.06e-05	13139384	33.2
		FALSE	High	Mascot (J6)	Unambiguous	[K].QEYDESGPSIVHR.[K]		1	1	Q6QAQ1	Q6QAQ1	0	2	1	0	1	1	758.854	1516.7	1516.7	-0.71	-0.00054	HCD (High Energy Collision Dissociation)	MS2	39.6104	120	34.4794	10152	P490_porcine-22_29611.raw	F22		51	16	13	3.85667e-06		0	5.514e-05	13139384	33.2
		FALSE	High	Mascot (J6)	Unambiguous	[K].QEYDESGPSIVHR.[K]		1	1	Q6QAQ1	Q6QAQ1	0	2	1	0	1	1	758.855	1516.7	1516.7	-0.39	-0.00029	HCD (High Energy Collision Dissociation)	MS2	1.4845	24.12	33.1777	9675	P490_porcine-22_29611.raw	F22		88	16	13	6.37107e-10		0	3.398e-06	13139384	33.2
		FALSE	High	Mascot (K6)	Unambiguous	[K].QEYDESGPSIVHR.[K]		1	1	Q6QAQ1	Q6QAQ1	0	3	1	0	1	1	506.239	1516.7	1516.7	0.01	0	HCD (High Energy Collision Dissociation)	MS2	1.00928	120	32.8331	9530	P490_porcine-23_29675.raw	F23		67	16	13	9.02012e-08		0	3.219e-11	4367739	33.16
		FALSE	High	Mascot (K6)	Unambiguous	[K].QEYDESGPSIVHR.[K]		1	1	Q6QAQ1	Q6QAQ1	0	2	1	0	1	1	758.855	1516.7	1516.7	0.02	1e-05	HCD (High Energy Collision Dissociation)	MS2	9.32341	120	33.6427	9829	P490_porcine-23_29675.raw	F23		82	16	13	2.58948e-09		0	4.126e-11	12006250	33.16
		FALSE	High	Mascot (K6)	Unambiguous	[K].QEYDESGPSIVHR.[K]		1	1	Q6QAQ1	Q6QAQ1	0	2	1	0	1	1	758.855	1516.7	1516.7	0.02	1e-05	HCD (High Energy Collision Dissociation)	MS2	2.55409	36.788	33.3821	9733	P490_porcine-23_29675.raw	F23		78	16	13	6.98574e-09		0	7.816e-07	12006250	33.16
		FALSE	High	Mascot (K6)	Unambiguous	[K].QEYDESGPSIVHR.[K]		1	1	Q6QAQ1	Q6QAQ1	0	3	1	0	1	1	506.239	1516.7	1516.7	0.07	3e-05	HCD (High Energy Collision Dissociation)	MS2	1.15773	67.561	33.073	9619	P490_porcine-23_29675.raw	F23		74	16	13	1.61143e-08		0	2.444e-08	4367739	33.16
		FALSE	High	Mascot (K6)	Unambiguous	[K].QEYDESGPSIVHR.[K]		1	1	Q6QAQ1	Q6QAQ1	0	3	1	0	1	1	506.239	1516.7	1516.7	0.07	3e-05	HCD (High Energy Collision Dissociation)	MS2	1.37817	114.166	32.9539	9575	P490_porcine-23_29675.raw	F23		63	16	13	2.31853e-07		0	1.422e-10	4367739	33.16
		FALSE	High	Mascot (K6)	Unambiguous	[K].QEYDESGPSIVHR.[K]		1	1	Q6QAQ1	Q6QAQ1	0	3	1	0	1	1	506.239	1516.7	1516.7	0.37	0.00019	HCD (High Energy Collision Dissociation)	MS2	3.2075	115.492	33.4689	9765	P490_porcine-23_29675.raw	F23		77	16	13	9.04092e-09		0	3.655e-12	4367739	33.16
		FALSE	High	Mascot (K6)	Unambiguous	[K].QEYDESGPSIVHR.[K]		1	1	Q6QAQ1	Q6QAQ1	0	2	1	0	1	1	758.855	1516.7	1516.7	0.42	0.00032	HCD (High Energy Collision Dissociation)	MS2	12.554	120	33.7761	9878	P490_porcine-23_29675.raw	F23		88	16	13	6.56466e-10		0	6.19e-12	12006250	33.16
		FALSE	High	Mascot (K6)	Unambiguous	[K].QEYDESGPSIVHR.[K]		1	1	Q6QAQ1	Q6QAQ1	0	2	1	0	1	1	758.855	1516.7	1516.7	0.5	0.00038	HCD (High Energy Collision Dissociation)	MS2	26.5364	120	34.18	10026	P490_porcine-23_29675.raw	F23		54	16	13	1.9598e-06		0	1.865e-07	12006250	33.16
		FALSE	High	Mascot (K6)	Unambiguous	[K].QEYDESGPSIVHR.[K]		1	1	Q6QAQ1	Q6QAQ1	0	3	1	0	1	1	506.239	1516.7	1516.7	0.61	0.00031	HCD (High Energy Collision Dissociation)	MS2	2.78143	120	33.5992	9813	P490_porcine-23_29675.raw	F23		52	16	13	2.58352e-06		0	5.101e-07	4367739	33.16
		FALSE	High	Mascot (K6)	Unambiguous	[K].QEYDESGPSIVHR.[K]		1	1	Q6QAQ1	Q6QAQ1	0	3	1	0	1	1	506.239	1516.7	1516.7	0.61	0.00031	HCD (High Energy Collision Dissociation)	MS2	2.60132	120	33.7378	9864	P490_porcine-23_29675.raw	F23		59	16	13	6.25479e-07		0	3.492e-09	4367739	33.16
		FALSE	High	Mascot (K6)	Unambiguous	[K].QEYDESGPSIVHR.[K]		1	1	Q6QAQ1	Q6QAQ1	0	3	1	0	1	1	506.239	1516.7	1516.7	0.01	0	HCD (High Energy Collision Dissociation)	MS2	2.47689	65.362	33.3439	9719	P490_porcine-23_29675.raw	F23		77	16	13	9.08265e-09		0	7.602e-09	4367739	33.16
		FALSE	High	Mascot (K6)	Unambiguous	[K].QEYDESGPSIVHR.[K]		1	1	Q6QAQ1	Q6QAQ1	0	3	1	0	1	1	506.239	1516.7	1516.7	0.79	0.0004	HCD (High Energy Collision Dissociation)	MS2	9.59419	120	33.8739	9914	P490_porcine-23_29675.raw	F23		50	16	13	3.62293e-06		0	5.37e-10	4367739	33.16
		FALSE	High	Mascot (K6)	Unambiguous	[K].QEYDESGPSIVHR.[K]		1	1	Q6QAQ1	Q6QAQ1	0	3	1	0	1	1	506.24	1516.7	1516.7	1.39	0.00071	HCD (High Energy Collision Dissociation)	MS2	6.86295	120	34.0646	9984	P490_porcine-23_29675.raw	F23		48	16	13	6.05424e-06		0	1.622e-08	4367739	33.16
		FALSE	High	Mascot (K6)	Unambiguous	[K].QEYDESGPSIVHR.[K]		1	1	Q6QAQ1	Q6QAQ1	0	2	1	0	1	1	758.856	1516.7	1516.7	1.46	0.00111	HCD (High Energy Collision Dissociation)	MS2	21.7544	120	33.91	9927	P490_porcine-23_29675.raw	F23		51	16	13	3.38891e-06		0	3.443e-06	12006250	33.16
		FALSE	High	Mascot (K6)	Unambiguous	[K].QEYDESGPSIVHR.[K]		1	1	Q6QAQ1	Q6QAQ1	0	2	1	0	1	1	758.856	1516.7	1516.7	1.54	0.00117	HCD (High Energy Collision Dissociation)	MS2	23.0164	120	34.0411	9975	P490_porcine-23_29675.raw	F23		59	16	13	5.75722e-07		0	5.496e-08	12006250	33.16
		FALSE	High	Mascot (K6)	Unambiguous	[K].QEYDESGPSIVHR.[K]		1	1	Q6QAQ1	Q6QAQ1	0	2	1	0	1	1	758.856	1516.7	1516.7	1.3	0.00099	HCD (High Energy Collision Dissociation)	MS2	27.4127	120	34.3107	10074	P490_porcine-23_29675.raw	F23		62	16	13	2.33378e-07		0	4.446e-06	12006250	33.16
		FALSE	High	Mascot (K6)	Unambiguous	[K].QEYDESGPSIVHR.[K]		1	1	Q6QAQ1	Q6QAQ1	0	3	1	0	1	1	506.239	1516.7	1516.7	-0.05	-3e-05	HCD (High Energy Collision Dissociation)	MS2	2.22343	58.79	33.2218	9674	P490_porcine-23_29675.raw	F23		75	16	13	1.2712e-08		0	2.29e-13	4367739	33.16
		FALSE	High	Mascot (K6)	Unambiguous	[K].QEYDESGPSIVHR.[K]		1	1	Q6QAQ1	Q6QAQ1	0	2	1	0	1	1	758.855	1516.7	1516.7	-0.07	-5e-05	HCD (High Energy Collision Dissociation)	MS2	1.22597	23.79	33.1431	9645	P490_porcine-23_29675.raw	F23		89	16	13	5.20251e-10		0	4.181e-10	12006250	33.16
		FALSE	High	Mascot (K6)	Unambiguous	[K].QEYDESGPSIVHR.[K]		1	1	Q6QAQ1	Q6QAQ1	0	2	1	0	1	1	758.855	1516.7	1516.7	-0.07	-5e-05	HCD (High Energy Collision Dissociation)	MS2	3.94196	66.811	33.5123	9781	P490_porcine-23_29675.raw	F23		91	16	13	3.43726e-10		0	1.964e-10	12006250	33.16
		FALSE	High	Mascot (K6)	Unambiguous	[K].QEYDESGPSIVHR.[K]		1	1	Q6QAQ1	Q6QAQ1	0	2	1	0	1	1	758.854	1516.7	1516.7	-0.63	-0.00048	HCD (High Energy Collision Dissociation)	MS2	34.6876	120	34.4365	10120	P490_porcine-23_29675.raw	F23		52	16	13	3.0776e-06		0	3.236e-08	12006250	33.16
		FALSE	High	Mascot (K6)	Unambiguous	[K].QEYDESGPSIVHR.[K]		1	1	Q6QAQ1	Q6QAQ1	0	2	1	0	1	1	758.855	1516.7	1516.7	-0.55	-0.00042	HCD (High Energy Collision Dissociation)	MS2	3.76542	120	32.7867	9512	P490_porcine-23_29675.raw	F23		91	16	13	3.98302e-10		0	7.82e-12	12006250	33.16
		FALSE	High	Mascot (K6)	Unambiguous	[K].QEYDESGPSIVHR.[K]		1	1	Q6QAQ1	Q6QAQ1	0	3	1	0	1	1	506.239	1516.7	1516.7	-0.54	-0.00027	HCD (High Energy Collision Dissociation)	MS2	6.21063	120	32.7184	9487	P490_porcine-23_29675.raw	F23		49	16	13	6.08433e-06		0	5.576e-10	4367739	33.16
		FALSE	High	Mascot (K6)	Unambiguous	[K].QEYDESGPSIVHR.[K]		1	1	Q6QAQ1	Q6QAQ1	0	2	1	0	1	1	758.855	1516.7	1516.7	-0.39	-0.00029	HCD (High Energy Collision Dissociation)	MS2	1.20172	84.878	32.9041	9556	P490_porcine-23_29675.raw	F23		82	16	13	3.16383e-09		0	7.357e-07	12006250	33.16
		FALSE	High	Mascot (K6)	Unambiguous	[K].QEYDESGPSIVHR.[K]		1	1	Q6QAQ1	Q6QAQ1	0	2	1	0	1	1	758.855	1516.7	1516.7	-0.31	-0.00023	HCD (High Energy Collision Dissociation)	MS2	1.16254	38.181	33.0279	9602	P490_porcine-23_29675.raw	F23		79	16	13	5.97328e-09		0	2.086e-06	12006250	33.16
		FALSE	High	Mascot (K6)	Unambiguous	[K].QEYDESGPSIVHR.[K]		1	1	Q6QAQ1	Q6QAQ1	0	2	1	0	1	1	758.855	1516.7	1516.7	-0.23	-0.00017	HCD (High Energy Collision Dissociation)	MS2	0	120	32.6475	9460	P490_porcine-23_29675.raw	F23		68	16	13	6.61017e-08		0	7.851e-09	12006250	33.16
		FALSE	High	Mascot (K6)	Unambiguous	[K].QEYDESGPSIVHR.[K]		1	1	Q6QAQ1	Q6QAQ1	0	2	1	0	1	1	758.855	1516.7	1516.7	-0.15	-0.00011	HCD (High Energy Collision Dissociation)	MS2	1.90803	26.713	33.2652	9690	P490_porcine-23_29675.raw	F23		79	16	13	5.87777e-09		0	6.228e-09	12006250	33.16
		FALSE	High	Mascot (D6)	Unambiguous	[K].QEYDESGPSIVHR.[K]		1	1	Q6QAQ1	Q6QAQ1	0	3	1	0	1	1	506.24	1516.71	1516.7	2.06	0.00104	HCD (High Energy Collision Dissociation)	MS2	2.4764	120	34.0219	10032	P490_porcine-16_29636.raw	F16		58	16	13	7.69507e-07		0	2.55e-07	7.68347e+06	33.17
		FALSE	High	Mascot (D6)	Unambiguous	[K].QEYDESGPSIVHR.[K]		1	1	Q6QAQ1	Q6QAQ1	0	2	1	0	1	1	758.858	1516.71	1516.7	3.56	0.0027	HCD (High Energy Collision Dissociation)	MS2	15.9409	120	35.3272	10511	P490_porcine-16_29636.raw	F16		44	16	13	1.66806e-05		0	4.351e-06	16955568	33.18
		FALSE	High	Mascot (D6)	Unambiguous	[K].QEYDESGPSIVHR.[K]		1	1	Q6QAQ1	Q6QAQ1	0	3	1	0	1	1	506.24	1516.71	1516.7	1.7	0.00086	HCD (High Energy Collision Dissociation)	MS2	5.6834	120	34.1558	10081	P490_porcine-16_29636.raw	F16		61	16	13	3.57448e-07		0	7.554e-08	7.68347e+06	33.17
		FALSE	High	Mascot (D6)	Unambiguous	[K].QEYDESGPSIVHR.[K]		1	1	Q6QAQ1	Q6QAQ1	0	3	1	0	1	1	506.24	1516.71	1516.7	1.64	0.00083	HCD (High Energy Collision Dissociation)	MS2	3.03157	120	33.6076	9880	P490_porcine-16_29636.raw	F16		74	16	13	1.65277e-08		0	1.523e-09	7.68347e+06	33.17
		FALSE	High	Mascot (D6)	Unambiguous	[K].QEYDESGPSIVHR.[K]		1	1	Q6QAQ1	Q6QAQ1	0	2	1	0	1	1	758.856	1516.7	1516.7	1.54	0.00117	HCD (High Energy Collision Dissociation)	MS2	15.9552	120	34.1758	10088	P490_porcine-16_29636.raw	F16		73	16	13	2.24498e-08		0	5.312e-09	16955568	33.18
		FALSE	High	Mascot (D6)	Unambiguous	[K].QEYDESGPSIVHR.[K]		1	1	Q6QAQ1	Q6QAQ1	0	3	1	0	1	1	506.24	1516.7	1516.7	1.52	0.00077	HCD (High Energy Collision Dissociation)	MS2	1.1849	40.612	33.3526	9786	P490_porcine-16_29636.raw	F16		72	16	13	2.74292e-08		0	4.019e-09	7.68347e+06	33.17
		FALSE	High	Mascot (D6)	Unambiguous	[K].QEYDESGPSIVHR.[K]		1	1	Q6QAQ1	Q6QAQ1	0	2	1	0	1	1	758.855	1516.7	1516.7	0.66	0.0005	HCD (High Energy Collision Dissociation)	MS2	26.7362	120	34.8558	10338	P490_porcine-16_29636.raw	F16		71	16	13	3.35902e-08		0	1.103e-08	16955568	33.18
		FALSE	High	Mascot (D6)	Unambiguous	[K].QEYDESGPSIVHR.[K]		1	1	Q6QAQ1	Q6QAQ1	0	3	1	0	1	1	506.239	1516.7	1516.7	0.73	0.00037	HCD (High Energy Collision Dissociation)	MS2	0.996397	58.878	32.9619	9642	P490_porcine-16_29636.raw	F16		78	16	13	6.35419e-09		0	4.514e-10	7.68347e+06	33.17
		FALSE	High	Mascot (D6)	Unambiguous	[K].QEYDESGPSIVHR.[K]		1	1	Q6QAQ1	Q6QAQ1	0	2	1	0	1	1	758.856	1516.7	1516.7	0.74	0.00056	HCD (High Energy Collision Dissociation)	MS2	0.872544	17.497	33.1354	9706	P490_porcine-16_29636.raw	F16		69	16	13	4.798e-08		0	5.07e-06	16955568	33.18
		FALSE	High	Mascot (D6)	Unambiguous	[K].QEYDESGPSIVHR.[K]		1	1	Q6QAQ1	Q6QAQ1	0	3	1	0	1	1	506.24	1516.7	1516.7	0.85	0.00043	HCD (High Energy Collision Dissociation)	MS2	1.9716	120	32.8372	9596	P490_porcine-16_29636.raw	F16		78	16	13	6.32499e-09		0	3.152e-10	7.68347e+06	33.17
		FALSE	High	Mascot (D6)	Unambiguous	[K].QEYDESGPSIVHR.[K]		1	1	Q6QAQ1	Q6QAQ1	0	2	1	0	1	1	758.856	1516.7	1516.7	0.9	0.00068	HCD (High Energy Collision Dissociation)	MS2	3.29389	101.548	33.651	9896	P490_porcine-16_29636.raw	F16		80	16	13	3.97246e-09		0	2.793e-08	16955568	33.18
		FALSE	High	Mascot (D6)	Unambiguous	[K].QEYDESGPSIVHR.[K]		1	1	Q6QAQ1	Q6QAQ1	0	2	1	0	1	1	758.856	1516.7	1516.7	0.9	0.00068	HCD (High Energy Collision Dissociation)	MS2	13.0873	120	34.3123	10138	P490_porcine-16_29636.raw	F16		53	16	13	1.99554e-06		0	2.19e-06	16955568	33.18
		FALSE	High	Mascot (D6)	Unambiguous	[K].QEYDESGPSIVHR.[K]		1	1	Q6QAQ1	Q6QAQ1	0	3	1	0	1	1	506.24	1516.7	1516.7	0.97	0.00049	HCD (High Energy Collision Dissociation)	MS2	15.2243	120	34.3716	10160	P490_porcine-16_29636.raw	F16		46	16	13	1.00475e-05		0	6.699e-08	7.68347e+06	33.17
		FALSE	High	Mascot (D6)	Unambiguous	[K].QEYDESGPSIVHR.[K]		1	1	Q6QAQ1	Q6QAQ1	0	2	1	0	1	1	758.856	1516.7	1516.7	0.98	0.00074	HCD (High Energy Collision Dissociation)	MS2	1.17849	18.819	33.2662	9754	P490_porcine-16_29636.raw	F16		84	16	13	1.53483e-09		0	3.796e-07	16955568	33.18
		FALSE	High	Mascot (D6)	Unambiguous	[K].QEYDESGPSIVHR.[K]		1	1	Q6QAQ1	Q6QAQ1	0	2	1	0	1	1	758.856	1516.7	1516.7	0.98	0.00074	HCD (High Energy Collision Dissociation)	MS2	1.3686	30.022	33.3961	9802	P490_porcine-16_29636.raw	F16		83	16	13	1.96816e-09		0	7.627e-07	16955568	33.18
		FALSE	High	Mascot (D6)	Unambiguous	[K].QEYDESGPSIVHR.[K]		1	1	Q6QAQ1	Q6QAQ1	0	2	1	0	1	1	758.856	1516.7	1516.7	0.98	0.00074	HCD (High Energy Collision Dissociation)	MS2	11.9773	120	34.4567	10191	P490_porcine-16_29636.raw	F16		66	16	13	9.1424e-08		0	3.479e-07	16955568	33.18
		FALSE	High	Mascot (D6)	Unambiguous	[K].QEYDESGPSIVHR.[K]		1	1	Q6QAQ1	Q6QAQ1	0	2	1	0	1	1	758.855	1516.7	1516.7	0.42	0.00032	HCD (High Energy Collision Dissociation)	MS2	19.5293	120	34.721	10288	P490_porcine-16_29636.raw	F16		66	16	13	1.24799e-07		0	1.032e-07	16955568	33.18
		FALSE	High	Mascot (D6)	Unambiguous	[K].QEYDESGPSIVHR.[K]		1	1	Q6QAQ1	Q6QAQ1	0	2	0.9091	0	1	1	758.856	1516.7	1516.7	0.98	0.00074	HCD (High Energy Collision Dissociation)	MS2	14.4586	120	35.0272	10401	P490_porcine-16_29636.raw	F16		55	16	13	1.36477e-06		0	1e-06	16955568	33.18
		FALSE	High	Mascot (D6)	Unambiguous	[K].QEYDESGPSIVHR.[K]		1	1	Q6QAQ1	Q6QAQ1	0	2	1	0	1	1	758.856	1516.7	1516.7	1.06	0.00081	HCD (High Energy Collision Dissociation)	MS2	2.43018	50.727	33.5207	9848	P490_porcine-16_29636.raw	F16		87	16	13	7.51727e-10		0	1.4e-08	16955568	33.18
		FALSE	High	Mascot (D6)	Unambiguous	[K].QEYDESGPSIVHR.[K]		1	1	Q6QAQ1	Q6QAQ1	0	3	1	0	1	1	506.24	1516.7	1516.7	1.09	0.00055	HCD (High Energy Collision Dissociation)	MS2	2.12339	72.567	33.4773	9832	P490_porcine-16_29636.raw	F16		75	16	13	1.41273e-08		0	4.031e-10	7.68347e+06	33.17
		FALSE	High	Mascot (D6)	Unambiguous	[K].QEYDESGPSIVHR.[K]		1	1	Q6QAQ1	Q6QAQ1	0	2	1	0	1	1	758.856	1516.7	1516.7	1.14	0.00087	HCD (High Energy Collision Dissociation)	MS2	14.7931	120	34.5905	10240	P490_porcine-16_29636.raw	F16		67	16	13	7.96269e-08		0	9.558e-07	16955568	33.18
		FALSE	High	Mascot (D6)	Unambiguous	[K].QEYDESGPSIVHR.[K]		1	1	Q6QAQ1	Q6QAQ1	0	2	1	0	1	1	758.856	1516.7	1516.7	1.14	0.00087	HCD (High Energy Collision Dissociation)	MS2	6.98638	120	35.199	10464	P490_porcine-16_29636.raw	F16		60	16	13	3.69029e-07		0	2.606e-08	16955568	33.18
		FALSE	High	Mascot (D6)	Unambiguous	[K].QEYDESGPSIVHR.[K]		1	1	Q6QAQ1	Q6QAQ1	0	3	1	0	1	1	506.24	1516.7	1516.7	1.21	0.00061	HCD (High Energy Collision Dissociation)	MS2	4.97682	120	33.7385	9928	P490_porcine-16_29636.raw	F16		71	16	13	3.38891e-08		0	7.85e-10	7.68347e+06	33.17
		FALSE	High	Mascot (D6)	Unambiguous	[K].QEYDESGPSIVHR.[K]		1	1	Q6QAQ1	Q6QAQ1	0	2	1	0	1	1	758.856	1516.7	1516.7	1.22	0.00093	HCD (High Energy Collision Dissociation)	MS2	7.08998	120	33.7825	9944	P490_porcine-16_29636.raw	F16		78	16	13	5.88925e-09		0	7.007e-09	16955568	33.18
		FALSE	High	Mascot (D6)	Unambiguous	[K].QEYDESGPSIVHR.[K]		1	1	Q6QAQ1	Q6QAQ1	0	3	1	0	1	1	506.24	1516.7	1516.7	1.27	0.00064	HCD (High Energy Collision Dissociation)	MS2	1.00224	32.567	33.092	9690	P490_porcine-16_29636.raw	F16		75	16	13	1.14831e-08		0	1.223e-09	7.68347e+06	33.17
		FALSE	High	Mascot (D6)	Unambiguous	[K].QEYDESGPSIVHR.[K]		1	1	Q6QAQ1	Q6QAQ1	0	2	1	0	1	1	758.856	1516.7	1516.7	1.38	0.00105	HCD (High Energy Collision Dissociation)	MS2	14.2254	120	34.0503	10042	P490_porcine-16_29636.raw	F16		66	16	13	1.10169e-07		0	4.66e-07	16955568	33.18
		FALSE	High	Mascot (D6)	Unambiguous	[K].QEYDESGPSIVHR.[K]		1	1	Q6QAQ1	Q6QAQ1	0	3	1	0	1	1	506.24	1516.7	1516.7	1.46	0.00074	HCD (High Energy Collision Dissociation)	MS2	6.10112	120	33.8804	9980	P490_porcine-16_29636.raw	F16		55	16	13	1.3585e-06		0	4.56e-07	7.68347e+06	33.17
		FALSE	High	Mascot (D6)	Unambiguous	[K].QEYDESGPSIVHR.[K]		1	1	Q6QAQ1	Q6QAQ1	0	2	1	0	1	1	758.856	1516.7	1516.7	1.46	0.00111	HCD (High Energy Collision Dissociation)	MS2	13.936	120	33.9161	9993	P490_porcine-16_29636.raw	F16		86	16	13	9.24826e-10		0	5.322e-10	16955568	33.18
		FALSE	High	Mascot (D6)	Unambiguous	[K].QEYDESGPSIVHR.[K]		1	1	Q6QAQ1	Q6QAQ1	0	3	1	0	1	1	506.24	1516.7	1516.7	1.03	0.00052	HCD (High Energy Collision Dissociation)	MS2	1.02056	33.891	33.2228	9738	P490_porcine-16_29636.raw	F16		78	16	13	6.5022e-09		0	3.833e-09	7.68347e+06	33.17
		FALSE	High	Mascot (D6)	Unambiguous	[K].QEYDESGPSIVHR.[K]		1	1	Q6QAQ1	Q6QAQ1	0	2	1	0	1	1	758.855	1516.7	1516.7	0.42	0.00032	HCD (High Energy Collision Dissociation)	MS2	1.29442	120	32.7535	9565	P490_porcine-16_29636.raw	F16		81	16	13	3.30531e-09		0	1.358e-09	16955568	33.18
		FALSE	High	Mascot (D6)	Unambiguous	[K].QEYDESGPSIVHR.[K]		1	1	Q6QAQ1	Q6QAQ1	0	2	1	0	1	1	758.855	1516.7	1516.7	0.34	0.00026	HCD (High Energy Collision Dissociation)	MS2	1.1998	87.322	32.8754	9610	P490_porcine-16_29636.raw	F16		79	16	13	5.41019e-09		0	1.078e-07	16955568	33.18
		FALSE	High	Mascot (D6)	Unambiguous	[K].QEYDESGPSIVHR.[K]		1	1	Q6QAQ1	Q6QAQ1	0	2	1	0	1	1	758.855	1516.7	1516.7	0.42	0.00032	HCD (High Energy Collision Dissociation)	MS2	0.81009	27.985	33.0051	9658	P490_porcine-16_29636.raw	F16		79	16	13	5.52348e-09		0	4.988e-07	16955568	33.18
		FALSE	High	Mascot (D6)	Unambiguous	[K].QEYDESGPSIVHR.[K]		1	1	Q6QAQ1	Q6QAQ1	0	2	1	0	1	1	758.855	1516.7	1516.7	-0.31	-0.00023	HCD (High Energy Collision Dissociation)	MS2	11.185	120	32.6368	9522	P490_porcine-16_29636.raw	F16		75	16	13	1.47983e-08		0	1.593e-08	16955568	33.18
		FALSE	High	Mascot (D6)	Unambiguous	[K].QEYDESGPSIVHR.[K]		1	1	Q6QAQ1	Q6QAQ1	0	3	1	0	1	1	506.239	1516.7	1516.7	0.13	6e-05	HCD (High Energy Collision Dissociation)	MS2	11.4838	120	34.5548	10227	P490_porcine-16_29636.raw	F16		39	16	13	5.94583e-05		0	8.705e-05	7.68347e+06	33.17
		FALSE	High	Mascot (D6)	Unambiguous	[K].QEYDESGPSIVHR.[K]		1	1	Q6QAQ1	Q6QAQ1	0	3	1	0	1	1	506.239	1516.7	1516.7	0.31	0.00016	HCD (High Energy Collision Dissociation)	MS2	8.93584	120	32.7206	9553	P490_porcine-16_29636.raw	F16		55	16	13	1.45953e-06		0	9.214e-07	7.68347e+06	33.17
		FALSE	High	Mascot (B6)	Unambiguous	[K].QEYDESGPSIVHR.[K]		1	1	Q6QAQ1	Q6QAQ1	0	2	1	0	1	1	758.854	1516.7	1516.7	-1.19	-0.0009	HCD (High Energy Collision Dissociation)	MS2	11.6035	120	32.6615	9479	P490_porcine-14_29399.raw	F14		71	16	13	3.57448e-08		0	3.212e-09	16020111	33.17
		FALSE	High	Mascot (B6)	Unambiguous	[K].QEYDESGPSIVHR.[K]		1	1	Q6QAQ1	Q6QAQ1	0	3	1	0	1	1	506.239	1516.7	1516.7	-0.36	-0.00018	HCD (High Energy Collision Dissociation)	MS2	22.8054	120	32.6693	9482	P490_porcine-14_29399.raw	F14		26	16	13	0.00105977		0	0.0002067	6248683	33.18
		FALSE	High	Mascot (B6)	Unambiguous	[K].QEYDESGPSIVHR.[K]		1	1	Q6QAQ1	Q6QAQ1	0	2	1	0	1	1	758.855	1516.7	1516.7	0.02	1e-05	HCD (High Energy Collision Dissociation)	MS2	1.60025	120	32.8082	9533	P490_porcine-14_29399.raw	F14		83	16	13	2.1588e-09		0	8.889e-10	16020111	33.17
		FALSE	High	Mascot (B6)	Unambiguous	[K].QEYDESGPSIVHR.[K]		1	1	Q6QAQ1	Q6QAQ1	0	2	1	0	1	1	758.855	1516.7	1516.7	0.1	7e-05	HCD (High Energy Collision Dissociation)	MS2	12.9207	120	34.5158	10162	P490_porcine-14_29399.raw	F14		51	16	13	3.83895e-06		0	1.413e-09	16020111	33.17
		FALSE	High	Mascot (B6)	Unambiguous	[K].QEYDESGPSIVHR.[K]		1	1	Q6QAQ1	Q6QAQ1	0	2	1	0	1	1	758.855	1516.7	1516.7	0.1	7e-05	HCD (High Energy Collision Dissociation)	MS2	24.5834	120	34.6813	10223	P490_porcine-14_29399.raw	F14		61	16	13	3.80375e-07		0	2.527e-09	16020111	33.17
		FALSE	High	Mascot (B6)	Unambiguous	[K].QEYDESGPSIVHR.[K]		1	1	Q6QAQ1	Q6QAQ1	0	2	1	0	1	1	758.855	1516.7	1516.7	0.18	0.00013	HCD (High Energy Collision Dissociation)	MS2	1.09352	41.335	32.935	9580	P490_porcine-14_29399.raw	F14		79	16	13	5.87777e-09		0	3.248e-08	16020111	33.17
		FALSE	High	Mascot (B6)	Unambiguous	[K].QEYDESGPSIVHR.[K]		1	1	Q6QAQ1	Q6QAQ1	0	3	1	0	1	1	506.239	1516.7	1516.7	0.37	0.00019	HCD (High Energy Collision Dissociation)	MS2	13.6988	120	34.3491	10101	P490_porcine-14_29399.raw	F14		20	16	13	0.0043173		0	0.002298	6248683	33.18
		FALSE	High	Mascot (B6)	Unambiguous	[K].QEYDESGPSIVHR.[K]		1	1	Q6QAQ1	Q6QAQ1	0	2	1	0	1	1	758.855	1516.7	1516.7	0.5	0.00038	HCD (High Energy Collision Dissociation)	MS2	1.54266	40.203	33.4458	9769	P490_porcine-14_29399.raw	F14		79	16	13	5.57458e-09		0	5.021e-09	16020111	33.17
		FALSE	High	Mascot (B6)	Unambiguous	[K].QEYDESGPSIVHR.[K]		1	1	Q6QAQ1	Q6QAQ1	0	2	1	0	1	1	758.857	1516.71	1516.7	2.19	0.00166	HCD (High Energy Collision Dissociation)	MS2	10.0625	120	35.1691	10404	P490_porcine-14_29399.raw	F14		40	16	13	4.01987e-05		0	6.232e-05	16020111	33.17
		FALSE	High	Mascot (B6)	Unambiguous	[K].QEYDESGPSIVHR.[K]		1	1	Q6QAQ1	Q6QAQ1	0	3	1	0	1	1	506.24	1516.71	1516.7	1.76	0.00089	HCD (High Energy Collision Dissociation)	MS2	2.94945	120	33.9873	9968	P490_porcine-14_29399.raw	F14		61	16	13	3.32057e-07		0	1.01e-09	6248683	33.18
		FALSE	High	Mascot (B6)	Unambiguous	[K].QEYDESGPSIVHR.[K]		1	1	Q6QAQ1	Q6QAQ1	0	2	1	0	1	1	758.855	1516.7	1516.7	0.58	0.00044	HCD (High Energy Collision Dissociation)	MS2	0.925832	24.08	33.06	9626	P490_porcine-14_29399.raw	F14		84	16	13	1.9553e-09		0	3.897e-09	16020111	33.17
		FALSE	High	Mascot (B6)	Unambiguous	[K].QEYDESGPSIVHR.[K]		1	1	Q6QAQ1	Q6QAQ1	0	2	1	0	1	1	758.855	1516.7	1516.7	0.58	0.00044	HCD (High Energy Collision Dissociation)	MS2	0.736414	19.208	33.1871	9673	P490_porcine-14_29399.raw	F14		83	16	13	2.14394e-09		0	1.339e-07	16020111	33.17
		FALSE	High	Mascot (B6)	Unambiguous	[K].QEYDESGPSIVHR.[K]		1	1	Q6QAQ1	Q6QAQ1	0	2	1	0	1	1	758.855	1516.7	1516.7	0.66	0.0005	HCD (High Energy Collision Dissociation)	MS2	0.882993	22.436	33.3164	9721	P490_porcine-14_29399.raw	F14		76	16	13	1.01207e-08		0	4.051e-08	16020111	33.17
		FALSE	High	Mascot (B6)	Unambiguous	[K].QEYDESGPSIVHR.[K]		1	1	Q6QAQ1	Q6QAQ1	0	2	1	0	1	1	758.855	1516.7	1516.7	0.66	0.0005	HCD (High Energy Collision Dissociation)	MS2	6.58137	120	33.7072	9865	P490_porcine-14_29399.raw	F14		88	16	13	7.00185e-10		0	1.704e-10	16020111	33.17
		FALSE	High	Mascot (B6)	Unambiguous	[K].QEYDESGPSIVHR.[K]		1	1	Q6QAQ1	Q6QAQ1	0	3	1	0	1	1	506.239	1516.7	1516.7	0.67	0.00034	HCD (High Energy Collision Dissociation)	MS2	0.927909	88.463	32.9371	9581	P490_porcine-14_29399.raw	F14		74	16	13	1.63385e-08		0	6.409e-14	6248683	33.18
		FALSE	High	Mascot (B6)	Unambiguous	[K].QEYDESGPSIVHR.[K]		1	1	Q6QAQ1	Q6QAQ1	0	3	1	0	1	1	506.239	1516.7	1516.7	0.73	0.00037	HCD (High Energy Collision Dissociation)	MS2	0.918875	120	32.8161	9536	P490_porcine-14_29399.raw	F14		51	16	13	3.48385e-06		0	3.405e-09	6248683	33.18
		FALSE	High	Mascot (B6)	Unambiguous	[K].QEYDESGPSIVHR.[K]		1	1	Q6QAQ1	Q6QAQ1	0	2	1	0	1	1	758.856	1516.7	1516.7	0.74	0.00056	HCD (High Energy Collision Dissociation)	MS2	3.41531	74.676	33.5761	9817	P490_porcine-14_29399.raw	F14		87	16	13	8.77122e-10		0	1.755e-10	16020111	33.17
		FALSE	High	Mascot (B6)	Unambiguous	[K].QEYDESGPSIVHR.[K]		1	1	Q6QAQ1	Q6QAQ1	0	2	1	0	1	1	758.856	1516.7	1516.7	0.74	0.00056	HCD (High Energy Collision Dissociation)	MS2	11.7187	120	34.3743	10110	P490_porcine-14_29399.raw	F14		60	16	13	4.25657e-07		0	4.94e-10	16020111	33.17
		FALSE	High	Mascot (B6)	Unambiguous	[K].QEYDESGPSIVHR.[K]		1	1	Q6QAQ1	Q6QAQ1	0	2	1	0	1	1	758.857	1516.71	1516.7	2.03	0.00154	HCD (High Energy Collision Dissociation)	MS2	19.1135	120	34.108	10012	P490_porcine-14_29399.raw	F14		53	16	13	2.17878e-06		0	2.595e-08	16020111	33.17
		FALSE	High	Mascot (B6)	Unambiguous	[K].QEYDESGPSIVHR.[K]		1	1	Q6QAQ1	Q6QAQ1	0	2	1	0	1	1	758.856	1516.7	1516.7	0.74	0.00056	HCD (High Energy Collision Dissociation)	MS2	19.3921	120	34.8148	10273	P490_porcine-14_29399.raw	F14		65	16	13	1.30035e-07		0	4.331e-09	16020111	33.17
		FALSE	High	Mascot (B6)	Unambiguous	[K].QEYDESGPSIVHR.[K]		1	1	Q6QAQ1	Q6QAQ1	0	3	1	0	1	1	506.24	1516.7	1516.7	0.91	0.00046	HCD (High Energy Collision Dissociation)	MS2	1.06947	53.33	33.0615	9627	P490_porcine-14_29399.raw	F14		74	16	13	1.439e-08		0	1.116e-11	6248683	33.18
		FALSE	High	Mascot (B6)	Unambiguous	[K].QEYDESGPSIVHR.[K]		1	1	Q6QAQ1	Q6QAQ1	0	3	1	0	1	1	506.24	1516.7	1516.7	0.91	0.00046	HCD (High Energy Collision Dissociation)	MS2	1.76238	120	33.7098	9866	P490_porcine-14_29399.raw	F14		71	16	13	3.26633e-08		0	1.976e-10	6248683	33.18
		FALSE	High	Mascot (B6)	Unambiguous	[K].QEYDESGPSIVHR.[K]		1	1	Q6QAQ1	Q6QAQ1	0	3	1	0	1	1	506.24	1516.7	1516.7	0.97	0.00049	HCD (High Energy Collision Dissociation)	MS2	0.955337	37.448	33.1884	9674	P490_porcine-14_29399.raw	F14		63	16	13	2.04673e-07		0	6.896e-11	6248683	33.18
		FALSE	High	Mascot (B6)	Unambiguous	[K].QEYDESGPSIVHR.[K]		1	1	Q6QAQ1	Q6QAQ1	0	3	1	0	1	1	506.24	1516.7	1516.7	1.03	0.00052	HCD (High Energy Collision Dissociation)	MS2	0.879632	77.439	33.4477	9770	P490_porcine-14_29399.raw	F14		78	16	13	6.32499e-09		0	8.306e-15	6248683	33.18
		FALSE	High	Mascot (B6)	Unambiguous	[K].QEYDESGPSIVHR.[K]		1	1	Q6QAQ1	Q6QAQ1	0	2	1	0	1	1	758.856	1516.7	1516.7	1.22	0.00093	HCD (High Energy Collision Dissociation)	MS2	18.9125	120	34.2332	10058	P490_porcine-14_29399.raw	F14		58	16	13	6.19527e-07		0	1.667e-08	16020111	33.17
		FALSE	High	Mascot (B6)	Unambiguous	[K].QEYDESGPSIVHR.[K]		1	1	Q6QAQ1	Q6QAQ1	0	3	1	0	1	1	506.24	1516.7	1516.7	1.33	0.00067	HCD (High Energy Collision Dissociation)	MS2	1.84007	120	33.5787	9818	P490_porcine-14_29399.raw	F14		77	16	13	7.85344e-09		0	1.304e-13	6248683	33.18
		FALSE	High	Mascot (B6)	Unambiguous	[K].QEYDESGPSIVHR.[K]		1	1	Q6QAQ1	Q6QAQ1	0	2	1	0	1	1	758.856	1516.7	1516.7	1.46	0.00111	HCD (High Energy Collision Dissociation)	MS2	11.3435	120	33.8387	9913	P490_porcine-14_29399.raw	F14		75	16	13	1.15361e-08		0	2.182e-10	16020111	33.17
		FALSE	High	Mascot (B6)	Unambiguous	[K].QEYDESGPSIVHR.[K]		1	1	Q6QAQ1	Q6QAQ1	0	2	1	0	1	1	758.856	1516.7	1516.7	1.54	0.00117	HCD (High Energy Collision Dissociation)	MS2	14.5715	120	33.969	9961	P490_porcine-14_29399.raw	F14		71	16	13	3.20784e-08		0	2.031e-09	16020111	33.17
		FALSE	High	Mascot (B6)	Unambiguous	[K].QEYDESGPSIVHR.[K]		1	1	Q6QAQ1	Q6QAQ1	0	3	1	0	1	1	506.24	1516.71	1516.7	1.58	0.0008	HCD (High Energy Collision Dissociation)	MS2	1.461	120	33.8413	9914	P490_porcine-14_29399.raw	F14		52	16	13	2.54808e-06		0	8.909e-10	6248683	33.18
		FALSE	High	Mascot (B6)	Unambiguous	[K].QEYDESGPSIVHR.[K]		1	1	Q6QAQ1	Q6QAQ1	0	3	1	0	1	1	506.24	1516.71	1516.7	1.58	0.0008	HCD (High Energy Collision Dissociation)	MS2	24.0183	120	34.1722	10036	P490_porcine-14_29399.raw	F14		62	16	13	2.92558e-07		0	8.198e-10	6248683	33.18
		FALSE	High	Mascot (B6)	Unambiguous	[K].QEYDESGPSIVHR.[K]		1	1	Q6QAQ1	Q6QAQ1	0	3	1	0	1	1	506.24	1516.7	1516.7	0.85	0.00043	HCD (High Energy Collision Dissociation)	MS2	0.978187	50.604	33.3178	9722	P490_porcine-14_29399.raw	F14		77	16	13	7.76354e-09		0	1.312e-11	6248683	33.18
		FALSE	High	Mascot (B6)	Unambiguous	[K].QEYDESGPSIVHR.[K]		1	1	Q6QAQ1	Q6QAQ1	0	2	1	0	1	1	758.855	1516.7	1516.7	0.42	0.00032	HCD (High Energy Collision Dissociation)	MS2	13.6209	120	34.9932	10339	P490_porcine-14_29399.raw	F14		71	16	13	3.82131e-08		0	1.273e-08	16020111	33.17
		FALSE	High	Mascot (C6)	Unambiguous	[K].QEYDESGPSIVHR.[K]		1	1	Q6QAQ1	Q6QAQ1	0	2	1	0	1	1	758.855	1516.7	1516.7	-0.47	-0.00035	HCD (High Energy Collision Dissociation)	MS2	17.1559	120	32.6775	9434	P490_porcine-15_29592.raw	F15		69	16	13	6.05637e-08		0	9.751e-08	10342983	33.19
		FALSE	High	Mascot (C6)	Unambiguous	[K].QEYDESGPSIVHR.[K]		1	1	Q6QAQ1	Q6QAQ1	0	2	1	0	1	1	758.857	1516.71	1516.7	2.27	0.00172	HCD (High Energy Collision Dissociation)	MS2	19.2022	120	34.3527	10059	P490_porcine-15_29592.raw	F15		66	16	13	1.07204e-07		0	1.765e-07	10342983	33.19
		FALSE	High	Mascot (C6)	Unambiguous	[K].QEYDESGPSIVHR.[K]		1	1	Q6QAQ1	Q6QAQ1	0	2	1	0	1	1	758.857	1516.71	1516.7	2.51	0.0019	HCD (High Energy Collision Dissociation)	MS2	14.2826	120	33.8355	9867	P490_porcine-15_29592.raw	F15		59	16	13	5.78379e-07		0	0.0001125	10342983	33.19
		FALSE	High	Mascot (C6)	Unambiguous	[K].QEYDESGPSIVHR.[K]		1	1	Q6QAQ1	Q6QAQ1	0	2	1	0	1	1	758.857	1516.71	1516.7	2.11	0.0016	HCD (High Energy Collision Dissociation)	MS2	5.66086	120	33.9675	9916	P490_porcine-15_29592.raw	F15		64	16	13	1.71085e-07		0	1.796e-06	10342983	33.19
		FALSE	High	Mascot (C6)	Unambiguous	[K].QEYDESGPSIVHR.[K]		1	1	Q6QAQ1	Q6QAQ1	0	2	1	0	1	1	758.855	1516.7	1516.7	-0.47	-0.00035	HCD (High Energy Collision Dissociation)	MS2	6.55009	120	32.8153	9486	P490_porcine-15_29592.raw	F15		70	16	13	4.76664e-08		0	3.114e-05	10342983	33.19
		FALSE	High	Mascot (C6)	Unambiguous	[K].QEYDESGPSIVHR.[K]		1	1	Q6QAQ1	Q6QAQ1	0	3	1	0	1	1	506.24	1516.71	1516.7	2	0.00101	HCD (High Energy Collision Dissociation)	MS2	7.70298	120	34.1154	9971	P490_porcine-15_29592.raw	F15		25	16	13	0.00143619		0	0.0008501	4.89543e+06	33.19
		FALSE	High	Mascot (C6)	Unambiguous	[K].QEYDESGPSIVHR.[K]		1	1	Q6QAQ1	Q6QAQ1	0	2	1	0	1	1	758.856	1516.71	1516.7	1.95	0.00148	HCD (High Energy Collision Dissociation)	MS2	21.2349	120	34.1024	9966	P490_porcine-15_29592.raw	F15		60	16	13	4.45874e-07		0	1.64e-06	10342983	33.19
		FALSE	High	Mascot (C6)	Unambiguous	[K].QEYDESGPSIVHR.[K]		1	1	Q6QAQ1	Q6QAQ1	0	2	1	0	1	1	758.855	1516.7	1516.7	-0.31	-0.00023	HCD (High Energy Collision Dissociation)	MS2	0.982606	90.259	32.9355	9531	P490_porcine-15_29592.raw	F15		89	16	13	5.56176e-10		0	1.269e-06	10342983	33.19
		FALSE	High	Mascot (C6)	Unambiguous	[K].QEYDESGPSIVHR.[K]		1	1	Q6QAQ1	Q6QAQ1	0	3	1	0	1	1	506.239	1516.7	1516.7	-0.3	-0.00015	HCD (High Energy Collision Dissociation)	MS2	11.8533	120	32.7496	9461	P490_porcine-15_29592.raw	F15		62	16	13	3.15655e-07		0	8.323e-07	4.89543e+06	33.19
		FALSE	High	Mascot (C6)	Unambiguous	[K].QEYDESGPSIVHR.[K]		1	1	Q6QAQ1	Q6QAQ1	0	2	1	0	1	1	758.855	1516.7	1516.7	-0.15	-0.00011	HCD (High Energy Collision Dissociation)	MS2	32.3005	120	34.9087	10268	P490_porcine-15_29592.raw	F15		34	16	13	0.000197339		0	0.000115	10342983	33.19
		FALSE	High	Mascot (C6)	Unambiguous	[K].QEYDESGPSIVHR.[K]		1	1	Q6QAQ1	Q6QAQ1	0	2	1	0	1	1	758.855	1516.7	1516.7	0.1	7e-05	HCD (High Energy Collision Dissociation)	MS2	26.8378	120	34.4855	10109	P490_porcine-15_29592.raw	F15		56	16	13	1.2224e-06		0	2.752e-06	10342983	33.19
		FALSE	High	Mascot (C6)	Unambiguous	[K].QEYDESGPSIVHR.[K]		1	1	Q6QAQ1	Q6QAQ1	0	2	1	0	1	1	758.855	1516.7	1516.7	0.18	0.00013	HCD (High Energy Collision Dissociation)	MS2	1.05947	46.136	33.0608	9578	P490_porcine-15_29592.raw	F15		82	16	13	3.0847e-09		0	0.0003236	10342983	33.19
		FALSE	High	Mascot (C6)	Unambiguous	[K].QEYDESGPSIVHR.[K]		1	1	Q6QAQ1	Q6QAQ1	0	2	1	0	1	1	758.855	1516.7	1516.7	0.34	0.00026	HCD (High Energy Collision Dissociation)	MS2	1.21833	29.195	33.1876	9626	P490_porcine-15_29592.raw	F15		89	16	13	6.00085e-10		0	4.8e-06	10342983	33.19
		FALSE	High	Mascot (C6)	Unambiguous	[K].QEYDESGPSIVHR.[K]		1	1	Q6QAQ1	Q6QAQ1	0	2	1	0	1	1	758.855	1516.7	1516.7	0.5	0.00038	HCD (High Energy Collision Dissociation)	MS2	8.59505	120	33.7036	9818	P490_porcine-15_29592.raw	F15		77	16	13	8.55485e-09		0	3.19e-07	10342983	33.19
		FALSE	High	Mascot (C6)	Unambiguous	[K].QEYDESGPSIVHR.[K]		1	1	Q6QAQ1	Q6QAQ1	0	3	1	0	1	1	506.239	1516.7	1516.7	0.55	0.00028	HCD (High Energy Collision Dissociation)	MS2	1.97886	120	32.8931	9515	P490_porcine-15_29592.raw	F15		62	16	13	2.80035e-07		0	4.644e-07	4.89543e+06	33.19
		FALSE	High	Mascot (C6)	Unambiguous	[K].QEYDESGPSIVHR.[K]		1	1	Q6QAQ1	Q6QAQ1	0	2	1	0	1	1	758.855	1516.7	1516.7	0.58	0.00044	HCD (High Energy Collision Dissociation)	MS2	3.32284	56.316	33.4453	9722	P490_porcine-15_29592.raw	F15		79	16	13	5.77049e-09		0	5.514e-06	10342983	33.19
		FALSE	High	Mascot (C6)	Unambiguous	[K].QEYDESGPSIVHR.[K]		1	1	Q6QAQ1	Q6QAQ1	0	2	1	0	1	1	758.855	1516.7	1516.7	0.66	0.0005	HCD (High Energy Collision Dissociation)	MS2	35.8724	120	34.6206	10160	P490_porcine-15_29592.raw	F15		43	16	13	2.45591e-05		0	6.843e-05	10342983	33.19
		FALSE	High	Mascot (C6)	Unambiguous	[K].QEYDESGPSIVHR.[K]		1	1	Q6QAQ1	Q6QAQ1	0	3	1	0	1	1	506.239	1516.7	1516.7	0.67	0.00034	HCD (High Energy Collision Dissociation)	MS2	0.588984	90.102	33.0204	9563	P490_porcine-15_29592.raw	F15		78	16	13	7.2146e-09		0	3.135e-07	4.89543e+06	33.19
		FALSE	High	Mascot (C6)	Unambiguous	[K].QEYDESGPSIVHR.[K]		1	1	Q6QAQ1	Q6QAQ1	0	2	1	0	1	1	758.856	1516.7	1516.7	0.82	0.00062	HCD (High Energy Collision Dissociation)	MS2	5.11646	105.915	33.5743	9770	P490_porcine-15_29592.raw	F15		86	16	13	1.04727e-09		0	4.293e-07	10342983	33.19
		FALSE	High	Mascot (C6)	Unambiguous	[K].QEYDESGPSIVHR.[K]		1	1	Q6QAQ1	Q6QAQ1	0	2	1	0	1	1	758.856	1516.7	1516.7	0.82	0.00062	HCD (High Energy Collision Dissociation)	MS2	1.33123	34.394	33.3164	9674	P490_porcine-15_29592.raw	F15		85	16	13	1.34605e-09		0	0.0001997	10342983	33.19
		FALSE	High	Mascot (C6)	Unambiguous	[K].QEYDESGPSIVHR.[K]		1	1	Q6QAQ1	Q6QAQ1	0	3	1	0	1	1	506.24	1516.7	1516.7	0.91	0.00046	HCD (High Energy Collision Dissociation)	MS2	1.7573	55.672	33.2736	9658	P490_porcine-15_29592.raw	F15		77	16	13	7.85344e-09		0	4.153e-06	4.89543e+06	33.19
		FALSE	High	Mascot (C6)	Unambiguous	[K].QEYDESGPSIVHR.[K]		1	1	Q6QAQ1	Q6QAQ1	0	3	1	0	1	1	506.24	1516.7	1516.7	0.91	0.00046	HCD (High Energy Collision Dissociation)	MS2	1.02871	46.82	33.1451	9610	P490_porcine-15_29592.raw	F15		77	16	13	7.90788e-09		0	1.192e-08	4.89543e+06	33.19
		FALSE	High	Mascot (C6)	Unambiguous	[K].QEYDESGPSIVHR.[K]		1	1	Q6QAQ1	Q6QAQ1	0	3	1	0	1	1	506.24	1516.7	1516.7	1.03	0.00052	HCD (High Energy Collision Dissociation)	MS2	7.95756	120	33.6632	9803	P490_porcine-15_29592.raw	F15		68	16	13	6.44258e-08		0	1.159e-07	4.89543e+06	33.19
		FALSE	High	Mascot (C6)	Unambiguous	[K].QEYDESGPSIVHR.[K]		1	1	Q6QAQ1	Q6QAQ1	0	2	1	0	1	1	758.856	1516.7	1516.7	1.14	0.00087	HCD (High Energy Collision Dissociation)	MS2	19.4448	120	34.2343	10015	P490_porcine-15_29592.raw	F15		62	16	13	2.55894e-07		0	2.497e-06	10342983	33.19
		FALSE	High	Mascot (C6)	Unambiguous	[K].QEYDESGPSIVHR.[K]		1	1	Q6QAQ1	Q6QAQ1	0	3	1	0	1	1	506.24	1516.7	1516.7	1.15	0.00058	HCD (High Energy Collision Dissociation)	MS2	3.73664	120	33.5311	9754	P490_porcine-15_29592.raw	F15		77	16	13	7.83538e-09		0	1.483e-08	4.89543e+06	33.19
		FALSE	High	Mascot (C6)	Unambiguous	[K].QEYDESGPSIVHR.[K]		1	1	Q6QAQ1	Q6QAQ1	0	3	1	0	1	1	506.24	1516.7	1516.7	1.33	0.00067	HCD (High Energy Collision Dissociation)	MS2	3.26565	74.58	33.4023	9706	P490_porcine-15_29592.raw	F15		67	16	13	8.11073e-08		0	3.396e-07	4.89543e+06	33.19
		FALSE	High	Mascot (C6)	Unambiguous	[K].QEYDESGPSIVHR.[K]		1	1	Q6QAQ1	Q6QAQ1	0	3	1	0	1	1	506.24	1516.7	1516.7	1.39	0.00071	HCD (High Energy Collision Dissociation)	MS2	15.6355	120	33.9348	9904	P490_porcine-15_29592.raw	F15		61	16	13	3.17001e-07		0	2.233e-05	4.89543e+06	33.19
		FALSE	High	Mascot (C6)	Unambiguous	[K].QEYDESGPSIVHR.[K]		1	1	Q6QAQ1	Q6QAQ1	0	3	1	0	1	1	506.239	1516.7	1516.7	0.73	0.00037	HCD (High Energy Collision Dissociation)	MS2	8.62471	120	33.8051	9856	P490_porcine-15_29592.raw	F15		58	16	13	5.93007e-07		0	4.477e-05	4.89543e+06	33.19
		FALSE	High	Mascot (E6)	Unambiguous	[K].QEYDESGPSIVHR.[K]		1	1	Q6QAQ1	Q6QAQ1	0	2	1	0	1	1	758.854	1516.7	1516.7	-1.19	-0.0009	HCD (High Energy Collision Dissociation)	MS2	4.74922	120	32.6826	9490	P490_porcine-17_29803.raw	F17		66	16	13	1.09954e-07		0	1.195e-05	14920635	33.2
		FALSE	High	Mascot (E6)	Unambiguous	[K].QEYDESGPSIVHR.[K]		1	1	Q6QAQ1	Q6QAQ1	0	2	1	0	1	1	758.854	1516.7	1516.7	-1.11	-0.00084	HCD (High Energy Collision Dissociation)	MS2	33.8213	120	34.496	10161	P490_porcine-17_29803.raw	F17		48	16	13	6.76414e-06		0	1.619e-05	14920635	33.2
		FALSE	High	Mascot (E6)	Unambiguous	[K].QEYDESGPSIVHR.[K]		1	1	Q6QAQ1	Q6QAQ1	0	2	1	0	1	1	758.855	1516.7	1516.7	0.42	0.00032	HCD (High Energy Collision Dissociation)	MS2	1.53912	71.723	32.9188	9578	P490_porcine-17_29803.raw	F17		85	16	13	1.56391e-09		0	6.074e-09	14920635	33.2
		FALSE	High	Mascot (E6)	Unambiguous	[K].QEYDESGPSIVHR.[K]		1	1	Q6QAQ1	Q6QAQ1	0	2	1	0	1	1	758.855	1516.7	1516.7	0.66	0.0005	HCD (High Energy Collision Dissociation)	MS2	1.51752	21.367	33.1773	9674	P490_porcine-17_29803.raw	F17		72	16	13	2.80035e-08		0	3.114e-05	14920635	33.2
		FALSE	High	Mascot (E6)	Unambiguous	[K].QEYDESGPSIVHR.[K]		1	1	Q6QAQ1	Q6QAQ1	0	2	1	0	1	1	758.855	1516.7	1516.7	0.66	0.0005	HCD (High Energy Collision Dissociation)	MS2	2.17325	18.72	33.3007	9720	P490_porcine-17_29803.raw	F17		86	16	13	1.17818e-09		0	1.215e-05	14920635	33.2
		FALSE	High	Mascot (E6)	Unambiguous	[K].QEYDESGPSIVHR.[K]		1	1	Q6QAQ1	Q6QAQ1	0	2	1	0	1	1	758.855	1516.7	1516.7	0.66	0.0005	HCD (High Energy Collision Dissociation)	MS2	1.92622	120	32.8007	9534	P490_porcine-17_29803.raw	F17		81	16	13	3.28256e-09		0	8.695e-07	14920635	33.2
		FALSE	High	Mascot (E6)	Unambiguous	[K].QEYDESGPSIVHR.[K]		1	1	Q6QAQ1	Q6QAQ1	0	2	1	0	1	1	758.856	1516.7	1516.7	0.74	0.00056	HCD (High Energy Collision Dissociation)	MS2	1.19141	29.79	33.0486	9626	P490_porcine-17_29803.raw	F17		90	16	13	4.09317e-10		0	1.902e-08	14920635	33.2
		FALSE	High	Mascot (E6)	Unambiguous	[K].QEYDESGPSIVHR.[K]		1	1	Q6QAQ1	Q6QAQ1	0	2	1	0	1	1	758.856	1516.7	1516.7	0.9	0.00068	HCD (High Energy Collision Dissociation)	MS2	8.40417	120	33.6858	9863	P490_porcine-17_29803.raw	F17		86	16	13	9.16347e-10		0	3.319e-09	14920635	33.2
		FALSE	High	Mascot (E6)	Unambiguous	[K].QEYDESGPSIVHR.[K]		1	1	Q6QAQ1	Q6QAQ1	0	2	1	0	1	1	758.856	1516.7	1516.7	0.9	0.00068	HCD (High Energy Collision Dissociation)	MS2	4.30529	60.735	33.5556	9815	P490_porcine-17_29803.raw	F17		80	16	13	3.97246e-09		0	1.107e-08	14920635	33.2
		FALSE	High	Mascot (E6)	Unambiguous	[K].QEYDESGPSIVHR.[K]		1	1	Q6QAQ1	Q6QAQ1	0	3	1	0	1	1	506.24	1516.7	1516.7	0.91	0.00046	HCD (High Energy Collision Dissociation)	MS2	1.56814	118.502	32.9214	9579	P490_porcine-17_29803.raw	F17		74	16	13	1.47252e-08		0	8.712e-08	6964069	33.2
		FALSE	High	Mascot (E6)	Unambiguous	[K].QEYDESGPSIVHR.[K]		1	1	Q6QAQ1	Q6QAQ1	0	2	1	0	1	1	758.856	1516.7	1516.7	0.98	0.00074	HCD (High Energy Collision Dissociation)	MS2	3.13281	31.824	33.4269	9767	P490_porcine-17_29803.raw	F17		93	16	13	1.79498e-10		0	6.974e-09	14920635	33.2
		FALSE	High	Mascot (E6)	Unambiguous	[K].QEYDESGPSIVHR.[K]		1	1	Q6QAQ1	Q6QAQ1	0	3	1	0	1	1	506.24	1516.7	1516.7	1.03	0.00052	HCD (High Energy Collision Dissociation)	MS2	1.10474	48.594	33.0499	9627	P490_porcine-17_29803.raw	F17		78	16	13	6.42777e-09		0	3.799e-07	6964069	33.2
		FALSE	High	Mascot (E6)	Unambiguous	[K].QEYDESGPSIVHR.[K]		1	1	Q6QAQ1	Q6QAQ1	0	3	1	0	1	1	506.24	1516.7	1516.7	1.21	0.00061	HCD (High Energy Collision Dissociation)	MS2	1.46793	120	32.8084	9537	P490_porcine-17_29803.raw	F17		66	16	13	1.12217e-07		0	2.548e-08	6964069	33.2
		FALSE	High	Mascot (A6)	Unambiguous	[K].QEYDESGPSIVHR.[K]		1	1	Q6QAQ1	Q6QAQ1	0	2	1	0	1	1	758.855	1516.7	1516.7	-0.55	-0.00042	HCD (High Energy Collision Dissociation)	MS2	26.9596	120	33.4753	9644	P490_porcine-13_29363.raw	F13		67	16	13	9.467e-08		0	3.305e-06	1526341	33.21
		FALSE	High	Mascot (A6)	Unambiguous	[K].QEYDESGPSIVHR.[K]		1	1	Q6QAQ1	Q6QAQ1	0	2	1	0	1	1	758.854	1516.7	1516.7	-0.63	-0.00048	HCD (High Energy Collision Dissociation)	MS2	5.55775	120	33.1142	9513	P490_porcine-13_29363.raw	F13		88	16	13	6.73306e-10		0	3.818e-07	1526341	33.21
		FALSE	High	Mascot (E6)	Unambiguous	[K].QEYDESGPSIVHR.[K]		1	1	Q6QAQ1	Q6QAQ1	0	3	1	0	1	1	506.24	1516.7	1516.7	1.27	0.00064	HCD (High Energy Collision Dissociation)	MS2	1.46165	34.074	33.1786	9675	P490_porcine-17_29803.raw	F17		78	16	13	6.35419e-09		0	2.902e-10	6964069	33.2
		FALSE	High	Mascot (E6)	Unambiguous	[K].QEYDESGPSIVHR.[K]		1	1	Q6QAQ1	Q6QAQ1	0	3	1	0	1	1	506.24	1516.7	1516.7	1.27	0.00064	HCD (High Energy Collision Dissociation)	MS2	2.44098	36.562	33.302	9721	P490_porcine-17_29803.raw	F17		78	16	13	6.44258e-09		0	4.778e-10	6964069	33.2
		FALSE	High	Mascot (E6)	Unambiguous	[K].QEYDESGPSIVHR.[K]		1	1	Q6QAQ1	Q6QAQ1	0	3	1	0	1	1	506.24	1516.7	1516.7	1.46	0.00074	HCD (High Energy Collision Dissociation)	MS2	5.64712	93.564	33.56	9817	P490_porcine-17_29803.raw	F17		78	16	13	6.60785e-09		0	9.073e-11	6964069	33.2
		FALSE	High	Mascot (E6)	Unambiguous	[K].QEYDESGPSIVHR.[K]		1	1	Q6QAQ1	Q6QAQ1	0	2	1	0	1	1	758.856	1516.7	1516.7	1.46	0.00111	HCD (High Energy Collision Dissociation)	MS2	9.71028	120	33.8191	9912	P490_porcine-17_29803.raw	F17		80	16	13	4.00922e-09		0	2.113e-09	14920635	33.2
		FALSE	High	Mascot (E6)	Unambiguous	[K].QEYDESGPSIVHR.[K]		1	1	Q6QAQ1	Q6QAQ1	0	2	1	0	1	1	758.856	1516.7	1516.7	1.54	0.00117	HCD (High Energy Collision Dissociation)	MS2	18.9268	120	34.3576	10110	P490_porcine-17_29803.raw	F17		59	16	13	6.07033e-07		0	2.564e-07	14920635	33.2
		FALSE	High	Mascot (E6)	Unambiguous	[K].QEYDESGPSIVHR.[K]		1	1	Q6QAQ1	Q6QAQ1	0	3	1	0	1	1	506.24	1516.71	1516.7	1.58	0.0008	HCD (High Energy Collision Dissociation)	MS2	3.94501	120	33.9627	9965	P490_porcine-17_29803.raw	F17		58	16	13	7.92889e-07		0	8.059e-08	6964069	33.2
		FALSE	High	Mascot (E6)	Unambiguous	[K].QEYDESGPSIVHR.[K]		1	1	Q6QAQ1	Q6QAQ1	0	3	1	0	1	1	506.24	1516.71	1516.7	1.64	0.00083	HCD (High Energy Collision Dissociation)	MS2	3.6099	53.412	33.4284	9768	P490_porcine-17_29803.raw	F17		64	16	13	1.65658e-07		0	1.574e-09	6964069	33.2
		FALSE	High	Mascot (E6)	Unambiguous	[K].QEYDESGPSIVHR.[K]		1	1	Q6QAQ1	Q6QAQ1	0	3	1	0	1	1	506.24	1516.71	1516.7	1.64	0.00083	HCD (High Energy Collision Dissociation)	MS2	7.2092	120	33.6932	9866	P490_porcine-17_29803.raw	F17		65	16	13	1.34342e-07		0	1.651e-07	6964069	33.2
		FALSE	High	Mascot (E6)	Unambiguous	[K].QEYDESGPSIVHR.[K]		1	1	Q6QAQ1	Q6QAQ1	0	3	1	0	1	1	506.24	1516.71	1516.7	1.76	0.00089	HCD (High Energy Collision Dissociation)	MS2	23.6201	120	34.1122	10020	P490_porcine-17_29803.raw	F17		56	16	13	1.17547e-06		0	9e-07	6964069	33.2
		FALSE	High	Mascot (E6)	Unambiguous	[K].QEYDESGPSIVHR.[K]		1	1	Q6QAQ1	Q6QAQ1	0	3	1	0	1	1	506.24	1516.71	1516.7	1.82	0.00092	HCD (High Energy Collision Dissociation)	MS2	5.9942	120	33.8296	9916	P490_porcine-17_29803.raw	F17		59	16	13	6.25479e-07		0	5.713e-08	6964069	33.2
		FALSE	High	Mascot (E6)	Unambiguous	[K].QEYDESGPSIVHR.[K]		1	1	Q6QAQ1	Q6QAQ1	0	2	1	0	1	1	758.856	1516.71	1516.7	1.95	0.00148	HCD (High Energy Collision Dissociation)	MS2	23.6749	120	34.0886	10011	P490_porcine-17_29803.raw	F17		65	16	13	1.43289e-07		0	1.074e-06	14920635	33.2
		FALSE	High	Mascot (E6)	Unambiguous	[K].QEYDESGPSIVHR.[K]		1	1	Q6QAQ1	Q6QAQ1	0	2	1	0	1	1	758.857	1516.71	1516.7	2.35	0.00178	HCD (High Energy Collision Dissociation)	MS2	17.3977	120	33.9523	9961	P490_porcine-17_29803.raw	F17		59	16	13	5.30958e-07		0	8.698e-05	14920635	33.2
		FALSE	High	Mascot (E6)	Unambiguous	[K].QEYDESGPSIVHR.[K]		1	1	Q6QAQ1	Q6QAQ1	0	2	1	0	1	1	758.857	1516.71	1516.7	2.67	0.00203	HCD (High Energy Collision Dissociation)	MS2	24.7111	120	34.2271	10062	P490_porcine-17_29803.raw	F17		65	16	13	1.53184e-07		0	1.799e-07	14920635	33.2
		FALSE	High	Mascot (E6)	Unambiguous	[K].QEYDESGPSIVHR.[K]		1	1	Q6QAQ1	Q6QAQ1	0	2	1	0	1	1	758.857	1516.71	1516.7	3.32	0.00251	HCD (High Energy Collision Dissociation)	MS2	43.6446	120	35.3187	10464	P490_porcine-17_29803.raw	F17		42	16	13	3.06175e-05		0	0.0003103	14920635	33.2
		FALSE	High	Mascot (A6)	Unambiguous	[K].QEYDESGPSIVHR.[K]		1	1	Q6QAQ1	Q6QAQ1	0	2	1	0	1	1	758.855	1516.7	1516.7	-0.47	-0.00035	HCD (High Energy Collision Dissociation)	MS2	17.984	120	33.3568	9601	P490_porcine-13_29363.raw	F13		83	16	13	2.37253e-09		0	4.192e-06	1526341	33.21
		FALSE	High	Mascot (A6)	Unambiguous	[K].QEYDESGPSIVHR.[K]		1	1	Q6QAQ1	Q6QAQ1	0	3	1	0	1	1	506.239	1516.7	1516.7	-0.36	-0.00018	HCD (High Energy Collision Dissociation)	MS2	14.4414	120	32.8284	9409	P490_porcine-13_29363.raw	F13		23	16	13	0.00250157		0	0.01344	664233	33.23
		FALSE	High	Mascot (A6)	Unambiguous	[K].QEYDESGPSIVHR.[K]		1	1	Q6QAQ1	Q6QAQ1	0	2	1	0	1	1	758.855	1516.7	1516.7	-0.39	-0.00029	HCD (High Energy Collision Dissociation)	MS2	10.2341	120	33.2303	9555	P490_porcine-13_29363.raw	F13		78	16	13	6.87405e-09		0	1.028e-06	1526341	33.21
		FALSE	High	Mascot (A6)	Unambiguous	[K].QEYDESGPSIVHR.[K]		1	1	Q6QAQ1	Q6QAQ1	0	2	1	0	1	1	758.855	1516.7	1516.7	0.02	1e-05	HCD (High Energy Collision Dissociation)	MS2	36.0827	120	33.5966	9688	P490_porcine-13_29363.raw	F13		56	16	13	1.25375e-06		0	4.875e-05	1526341	33.21
		FALSE	High	Mascot (A6)	Unambiguous	[K].QEYDESGPSIVHR.[K]		1	1	Q6QAQ1	Q6QAQ1	0	2	1	0	1	1	758.855	1516.7	1516.7	-0.15	-0.00011	HCD (High Energy Collision Dissociation)	MS2	6.11526	120	32.9955	9470	P490_porcine-13_29363.raw	F13		81	16	13	3.70862e-09		0	5.593e-06	1526341	33.21
		FALSE	High	Mascot (A6)	Unambiguous	[K].QEYDESGPSIVHR.[K]		1	1	Q6QAQ1	Q6QAQ1	0	2	1	0	1	1	758.855	1516.7	1516.7	-0.31	-0.00023	HCD (High Energy Collision Dissociation)	MS2	14.4684	120	32.8782	9427	P490_porcine-13_29363.raw	F13		65	16	13	1.51779e-07		0	2.489e-05	1526341	33.21
		FALSE	High	Mascot (A6)	Unambiguous	[K].QEYDESGPSIVHR.[K]		1	1	Q6QAQ1	Q6QAQ1	0	3	1	0	1	1	506.239	1516.7	1516.7	0.79	0.0004	HCD (High Energy Collision Dissociation)	MS2	10.0078	120	32.9488	9453	P490_porcine-13_29363.raw	F13		57	16	13	7.21207e-07		0	2.354e-05	664233	33.23
		FALSE	High	Mascot (A6)	Unambiguous	[K].QEYDESGPSIVHR.[K]		1	1	Q6QAQ1	Q6QAQ1	0	3	1	0	1	1	506.239	1516.7	1516.7	0.79	0.0004	HCD (High Energy Collision Dissociation)	MS2	10.6324	120	33.0789	9500	P490_porcine-13_29363.raw	F13		70	16	13	3.59799e-08		0	1.792e-06	664233	33.23
		FALSE	High	Mascot (A6)	Unambiguous	[K].QEYDESGPSIVHR.[K]		1	1	Q6QAQ1	Q6QAQ1	0	3	1	0	1	1	506.239	1516.7	1516.7	0.73	0.00037	HCD (High Energy Collision Dissociation)	MS2	11.9126	120	33.2105	9548	P490_porcine-13_29363.raw	F13		56	16	13	1.0692e-06		0	2.365e-05	664233	33.23
		FALSE	High	Mascot (A6)	Unambiguous	[K].QEYDESGPSIVHR.[K]		1	1	Q6QAQ1	Q6QAQ1	0	3	1	0	1	1	506.239	1516.7	1516.7	0.67	0.00034	HCD (High Energy Collision Dissociation)	MS2	30.6897	120	33.458	9638	P490_porcine-13_29363.raw	F13		58	16	13	6.74858e-07		0	5.825e-06	664233	33.23
		FALSE	High	Mascot (A6)	Unambiguous	[K].QEYDESGPSIVHR.[K]		1	1	Q6QAQ1	Q6QAQ1	0	3	1	0	1	1	506.239	1516.7	1516.7	0.55	0.00028	HCD (High Energy Collision Dissociation)	MS2	34.7862	120	33.7584	9747	P490_porcine-13_29363.raw	F13		11	16	13	0.0373433		0	0.03327	664233	33.23
		FALSE	High	Mascot (A6)	Unambiguous	[K].QEYDESGPSIVHR.[K]		1	1	Q6QAQ1	Q6QAQ1	0	3	1	0	1	1	506.239	1516.7	1516.7	0.49	0.00025	HCD (High Energy Collision Dissociation)	MS2	21.2599	120	33.3266	9590	P490_porcine-13_29363.raw	F13		55	16	13	1.54246e-06		0	2.997e-05	664233	33.23
		FALSE	High	Mascot (A6)	Unambiguous	[K].QEYDESGPSIVHR.[K]		1	1	Q6QAQ1	Q6QAQ1	0	3	1	0	1	1	506.24	1516.7	1516.7	1.03	0.00052	HCD (High Energy Collision Dissociation)	MS2	36.1095	120	33.607	9692	P490_porcine-13_29363.raw	F13		42	16	13	2.25455e-05		0	0.0002736	664233	33.23
		FALSE	High	Mascot (F6)	Unambiguous	[K].QEYDESGPSIVHR.[K]		1	1	Q6QAQ1	Q6QAQ1	0	2	1	0	1	1	758.855	1516.7	1516.7	0.18	0.00013	HCD (High Energy Collision Dissociation)	MS2	1.71096	77.063	33.1099	9613	P490_porcine-18_29810.raw	F18		81	16	13	3.85667e-09		0	0.0001891	4.0375e+06	33.18
		FALSE	High	Mascot (F6)	Unambiguous	[K].QEYDESGPSIVHR.[K]		1	1	Q6QAQ1	Q6QAQ1	0	2	1	0	1	1	758.855	1516.7	1516.7	0.42	0.00032	HCD (High Energy Collision Dissociation)	MS2	3.05959	120	32.8288	9510	P490_porcine-18_29810.raw	F18		81	16	13	3.76888e-09		0	3.442e-05	4.0375e+06	33.18
		FALSE	High	Mascot (F6)	Unambiguous	[K].QEYDESGPSIVHR.[K]		1	1	Q6QAQ1	Q6QAQ1	0	2	1	0	1	1	758.855	1516.7	1516.7	0.5	0.00038	HCD (High Energy Collision Dissociation)	MS2	16.6517	120	33.7017	9830	P490_porcine-18_29810.raw	F18		56	16	13	1.15668e-06		0	0.0001975	4.0375e+06	33.18
		FALSE	High	Mascot (F6)	Unambiguous	[K].QEYDESGPSIVHR.[K]		1	1	Q6QAQ1	Q6QAQ1	0	3	1	0	1	1	506.239	1516.7	1516.7	0.61	0.00031	HCD (High Energy Collision Dissociation)	MS2	6.0802	120	33.3531	9702	P490_porcine-18_29810.raw	F18		62	16	13	2.85899e-07		0	1.399e-05	1.69333e+06	33.2
		FALSE	High	Mascot (F6)	Unambiguous	[K].QEYDESGPSIVHR.[K]		1	1	Q6QAQ1	Q6QAQ1	0	3	1	0	1	1	506.239	1516.7	1516.7	0.67	0.00034	HCD (High Energy Collision Dissociation)	MS2	1.6251	120	32.9929	9570	P490_porcine-18_29810.raw	F18		77	16	13	8.8148e-09		0	1.303e-06	1.69333e+06	33.2
		FALSE	High	Mascot (F6)	Unambiguous	[K].QEYDESGPSIVHR.[K]		1	1	Q6QAQ1	Q6QAQ1	0	3	1	0	1	1	506.239	1516.7	1516.7	0.79	0.0004	HCD (High Energy Collision Dissociation)	MS2	2.53667	120	33.227	9656	P490_porcine-18_29810.raw	F18		65	16	13	1.17506e-07		0	2.536e-06	1.69333e+06	33.2
		FALSE	High	Mascot (F6)	Unambiguous	[K].QEYDESGPSIVHR.[K]		1	1	Q6QAQ1	Q6QAQ1	0	3	1	0	1	1	506.239	1516.7	1516.7	0.79	0.0004	HCD (High Energy Collision Dissociation)	MS2	17.4873	120	33.5869	9788	P490_porcine-18_29810.raw	F18		69	16	13	4.54004e-08		0	6.629e-06	1.69333e+06	33.2
		FALSE	High	Mascot (F6)	Unambiguous	[K].QEYDESGPSIVHR.[K]		1	1	Q6QAQ1	Q6QAQ1	0	3	1	0	1	1	506.24	1516.7	1516.7	0.85	0.00043	HCD (High Energy Collision Dissociation)	MS2	1.99868	120	33.1125	9614	P490_porcine-18_29810.raw	F18		78	16	13	6.68436e-09		0	1.462e-06	1.69333e+06	33.2
		FALSE	High	Mascot (F6)	Unambiguous	[K].QEYDESGPSIVHR.[K]		1	1	Q6QAQ1	Q6QAQ1	0	3	1	0	1	1	506.24	1516.7	1516.7	1.15	0.00058	HCD (High Energy Collision Dissociation)	MS2	4.64088	120	32.8645	9523	P490_porcine-18_29810.raw	F18		55	16	13	1.24182e-06		0	2.609e-05	1.69333e+06	33.2
		FALSE	High	Mascot (F6)	Unambiguous	[K].QEYDESGPSIVHR.[K]		1	1	Q6QAQ1	Q6QAQ1	0	3	1	0	1	1	506.24	1516.7	1516.7	1.52	0.00077	HCD (High Energy Collision Dissociation)	MS2	26.4552	120	32.7483	9481	P490_porcine-18_29810.raw	F18		29	16	13	0.000547284		0	0.001903	1.69333e+06	33.2
		FALSE	High	Mascot (F6)	Unambiguous	[K].QEYDESGPSIVHR.[K]		1	1	Q6QAQ1	Q6QAQ1	0	3	1	0	1	1	506.24	1516.71	1516.7	1.7	0.00086	HCD (High Energy Collision Dissociation)	MS2	13.0299	120	33.7147	9835	P490_porcine-18_29810.raw	F18		49	16	13	5.41019e-06		0	0.0001005	1.69333e+06	33.2
		FALSE	High	Mascot (F6)	Unambiguous	[K].QEYDESGPSIVHR.[K]		1	1	Q6QAQ1	Q6QAQ1	0	2	1	0	1	1	758.856	1516.71	1516.7	1.79	0.00135	HCD (High Energy Collision Dissociation)	MS2	27.228	120	33.8121	9870	P490_porcine-18_29810.raw	F18		57	16	13	8.51555e-07		0	0.0002351	4.0375e+06	33.18
		FALSE	High	Mascot (F6)	Unambiguous	[K].QEYDESGPSIVHR.[K]		1	1	Q6QAQ1	Q6QAQ1	0	2	1	0	1	1	758.857	1516.71	1516.7	2.03	0.00154	HCD (High Energy Collision Dissociation)	MS2	43.4249	120	33.9524	9921	P490_porcine-18_29810.raw	F18		49	16	13	5.0958e-06		0	0.0006085	4.0375e+06	33.18
		FALSE	High	Mascot (F6)	Unambiguous	[K].QEYDESGPSIVHR.[K]		1	1	Q6QAQ1	Q6QAQ1	0	3	1	0	1	1	506.241	1516.71	1516.7	2.9	0.00147	HCD (High Energy Collision Dissociation)	MS2	22.5933	120	33.8579	9887	P490_porcine-18_29810.raw	F18		15	16	13	0.0140674		0	0.005877	1.69333e+06	33.2
		FALSE	High	Mascot (F6)	Unambiguous	[K].QEYDESGPSIVHR.[K]		1	1	Q6QAQ1	Q6QAQ1	0	2	1	0	1	1	758.858	1516.71	1516.7	3.96	0.003	HCD (High Energy Collision Dissociation)	MS2	41.0632	120	34.1957	10009	P490_porcine-18_29810.raw	F18		39	16	13	5.46025e-05		0	0.01131	4.0375e+06	33.18
		FALSE	High	Mascot (F6)	Unambiguous	[K].QEYDESGPSIVHR.[K]		1	1	Q6QAQ1	Q6QAQ1	0	3	1	0	1	1	506.24	1516.7	1516.7	0.85	0.00043	HCD (High Energy Collision Dissociation)	MS2	11.6332	120	33.475	9747	P490_porcine-18_29810.raw	F18		64	16	13	1.52778e-07		0	1.608e-05	1.69333e+06	33.2
		FALSE	High	Mascot (F6)	Unambiguous	[K].QEYDESGPSIVHR.[K]		1	1	Q6QAQ1	Q6QAQ1	0	2	1	0	1	1	758.855	1516.7	1516.7	0.1	7e-05	HCD (High Energy Collision Dissociation)	MS2	8.57126	120	33.5817	9786	P490_porcine-18_29810.raw	F18		80	16	13	4.19964e-09		0	5.603e-05	4.0375e+06	33.18
		FALSE	High	Mascot (F6)	Unambiguous	[K].QEYDESGPSIVHR.[K]		1	1	Q6QAQ1	Q6QAQ1	0	2	1	0	1	1	758.855	1516.7	1516.7	0.1	7e-05	HCD (High Energy Collision Dissociation)	MS2	0.925411	120	32.9627	9559	P490_porcine-18_29810.raw	F18		91	16	13	3.91032e-10		0	5.311e-05	4.0375e+06	33.18
		FALSE	High	Mascot (F6)	Unambiguous	[K].QEYDESGPSIVHR.[K]		1	1	Q6QAQ1	Q6QAQ1	0	2	1	0	1	1	758.855	1516.7	1516.7	-0.07	-5e-05	HCD (High Energy Collision Dissociation)	MS2	4.23163	120	32.7104	9467	P490_porcine-18_29810.raw	F18		44	16	13	1.96885e-05		0	0.007043	4.0375e+06	33.18
		FALSE	High	Mascot (F6)	Unambiguous	[K].QEYDESGPSIVHR.[K]		1	1	Q6QAQ1	Q6QAQ1	0	2	1	0	1	1	758.855	1516.7	1516.7	0.1	7e-05	HCD (High Energy Collision Dissociation)	MS2	6.7953	120	33.4698	9745	P490_porcine-18_29810.raw	F18		88	16	13	6.73306e-10		0	2.579e-05	4.0375e+06	33.18
		FALSE	High	Mascot (F6)	Unambiguous	[K].QEYDESGPSIVHR.[K]		1	1	Q6QAQ1	Q6QAQ1	0	2	1	0	1	1	758.855	1516.7	1516.7	-0.23	-0.00017	HCD (High Energy Collision Dissociation)	MS2	3.81972	93.293	33.348	9700	P490_porcine-18_29810.raw	F18		85	16	13	1.41323e-09		0	3.915e-05	4.0375e+06	33.18
		FALSE	High	Mascot (F6)	Unambiguous	[K].QEYDESGPSIVHR.[K]		1	1	Q6QAQ1	Q6QAQ1	0	2	1	0	1	1	758.855	1516.7	1516.7	-0.07	-5e-05	HCD (High Energy Collision Dissociation)	MS2	2.4838	70.921	33.2244	9655	P490_porcine-18_29810.raw	F18		83	16	13	2.10966e-09		0	0.0001135	4.0375e+06	33.18
		FALSE	High	Mascot (C6)	Unambiguous	[K].QEYDESGPSIVHR.[K]		1	1	Q6QAQ1	Q6QAQ1	0	2	1	0	1	1	758.856	1516.7	1516.7	0.98	0.00074	HCD (High Energy Collision Dissociation)	MS2	28.0491	120	35.1329	10352	P490_porcine-15_29592.raw	F15		23	16	13	0.00215804		0.0001737	0.007805	134204	35.17
		FALSE	High	Mascot (I6)	Unambiguous	[K].QEYDESGPSIVHR.[K]		1	1	Q6QAQ1	Q6QAQ1	0	2	1	0	1	1	758.854	1516.7	1516.7	-0.71	-0.00054	HCD (High Energy Collision Dissociation)	MS2	31.7649	120	35.0911	10384	P490_porcine-21_29484.raw	F21		27	16	13	0.000875412		0.0002281	0.005678	17521124	33.17
		FALSE	High	Mascot (D6)	Unambiguous	[K].QEYDESGPSIVHR.[K]		1	1	Q6QAQ1	Q6QAQ1	0	2	1	0	1	1	758.856	1516.7	1516.7	1.3	0.00099	HCD (High Energy Collision Dissociation)	MS2	25.0621	120	35.6441	10627	P490_porcine-16_29636.raw	F16		16	16	13	0.0101405		0.0005985	0.02121	16955568	33.18
		FALSE	High	Mascot (H6)	Unambiguous	[K].QEYDESGPSIVHR.[K]		1	1	Q6QAQ1	Q6QAQ1	0	2	1	0	1	1	758.856	1516.7	1516.7	1.3	0.00099	HCD (High Energy Collision Dissociation)	MS2	28.0956	120	35.2332	10391	P490_porcine-20_29361.raw	F20		17	16	13	0.00781736		0.0006998	0.01697	147722	35.16
		FALSE	High	Mascot (C6)	Unambiguous	[K].QEYDESGPSIVHR.[K]		1	1	Q6QAQ1	Q6QAQ1	0	2	1	0	1	1	758.859	1516.71	1516.7	4.92	0.00373	HCD (High Energy Collision Dissociation)	MS2	18.5205	120	35.2944	10412	P490_porcine-15_29592.raw	F15		6	16	13	0.12852		0.002258	0.07565	134204	35.17
		FALSE	High	Mascot (J6)	Unambiguous	[K].QEYDESGPSIVHR.[K]		1	1	Q6QAQ1	Q6QAQ1	0	2	1	0	1	1	758.856	1516.7	1516.7	1.3	0.00099	HCD (High Energy Collision Dissociation)	MS2	48.7624	120	35.3552	10472	P490_porcine-22_29611.raw	F22		17	16	13	0.00839576		0.006057	0.154	13139384	33.2
	FALSE	High	[K].IIAPPERK.[Y]			2	2	8	Q6QAQ1; P68137	Q6QAQ1 [329-336]; P68137 [331-338]	1	923.567	0	59889.4	11756.6	6647.27	57494	46299.2	60650.4	7995.91	20829.3	932138	22496.5	20612.1	26632.7	Shared	Peak Found	Peak Found	Peak Found	Peak Found	Peak Found	Peak Found	Peak Found	Peak Found	High	Peak Found	Peak Found	Peak Found	High	n/a	0.001074		0.03407		35		21.67	K.IIAPPERK.Y	[329-336]
		Checked	Confidence	Identifying Node	PSM Ambiguity	Annotated Sequence	Modifications	# Protein Groups	# Proteins	Master Protein Accessions	Protein Accessions	# Missed Cleavages	Charge	DeltaScore	DeltaCn	Rank	Search Engine Rank	m/z [Da]	MH+ [Da]	Theo. MH+ [Da]	DeltaM [ppm]	Deltam/z [Da]	Activation Type	MS Order	Isolation Interference [%]	Ion Inject Time [ms]	RT [min]	First Scan	Spectrum File	File ID	Quan Info	Ions Score	Identity Strict	Identity Relaxed	Expectation Value	XCorr	Percolator q-Value	Percolator PEP	Precursor Abundance	Apex RT [min]
		FALSE	High	Mascot (I6)	Unambiguous	[K].IIAPPERK.[Y]		2	2	Q6QAQ1; P68137	Q6QAQ1; P68137	1	2	1	0	1	1	462.287	923.566	923.567	-1.62	-0.00075	HCD (High Energy Collision Dissociation)	MS2	12.4429	120	22.1807	5607	P490_porcine-21_29484.raw	F21		34	13	13	7.17794e-05		0.0002281	0.008107	932138	21.67
		FALSE	High	Mascot (I6)	Unambiguous	[K].IIAPPERK.[Y]		2	2	Q6QAQ1; P68137	Q6QAQ1; P68137	1	2	1	0	1	1	462.287	923.566	923.567	-1.35	-0.00063	HCD (High Energy Collision Dissociation)	MS2	6.75665	120	21.8358	5480	P490_porcine-21_29484.raw	F21		35	13	13	6.48634e-05		0.000333	0.01403	932138	21.67
		FALSE	High	Mascot (I6)	Unambiguous	[K].IIAPPERK.[Y]		2	2	Q6QAQ1; P68137	Q6QAQ1; P68137	1	2	1	0	1	1	462.287	923.566	923.567	-1.55	-0.00072	HCD (High Energy Collision Dissociation)	MS2	11.3001	120	22.0673	5565	P490_porcine-21_29484.raw	F21		35	13	13	6.80769e-05		0.0004417	0.01635	932138	21.67
		FALSE	High	Mascot (I6)	Unambiguous	[K].IIAPPERK.[Y]		2	2	Q6QAQ1; P68137	Q6QAQ1; P68137	1	2	1	0	1	1	462.287	923.566	923.567	-1.35	-0.00063	HCD (High Energy Collision Dissociation)	MS2	2.94443	120	21.7245	5439	P490_porcine-21_29484.raw	F21		35	13	13	6.69885e-05		0.0007615	0.02225	932138	21.67
		FALSE	High	Mascot (I6)	Unambiguous	[K].IIAPPERK.[Y]		2	2	Q6QAQ1; P68137	Q6QAQ1; P68137	1	2	1	0	1	1	462.287	923.566	923.567	-1.42	-0.00066	HCD (High Energy Collision Dissociation)	MS2	4.46779	120	21.9526	5523	P490_porcine-21_29484.raw	F21		35	13	13	6.44169e-05		0.001074	0.03407	932138	21.67
		FALSE	High	Mascot (I6)	Unambiguous	[K].IIAPPERK.[Y]		2	2	Q6QAQ1; P68137	Q6QAQ1; P68137	1	2	1	0	1	1	462.287	923.566	923.567	-1.09	-0.0005	HCD (High Energy Collision Dissociation)	MS2	4.28803	120	21.6047	5395	P490_porcine-21_29484.raw	F21		35	13	13	6.83912e-05		0.001988	0.06866	932138	21.67
		FALSE	High	Mascot (I6)	Unambiguous	[K].IIAPPERK.[Y]		2	2	Q6QAQ1; P68137	Q6QAQ1; P68137	1	2	1	0	1	1	462.287	923.566	923.567	-1.29	-0.00059	HCD (High Energy Collision Dissociation)	MS2	17.8744	120	21.4806	5349	P490_porcine-21_29484.raw	F21		29	13	13	0.000263633		0.00421	0.147	932138	21.67
		FALSE	High	Mascot (I6)	Unambiguous	[K].IIAPPERK.[Y]		2	2	Q6QAQ1; P68137	Q6QAQ1; P68137	1	2	1	0	1	1	462.287	923.566	923.567	-1.35	-0.00063	HCD (High Energy Collision Dissociation)	MS2	37.5273	120	21.363	5306	P490_porcine-21_29484.raw	F21		27	13	13	0.00042462		0.009492	0.3033	932138	21.67
	FALSE	High	[K].IIAPPER.[K]			2	2	16	Q6QAQ1; P68137	Q6QAQ1 [329-335]; P68137 [331-337]	0	795.472	0	187348	39023.8	39273.6	167143	99725.2	137475	37397.4	65602.8	1.71547e+06		55388.3	81676.7	Shared	High	Peak Found	Peak Found	High	High	High	Peak Found	Peak Found	High	Not Found	Peak Found	Peak Found	High	n/a	0.000333		0.01519		36		27.47	K.IIAPPER.K	[329-335]
		Checked	Confidence	Identifying Node	PSM Ambiguity	Annotated Sequence	Modifications	# Protein Groups	# Proteins	Master Protein Accessions	Protein Accessions	# Missed Cleavages	Charge	DeltaScore	DeltaCn	Rank	Search Engine Rank	m/z [Da]	MH+ [Da]	Theo. MH+ [Da]	DeltaM [ppm]	Deltam/z [Da]	Activation Type	MS Order	Isolation Interference [%]	Ion Inject Time [ms]	RT [min]	First Scan	Spectrum File	File ID	Quan Info	Ions Score	Identity Strict	Identity Relaxed	Expectation Value	XCorr	Percolator q-Value	Percolator PEP	Precursor Abundance	Apex RT [min]
		FALSE	High	Mascot (A6)	Unambiguous	[K].IIAPPER.[K]		2	2	Q6QAQ1; P68137	Q6QAQ1; P68137	0	2	1	0	1	1	398.24	795.472	795.472	-0.28	-0.00011	HCD (High Energy Collision Dissociation)	MS2	39.9886	120	27.4757	7411	P490_porcine-13_29363.raw	F13		31	13	13	0.000165959		0	0.05706	187348	27.45
		FALSE	High	Mascot (I6)	Unambiguous	[K].IIAPPER.[K]		2	2	Q6QAQ1; P68137	Q6QAQ1; P68137	0	2	1	0	1	1	398.24	795.472	795.472	-0.51	-0.0002	HCD (High Energy Collision Dissociation)	MS2	30.5717	120	27.9063	7725	P490_porcine-21_29484.raw	F21		35	13	13	5.87489e-05		0.0002281	0.008469	1.71547e+06	27.46
		FALSE	High	Mascot (I6)	Unambiguous	[K].IIAPPER.[K]		2	2	Q6QAQ1; P68137	Q6QAQ1; P68137	0	2	1	0	1	1	398.24	795.472	795.472	-0.74	-0.00029	HCD (High Energy Collision Dissociation)	MS2	11.9081	120	27.672	7638	P490_porcine-21_29484.raw	F21		36	13	13	4.81948e-05		0.0002281	0.006263	1.71547e+06	27.46
		FALSE	High	Mascot (I6)	Unambiguous	[K].IIAPPER.[K]		2	2	Q6QAQ1; P68137	Q6QAQ1; P68137	0	2	1	0	1	1	398.239	795.472	795.472	-0.81	-0.00032	HCD (High Energy Collision Dissociation)	MS2	11.3974	120	27.3054	7502	P490_porcine-21_29484.raw	F21		36	13	13	4.80839e-05		0.0002281	0.00757	1.71547e+06	27.46
		FALSE	High	Mascot (I6)	Unambiguous	[K].IIAPPER.[K]		2	2	Q6QAQ1; P68137	Q6QAQ1; P68137	0	2	1	0	1	1	398.239	795.472	795.472	-0.81	-0.00032	HCD (High Energy Collision Dissociation)	MS2	22.1769	120	27.7926	7683	P490_porcine-21_29484.raw	F21		36	13	13	5.03501e-05		0.000333	0.01316	1.71547e+06	27.46
		FALSE	High	Mascot (I6)	Unambiguous	[K].IIAPPER.[K]		2	2	Q6QAQ1; P68137	Q6QAQ1; P68137	0	2	1	0	1	1	398.239	795.472	795.472	-0.89	-0.00035	HCD (High Energy Collision Dissociation)	MS2	9.91767	103.055	27.5615	7597	P490_porcine-21_29484.raw	F21		36	13	13	4.65586e-05		0.000333	0.01368	1.71547e+06	27.46
		FALSE	High	Mascot (I6)	Unambiguous	[K].IIAPPER.[K]		2	2	Q6QAQ1; P68137	Q6QAQ1; P68137	0	2	1	0	1	1	398.239	795.471	795.472	-1.05	-0.00042	HCD (High Energy Collision Dissociation)	MS2	9.50533	91.125	27.4286	7548	P490_porcine-21_29484.raw	F21		36	13	13	4.63447e-05		0.000333	0.01519	1.71547e+06	27.46
		FALSE	High	Mascot (I6)	Unambiguous	[K].IIAPPER.[K]		2	2	Q6QAQ1; P68137	Q6QAQ1; P68137	0	2	1	0	1	1	398.24	795.472	795.472	-0.12	-5e-05	HCD (High Energy Collision Dissociation)	MS2	55.3102	120	27.0715	7415	P490_porcine-21_29484.raw	F21		30	13	13	0.000198609		0.000333	0.01544	1.71547e+06	27.46
		FALSE	High	Mascot (A6)	Unambiguous	[K].IIAPPER.[K]		2	2	Q6QAQ1; P68137	Q6QAQ1; P68137	0	2	1	0	1	1	398.24	795.472	795.472	-0.2	-8e-05	HCD (High Energy Collision Dissociation)	MS2	53.9146	120	27.2564	7327	P490_porcine-13_29363.raw	F13		28	13	13	0.000308319		0.0005084	0.06262	187348	27.45
		FALSE	High	Mascot (I6)	Unambiguous	[K].IIAPPER.[K]		2	2	Q6QAQ1; P68137	Q6QAQ1; P68137	0	2	1	0	1	1	398.24	795.472	795.472	-0.58	-0.00023	HCD (High Energy Collision Dissociation)	MS2	25.7758	120	27.1818	7456	P490_porcine-21_29484.raw	F21		36	13	13	5.188e-05		0.001074	0.03141	1.71547e+06	27.46
		FALSE	High	Mascot (I6)	Unambiguous	[K].IIAPPER.[K]		2	2	Q6QAQ1; P68137	Q6QAQ1; P68137	0	2	1	0	1	1	398.24	795.472	795.472	-0.35	-0.00014	HCD (High Energy Collision Dissociation)	MS2	50.0863	120	28.062	7783	P490_porcine-21_29484.raw	F21		28	13	13	0.000290402		0.001074	0.03113	1.71547e+06	27.46
		FALSE	High	Mascot (E6)	Unambiguous	[K].IIAPPER.[K]		2	2	Q6QAQ1; P68137	Q6QAQ1; P68137	0	2	1	0	1	1	398.24	795.473	795.472	0.64	0.00026	HCD (High Energy Collision Dissociation)	MS2	55.544	120	27.5247	7561	P490_porcine-17_29803.raw	F17		25	13	13	0.000619484		0.001787	0.0589	99725.2	27.45
		FALSE	High	Mascot (D6)	Unambiguous	[K].IIAPPER.[K]		2	2	Q6QAQ1; P68137	Q6QAQ1; P68137	0	2	1	0	1	1	398.24	795.473	795.472	0.87	0.00035	HCD (High Energy Collision Dissociation)	MS2	54.8111	120	27.2902	7538	P490_porcine-16_29636.raw	F16		23	13	13	0.000977305		0.00216	0.05464	167143	27.41
		FALSE	High	Mascot (D6)	Unambiguous	[K].IIAPPER.[K]		2	2	Q6QAQ1; P68137	Q6QAQ1; P68137	0	2	1	0	1	1	398.24	795.473	795.472	0.41	0.00016	HCD (High Energy Collision Dissociation)	MS2	47.6726	120	27.4457	7596	P490_porcine-16_29636.raw	F16		28	13	13	0.00030341		0.00216	0.05622	167143	27.41
		FALSE	High	Mascot (F6)	Unambiguous	[K].IIAPPER.[K]		2	2	Q6QAQ1; P68137	Q6QAQ1; P68137	0	2	1	0	1	1	398.24	795.472	795.472	-0.51	-0.0002	HCD (High Energy Collision Dissociation)	MS2	55.2709	120	27.4084	7505	P490_porcine-18_29810.raw	F18		29	13	13	0.000280543		0.002685	0.08025	137475	27.48
		FALSE	High	Mascot (F6)	Unambiguous	[K].IIAPPER.[K]		2	2	Q6QAQ1; P68137	Q6QAQ1; P68137	0	2	1	0	1	1	398.24	795.472	795.472	-0.43	-0.00017	HCD (High Energy Collision Dissociation)	MS2	54.6464	120	27.6006	7577	P490_porcine-18_29810.raw	F18		26	13	13	0.000545758		0.002685	0.07917	137475	27.48
	FALSE	High	[K].SYELPDGQVITIGNER.[F]			2	2	632	Q6QAQ1; P68137	Q6QAQ1 [239-254]; P68137 [241-256]	0	1790.89	0	7.4793e+06	8.2152e+07	6.0699e+07	1.06394e+08	1.12331e+08	1.73568e+07	6.93865e+07	7.18526e+07	7.11599e+07	7.19383e+07	6.1262e+07	9.82543e+07	Shared	High	High	High	High	High	High	High	High	High	High	High	High	High	n/a	0		7.542e-15		121		62.29	K.SYELPDGQVITIGNER.F	[239-254]
		Checked	Confidence	Identifying Node	PSM Ambiguity	Annotated Sequence	Modifications	# Protein Groups	# Proteins	Master Protein Accessions	Protein Accessions	# Missed Cleavages	Charge	DeltaScore	DeltaCn	Rank	Search Engine Rank	m/z [Da]	MH+ [Da]	Theo. MH+ [Da]	DeltaM [ppm]	Deltam/z [Da]	Activation Type	MS Order	Isolation Interference [%]	Ion Inject Time [ms]	RT [min]	First Scan	Spectrum File	File ID	Quan Info	Ions Score	Identity Strict	Identity Relaxed	Expectation Value	XCorr	Percolator q-Value	Percolator PEP	Precursor Abundance	Apex RT [min]
		FALSE	High	Mascot (I6)	Unambiguous	[K].SYELPDGQVITIGNER.[F]		2	2	Q6QAQ1; P68137	Q6QAQ1; P68137	0	3	1	0	1	1	597.635	1790.89	1790.89	-0.7	-0.00042	HCD (High Energy Collision Dissociation)	MS2	11.6428	120	62.2083	20552	P490_porcine-21_29484.raw	F21		65	18	13	2.26516e-07		0	2.085e-08	2.02361e+06	62.31
		FALSE	High	Mascot (I6)	Unambiguous	[K].SYELPDGQVITIGNER.[F]		2	2	Q6QAQ1; P68137	Q6QAQ1; P68137	0	3	1	0	1	1	597.635	1790.89	1790.89	-0.7	-0.00042	HCD (High Energy Collision Dissociation)	MS2	6.33047	82.871	62.3427	20602	P490_porcine-21_29484.raw	F21		68	18	13	1.16439e-07		0	5.989e-08	2.02361e+06	62.31
		FALSE	High	Mascot (I6)	Unambiguous	[K].SYELPDGQVITIGNER.[F]		2	2	Q6QAQ1; P68137	Q6QAQ1; P68137	0	2	1	0	1	1	895.949	1790.89	1790.89	-0.7	-0.00062	HCD (High Energy Collision Dissociation)	MS2	4.83047	120	63.3661	20985	P490_porcine-21_29484.raw	F21		78	18	13	1.06438e-08		0	5.726e-10	67731968	62.27
		FALSE	High	Mascot (I6)	Unambiguous	[K].SYELPDGQVITIGNER.[F]		2	2	Q6QAQ1; P68137	Q6QAQ1; P68137	0	2	1	0	1	1	895.949	1790.89	1790.89	-0.7	-0.00062	HCD (High Energy Collision Dissociation)	MS2	0.303563	65.293	61.7069	20365	P490_porcine-21_29484.raw	F21		82	18	13	4.50918e-09		0	1.772e-09	67731968	62.27
		FALSE	High	Mascot (I6)	Unambiguous	[K].SYELPDGQVITIGNER.[F]		2	2	Q6QAQ1; P68137	Q6QAQ1; P68137	0	2	1	0	1	1	895.949	1790.89	1790.89	-0.7	-0.00062	HCD (High Energy Collision Dissociation)	MS2	0.360361	4.458	62.3407	20601	P490_porcine-21_29484.raw	F21		100	18	13	6.34013e-11		0	2.458e-08	67731968	62.27
		FALSE	High	Mascot (I6)	Unambiguous	[K].SYELPDGQVITIGNER.[F]		2	2	Q6QAQ1; P68137	Q6QAQ1; P68137	0	2	1	0	1	1	895.949	1790.89	1790.89	-0.7	-0.00062	HCD (High Energy Collision Dissociation)	MS2	5.76654	120	64.1426	21275	P490_porcine-21_29484.raw	F21		87	18	13	1.54917e-09		0	8.747e-11	67731968	62.27
		FALSE	High	Mascot (I6)	Unambiguous	[K].SYELPDGQVITIGNER.[F]		2	2	Q6QAQ1; P68137	Q6QAQ1; P68137	0	2	1	0	1	1	895.949	1790.89	1790.89	-0.7	-0.00062	HCD (High Energy Collision Dissociation)	MS2	17.8699	120	57.5561	18804	P490_porcine-21_29484.raw	F21		55	18	13	1.98654e-06		0	2.664e-05	840937	57.44
		FALSE	High	Mascot (I6)	Unambiguous	[K].SYELPDGQVITIGNER.[F]		2	2	Q6QAQ1; P68137	Q6QAQ1; P68137	0	2	1	0	1	1	895.949	1790.89	1790.89	-0.63	-0.00056	HCD (High Energy Collision Dissociation)	MS2	11.0858	120	64.5229	21416	P490_porcine-21_29484.raw	F21		94	18	13	2.93155e-10		0	5.068e-10	67731968	62.27
		FALSE	High	Mascot (I6)	Unambiguous	[K].SYELPDGQVITIGNER.[F]		2	2	Q6QAQ1; P68137	Q6QAQ1; P68137	0	3	1	0	1	1	597.635	1790.89	1790.89	-0.6	-0.00036	HCD (High Energy Collision Dissociation)	MS2	10.6077	120	62.7409	20751	P490_porcine-21_29484.raw	F21		58	18	13	1.0942e-06		0	3.511e-06	2.02361e+06	62.31
		FALSE	High	Mascot (I6)	Unambiguous	[K].SYELPDGQVITIGNER.[F]		2	2	Q6QAQ1; P68137	Q6QAQ1; P68137	0	2	1	0	1	1	895.949	1790.89	1790.89	-0.56	-0.0005	HCD (High Energy Collision Dissociation)	MS2	0.452537	7.19	62.0901	20508	P490_porcine-21_29484.raw	F21		95	18	13	2.08017e-10		0	2.514e-08	67731968	62.27
		FALSE	High	Mascot (I6)	Unambiguous	[K].SYELPDGQVITIGNER.[F]		2	2	Q6QAQ1; P68137	Q6QAQ1; P68137	0	2	1	0	1	1	895.949	1790.89	1790.89	-0.56	-0.0005	HCD (High Energy Collision Dissociation)	MS2	3.60226	120	61.4592	20272	P490_porcine-21_29484.raw	F21		100	18	13	6.36939e-11		0	3.116e-08	67731968	62.27
		FALSE	High	Mascot (I6)	Unambiguous	[K].SYELPDGQVITIGNER.[F]		2	2	Q6QAQ1; P68137	Q6QAQ1; P68137	0	2	1	0	1	1	895.949	1790.89	1790.89	-0.49	-0.00044	HCD (High Energy Collision Dissociation)	MS2	20.7807	120	57.2943	18706	P490_porcine-21_29484.raw	F21		52	18	13	5.01258e-06		0	5.233e-06	840937	57.44
		FALSE	High	Mascot (I6)	Unambiguous	[K].SYELPDGQVITIGNER.[F]		2	2	Q6QAQ1; P68137	Q6QAQ1; P68137	0	2	1	0	1	1	895.949	1790.89	1790.89	-0.42	-0.00038	HCD (High Energy Collision Dissociation)	MS2	1.92773	28.35	62.8513	20792	P490_porcine-21_29484.raw	F21		121	18	13	5.88927e-13		0	2.827e-10	67731968	62.27
		FALSE	High	Mascot (I6)	Unambiguous	[K].SYELPDGQVITIGNER.[F]		2	2	Q6QAQ1; P68137	Q6QAQ1; P68137	0	2	1	0	1	1	895.949	1790.89	1790.89	-0.42	-0.00038	HCD (High Energy Collision Dissociation)	MS2	9.04247	120	57.4228	18754	P490_porcine-21_29484.raw	F21		68	18	13	1.24469e-07		0	2.328e-09	840937	57.44
		FALSE	High	Mascot (I6)	Unambiguous	[K].SYELPDGQVITIGNER.[F]		2	2	Q6QAQ1; P68137	Q6QAQ1; P68137	0	2	1	0	1	1	895.949	1790.89	1790.89	-0.42	-0.00038	HCD (High Energy Collision Dissociation)	MS2	2.9092	120	64.7845	21513	P490_porcine-21_29484.raw	F21		66	18	13	2.01865e-07		0	5.936e-07	67731968	62.27
		FALSE	High	Mascot (I6)	Unambiguous	[K].SYELPDGQVITIGNER.[F]		2	2	Q6QAQ1; P68137	Q6QAQ1; P68137	0	2	1	0	1	1	895.949	1790.89	1790.89	-0.35	-0.00032	HCD (High Energy Collision Dissociation)	MS2	0.456088	14.337	62.7228	20744	P490_porcine-21_29484.raw	F21		121	18	13	6.08221e-13		0	3.883e-11	67731968	62.27
		FALSE	High	Mascot (I6)	Unambiguous	[K].SYELPDGQVITIGNER.[F]		2	2	Q6QAQ1; P68137	Q6QAQ1; P68137	0	2	1	0	1	1	895.949	1790.89	1790.89	-0.35	-0.00032	HCD (High Energy Collision Dissociation)	MS2	6.39436	120	64.2689	21322	P490_porcine-21_29484.raw	F21		76	18	13	1.82415e-08		0	4.226e-09	67731968	62.27
		FALSE	High	Mascot (I6)	Unambiguous	[K].SYELPDGQVITIGNER.[F]		2	2	Q6QAQ1; P68137	Q6QAQ1; P68137	0	2	1	0	1	1	895.949	1790.89	1790.89	-0.29	-0.00026	HCD (High Energy Collision Dissociation)	MS2	0	120	61.5815	20318	P490_porcine-21_29484.raw	F21		121	18	13	6.05426e-13		0	2.093e-12	67731968	62.27
		FALSE	High	Mascot (I6)	Unambiguous	[K].SYELPDGQVITIGNER.[F]		2	2	Q6QAQ1; P68137	Q6QAQ1; P68137	0	2	1	0	1	1	895.949	1790.89	1790.89	-0.29	-0.00026	HCD (High Energy Collision Dissociation)	MS2	14.3419	120	64.3962	21369	P490_porcine-21_29484.raw	F21		100	18	13	8.05492e-11		0	1.019e-10	67731968	62.27
		FALSE	High	Mascot (I6)	Unambiguous	[K].SYELPDGQVITIGNER.[F]		2	2	Q6QAQ1; P68137	Q6QAQ1; P68137	0	3	1	0	1	1	597.635	1790.89	1790.89	-0.19	-0.00011	HCD (High Energy Collision Dissociation)	MS2	12.0252	120	62.5991	20698	P490_porcine-21_29484.raw	F21		68	18	13	1.21077e-07		0	2.821e-09	2.02361e+06	62.31
		FALSE	High	Mascot (I6)	Unambiguous	[K].SYELPDGQVITIGNER.[F]		2	2	Q6QAQ1; P68137	Q6QAQ1; P68137	0	2	1	0	1	1	895.949	1790.89	1790.89	-0.15	-0.00013	HCD (High Energy Collision Dissociation)	MS2	0.45311	15.957	61.9616	20460	P490_porcine-21_29484.raw	F21		121	18	13	6.08221e-13		0	9.701e-11	67731968	62.27
		FALSE	High	Mascot (I6)	Unambiguous	[K].SYELPDGQVITIGNER.[F]		2	2	Q6QAQ1; P68137	Q6QAQ1; P68137	0	2	1	0	1	1	895.949	1790.89	1790.89	-0.15	-0.00013	HCD (High Energy Collision Dissociation)	MS2	0.408227	37.058	61.8334	20412	P490_porcine-21_29484.raw	F21		100	18	13	6.98331e-11		0	5.195e-09	67731968	62.27
		FALSE	High	Mascot (I6)	Unambiguous	[K].SYELPDGQVITIGNER.[F]		2	2	Q6QAQ1; P68137	Q6QAQ1; P68137	0	2	1	0	1	1	895.95	1790.89	1790.89	-0.01	-1e-05	HCD (High Energy Collision Dissociation)	MS2	5.68058	120	61.3408	20227	P490_porcine-21_29484.raw	F21		70	18	13	8.29968e-08		0	2.291e-08	67731968	62.27
		FALSE	High	Mascot (I6)	Unambiguous	[K].SYELPDGQVITIGNER.[F]		2	2	Q6QAQ1; P68137	Q6QAQ1; P68137	0	2	1	0	1	1	895.949	1790.89	1790.89	-0.76	-0.00068	HCD (High Energy Collision Dissociation)	MS2	0.267041	5.109	62.2057	20551	P490_porcine-21_29484.raw	F21		121	18	13	5.62468e-13		0	8.817e-10	67731968	62.27
		FALSE	High	Mascot (I6)	Unambiguous	[K].SYELPDGQVITIGNER.[F]		2	2	Q6QAQ1; P68137	Q6QAQ1; P68137	0	2	1	0	1	1	895.949	1790.89	1790.89	-0.76	-0.00068	HCD (High Energy Collision Dissociation)	MS2	3.11078	60.869	62.9813	20841	P490_porcine-21_29484.raw	F21		121	18	13	5.53475e-13		0	1.79e-11	67731968	62.27
		FALSE	High	Mascot (I6)	Unambiguous	[K].SYELPDGQVITIGNER.[F]		2	2	Q6QAQ1; P68137	Q6QAQ1; P68137	0	2	1	0	1	1	895.949	1790.89	1790.89	-0.83	-0.00074	HCD (High Energy Collision Dissociation)	MS2	0.33904	8.143	62.594	20696	P490_porcine-21_29484.raw	F21		121	18	13	5.65065e-13		0	3.418e-09	67731968	62.27
		FALSE	High	Mascot (I6)	Unambiguous	[K].SYELPDGQVITIGNER.[F]		2	2	Q6QAQ1; P68137	Q6QAQ1; P68137	0	2	1	0	1	1	895.946	1790.88	1790.89	-4.1	-0.00367	HCD (High Energy Collision Dissociation)	MS2	65.8328	120	66.0423	21986	P490_porcine-21_29484.raw	F21		39	17	13	7.23022e-05		0	0.0001069	376722	65.89
		FALSE	High	Mascot (I6)	Unambiguous	[K].SYELPDGQVITIGNER.[F]		2	2	Q6QAQ1; P68137	Q6QAQ1; P68137	0	2	1	0	1	1	895.947	1790.89	1790.89	-2.47	-0.00221	HCD (High Energy Collision Dissociation)	MS2	11.3896	120	64.9166	21562	P490_porcine-21_29484.raw	F21		81	17	13	5.27414e-09		0	1.307e-06	67731968	62.27
		FALSE	High	Mascot (I6)	Unambiguous	[K].SYELPDGQVITIGNER.[F]		2	2	Q6QAQ1; P68137	Q6QAQ1; P68137	0	2	1	0	1	1	895.948	1790.89	1790.89	-2.33	-0.00209	HCD (High Energy Collision Dissociation)	MS2	14.152	120	65.051	21612	P490_porcine-21_29484.raw	F21		62	18	13	4.44694e-07		0	2.711e-07	67731968	62.27
		FALSE	High	Mascot (I6)	Unambiguous	[K].SYELPDGQVITIGNER.[F]		2	2	Q6QAQ1; P68137	Q6QAQ1; P68137	0	2	1	0	1	1	895.948	1790.89	1790.89	-2.06	-0.00184	HCD (High Energy Collision Dissociation)	MS2	0	120	116.059	38540	P490_porcine-21_29484.raw	F21		28	18	13	0.00107919		0	1.656e-05	38623.9	116
		FALSE	High	Mascot (I6)	Unambiguous	[K].SYELPDGQVITIGNER.[F]		2	2	Q6QAQ1; P68137	Q6QAQ1; P68137	0	2	1	0	1	1	895.949	1790.89	1790.89	-1.17	-0.00105	HCD (High Energy Collision Dissociation)	MS2	47.9986	120	65.1846	21662	P490_porcine-21_29484.raw	F21		57	18	13	1.63328e-06		0	3.189e-07	67731968	62.27
		FALSE	High	Mascot (I6)	Unambiguous	[K].SYELPDGQVITIGNER.[F]		2	2	Q6QAQ1; P68137	Q6QAQ1; P68137	0	2	1	0	1	1	895.949	1790.89	1790.89	-1.1	-0.00099	HCD (High Energy Collision Dissociation)	MS2	8.07117	120	63.238	20937	P490_porcine-21_29484.raw	F21		93	18	13	3.45192e-10		0	5.089e-11	67731968	62.27
		FALSE	High	Mascot (I6)	Unambiguous	[K].SYELPDGQVITIGNER.[F]		2	2	Q6QAQ1; P68137	Q6QAQ1; P68137	0	3	1	0	1	1	597.635	1790.89	1790.89	-0.91	-0.00054	HCD (High Energy Collision Dissociation)	MS2	8.99099	103.889	62.4707	20650	P490_porcine-21_29484.raw	F21		62	18	13	4.25695e-07		0	1.827e-09	2.02361e+06	62.31
		FALSE	High	Mascot (I6)	Unambiguous	[K].SYELPDGQVITIGNER.[F]		2	2	Q6QAQ1; P68137	Q6QAQ1; P68137	0	2	1	0	1	1	895.949	1790.89	1790.89	-0.9	-0.00081	HCD (High Energy Collision Dissociation)	MS2	0.377228	5.559	62.4684	20649	P490_porcine-21_29484.raw	F21		121	18	13	5.66367e-13		0	5.001e-11	67731968	62.27
		FALSE	High	Mascot (I6)	Unambiguous	[K].SYELPDGQVITIGNER.[F]		2	2	Q6QAQ1; P68137	Q6QAQ1; P68137	0	2	1	0	1	1	895.949	1790.89	1790.89	-0.83	-0.00074	HCD (High Energy Collision Dissociation)	MS2	6.51394	100.474	63.1097	20889	P490_porcine-21_29484.raw	F21		87	18	13	1.28262e-09		0	4.178e-09	67731968	62.27
		FALSE	High	Mascot (I6)	Unambiguous	[K].SYELPDGQVITIGNER.[F]		2	2	Q6QAQ1; P68137	Q6QAQ1; P68137	0	2	1	0	1	1	895.949	1790.89	1790.89	-0.83	-0.00074	HCD (High Energy Collision Dissociation)	MS2	43.5537	120	57.1791	18663	P490_porcine-21_29484.raw	F21		51	18	13	5.49665e-06		0	2.165e-05	840937	57.44
		FALSE	High	Mascot (I6)	Unambiguous	[K].SYELPDGQVITIGNER.[F]		2	2	Q6QAQ1; P68137	Q6QAQ1; P68137	0	2	1	0	1	1	895.95	1790.89	1790.89	-0.01	-1e-05	HCD (High Energy Collision Dissociation)	MS2	8.96358	120	64.6524	21464	P490_porcine-21_29484.raw	F21		107	18	13	1.47932e-11		0	1.56e-10	67731968	62.27
		FALSE	High	Mascot (I6)	Unambiguous	[K].SYELPDGQVITIGNER.[F]		2	2	Q6QAQ1; P68137	Q6QAQ1; P68137	0	3	1	0	1	1	597.635	1790.89	1790.89	0.01	1e-05	HCD (High Energy Collision Dissociation)	MS2	19.8263	120	62.0978	20511	P490_porcine-21_29484.raw	F21		73	18	13	3.47585e-08		0	1.006e-08	2.02361e+06	62.31
		FALSE	High	Mascot (I6)	Unambiguous	[K].SYELPDGQVITIGNER.[F]		2	2	Q6QAQ1; P68137	Q6QAQ1; P68137	0	2	1	0	1	1	895.95	1790.89	1790.89	0.19	0.00017	HCD (High Energy Collision Dissociation)	MS2	4.16877	120	64.0132	21227	P490_porcine-21_29484.raw	F21		79	18	13	9.39856e-09		0	9.792e-09	67731968	62.27
		FALSE	High	Mascot (I6)	Unambiguous	[K].SYELPDGQVITIGNER.[F]		2	2	Q6QAQ1; P68137	Q6QAQ1; P68137	0	2	1	0	1	1	895.95	1790.89	1790.89	0.26	0.00023	HCD (High Energy Collision Dissociation)	MS2	15.6492	120	57.6971	18857	P490_porcine-21_29484.raw	F21		55	19	13	2.6983e-06		0	3.574e-06	840937	57.44
		FALSE	High	Mascot (I6)	Unambiguous	[K].SYELPDGQVITIGNER.[F]		2	2	Q6QAQ1; P68137	Q6QAQ1; P68137	0	2	1	0	1	1	895.95	1790.89	1790.89	0.6	0.00054	HCD (High Energy Collision Dissociation)	MS2	5.03561	120	61.1839	20168	P490_porcine-21_29484.raw	F21		44	18	13	3.04832e-05		0	4.648e-06	67731968	62.27
		FALSE	High	Mascot (I6)	Unambiguous	[K].SYELPDGQVITIGNER.[F]		2	2	Q6QAQ1; P68137	Q6QAQ1; P68137	0	3	1	0	1	1	597.636	1790.89	1790.89	0.73	0.00043	HCD (High Energy Collision Dissociation)	MS2	20.4503	120	62.8716	20800	P490_porcine-21_29484.raw	F21		68	18	13	1.06429e-07		0	2.287e-06	2.02361e+06	62.31
		FALSE	High	Mascot (I6)	Unambiguous	[K].SYELPDGQVITIGNER.[F]		2	2	Q6QAQ1; P68137	Q6QAQ1; P68137	0	3	1	0	1	1	597.635	1790.89	1790.89	0.01	1e-05	HCD (High Energy Collision Dissociation)	MS2	34.0347	120	61.972	20464	P490_porcine-21_29484.raw	F21		55	18	13	2.18304e-06		0	2.454e-07	2.02361e+06	62.31
		FALSE	High	Mascot (G6)	Unambiguous	[K].SYELPDGQVITIGNER.[F]		2	2	Q6QAQ1; P68137	Q6QAQ1; P68137	0	2	1	0	1	1	895.949	1790.89	1790.89	-0.42	-0.00038	HCD (High Energy Collision Dissociation)	MS2	13.2334	120	57.569	18718	P490_porcine-19_29331.raw	F19		53	18	13	3.63129e-06		0	6.667e-05	796618	57.4
		FALSE	High	Mascot (G6)	Unambiguous	[K].SYELPDGQVITIGNER.[F]		2	2	Q6QAQ1; P68137	Q6QAQ1; P68137	0	2	1	0	1	1	895.949	1790.89	1790.89	-0.35	-0.00032	HCD (High Energy Collision Dissociation)	MS2	4.99401	120	63.2158	20836	P490_porcine-19_29331.raw	F19		100	18	13	6.99941e-11		0	3.275e-08	66049956	62.33
		FALSE	High	Mascot (G6)	Unambiguous	[K].SYELPDGQVITIGNER.[F]		2	2	Q6QAQ1; P68137	Q6QAQ1; P68137	0	2	1	0	1	1	895.949	1790.89	1790.89	-0.35	-0.00032	HCD (High Energy Collision Dissociation)	MS2	23.0306	120	64.2512	21221	P490_porcine-19_29331.raw	F19		94	18	13	3.29656e-10		0	1.768e-07	66049956	62.33
		FALSE	High	Mascot (G6)	Unambiguous	[K].SYELPDGQVITIGNER.[F]		2	2	Q6QAQ1; P68137	Q6QAQ1; P68137	0	2	1	0	1	1	895.949	1790.89	1790.89	-0.29	-0.00026	HCD (High Energy Collision Dissociation)	MS2	0.370285	43.386	61.8304	20319	P490_porcine-19_29331.raw	F19		107	18	13	1.49301e-11		0	7.102e-08	66049956	62.33
		FALSE	High	Mascot (G6)	Unambiguous	[K].SYELPDGQVITIGNER.[F]		2	2	Q6QAQ1; P68137	Q6QAQ1; P68137	0	2	1	0	1	1	895.949	1790.89	1790.89	-0.29	-0.00026	HCD (High Energy Collision Dissociation)	MS2	0	120	61.5816	20226	P490_porcine-19_29331.raw	F19		100	18	13	6.84008e-11		0	3.838e-09	66049956	62.33
		FALSE	High	Mascot (G6)	Unambiguous	[K].SYELPDGQVITIGNER.[F]		2	2	Q6QAQ1; P68137	Q6QAQ1; P68137	0	2	1	0	1	1	895.949	1790.89	1790.89	-0.29	-0.00026	HCD (High Energy Collision Dissociation)	MS2	3.99789	120	64.0024	21129	P490_porcine-19_29331.raw	F19		86	18	13	1.75817e-09		0	3.6e-08	66049956	62.33
		FALSE	High	Mascot (G6)	Unambiguous	[K].SYELPDGQVITIGNER.[F]		2	2	Q6QAQ1; P68137	Q6QAQ1; P68137	0	2	1	0	1	1	895.949	1790.89	1790.89	-0.22	-0.0002	HCD (High Energy Collision Dissociation)	MS2	0.436436	20.634	61.9591	20367	P490_porcine-19_29331.raw	F19		121	18	13	6.08221e-13		0	9.73e-08	66049956	62.33
		FALSE	High	Mascot (G6)	Unambiguous	[K].SYELPDGQVITIGNER.[F]		2	2	Q6QAQ1; P68137	Q6QAQ1; P68137	0	3	1	0	1	1	597.635	1790.89	1790.89	-0.19	-0.00011	HCD (High Energy Collision Dissociation)	MS2	11.6212	97.865	62.234	20469	P490_porcine-19_29331.raw	F19		68	18	13	1.27956e-07		0	2.971e-08	2463941	62.33
		FALSE	High	Mascot (G6)	Unambiguous	[K].SYELPDGQVITIGNER.[F]		2	2	Q6QAQ1; P68137	Q6QAQ1; P68137	0	2	1	0	1	1	895.949	1790.89	1790.89	-0.15	-0.00013	HCD (High Energy Collision Dissociation)	MS2	1.26068	91.533	63.0843	20787	P490_porcine-19_29331.raw	F19		121	18	13	6.12437e-13		0	1.503e-09	66049956	62.33
		FALSE	High	Mascot (G6)	Unambiguous	[K].SYELPDGQVITIGNER.[F]		2	2	Q6QAQ1; P68137	Q6QAQ1; P68137	0	2	1	0	1	1	895.949	1790.89	1790.89	-0.15	-0.00013	HCD (High Energy Collision Dissociation)	MS2	0.612317	24.035	62.827	20691	P490_porcine-19_29331.raw	F19		114	18	13	2.93131e-12		0	6.727e-08	66049956	62.33
		FALSE	High	Mascot (G6)	Unambiguous	[K].SYELPDGQVITIGNER.[F]		2	2	Q6QAQ1; P68137	Q6QAQ1; P68137	0	2	1	0	1	1	895.95	1790.89	1790.89	-0.08	-7e-05	HCD (High Energy Collision Dissociation)	MS2	1.04892	92.323	61.7021	20271	P490_porcine-19_29331.raw	F19		95	19	13	2.31254e-10		0	6.562e-08	66049956	62.33
		FALSE	High	Mascot (G6)	Unambiguous	[K].SYELPDGQVITIGNER.[F]		2	2	Q6QAQ1; P68137	Q6QAQ1; P68137	0	2	1	0	1	1	895.95	1790.89	1790.89	-0.08	-7e-05	HCD (High Energy Collision Dissociation)	MS2	0.909705	120	63.3414	20883	P490_porcine-19_29331.raw	F19		121	19	13	6.8091e-13		0	7.712e-09	66049956	62.33
		FALSE	High	Mascot (G6)	Unambiguous	[K].SYELPDGQVITIGNER.[F]		2	2	Q6QAQ1; P68137	Q6QAQ1; P68137	0	2	1	0	1	1	895.95	1790.89	1790.89	-0.08	-7e-05	HCD (High Energy Collision Dissociation)	MS2	1.09226	46.715	62.9554	20739	P490_porcine-19_29331.raw	F19		107	19	13	1.57069e-11		0	6.765e-09	66049956	62.33
		FALSE	High	Mascot (G6)	Unambiguous	[K].SYELPDGQVITIGNER.[F]		2	2	Q6QAQ1; P68137	Q6QAQ1; P68137	0	2	1	0	1	1	895.95	1790.89	1790.89	-0.01	-1e-05	HCD (High Energy Collision Dissociation)	MS2	0	120	61.4565	20179	P490_porcine-19_29331.raw	F19		87	18	13	1.50682e-09		0	4.455e-07	66049956	62.33
		FALSE	High	Mascot (G6)	Unambiguous	[K].SYELPDGQVITIGNER.[F]		2	2	Q6QAQ1; P68137	Q6QAQ1; P68137	0	2	1	0	1	1	895.95	1790.89	1790.89	-0.01	-1e-05	HCD (High Energy Collision Dissociation)	MS2	5.29427	120	64.383	21270	P490_porcine-19_29331.raw	F19		87	18	13	1.5742e-09		0	2.433e-07	66049956	62.33
		FALSE	High	Mascot (G6)	Unambiguous	[K].SYELPDGQVITIGNER.[F]		2	2	Q6QAQ1; P68137	Q6QAQ1; P68137	0	2	1	0	1	1	895.95	1790.89	1790.89	0.12	0.00011	HCD (High Energy Collision Dissociation)	MS2	0.372486	11.126	62.6991	20643	P490_porcine-19_29331.raw	F19		121	18	13	5.99876e-13		0	1.337e-07	66049956	62.33
		FALSE	High	Mascot (G6)	Unambiguous	[K].SYELPDGQVITIGNER.[F]		2	2	Q6QAQ1; P68137	Q6QAQ1; P68137	0	2	1	0	1	1	895.95	1790.89	1790.89	0.12	0.00011	HCD (High Energy Collision Dissociation)	MS2	2.25286	120	64.5122	21318	P490_porcine-19_29331.raw	F19		71	18	13	6.4426e-08		0	3.483e-07	66049956	62.33
		FALSE	High	Mascot (G6)	Unambiguous	[K].SYELPDGQVITIGNER.[F]		2	2	Q6QAQ1; P68137	Q6QAQ1; P68137	0	3	1	0	1	1	597.636	1790.89	1790.89	0.22	0.00013	HCD (High Energy Collision Dissociation)	MS2	37.4194	120	62.0017	20383	P490_porcine-19_29331.raw	F19		61	18	13	5.61127e-07		0	1.021e-05	2463941	62.33
		FALSE	High	Mascot (G6)	Unambiguous	[K].SYELPDGQVITIGNER.[F]		2	2	Q6QAQ1; P68137	Q6QAQ1; P68137	0	2	1	0	1	1	895.95	1790.89	1790.89	0.4	0.00035	HCD (High Energy Collision Dissociation)	MS2	9.35869	120	64.9069	21464	P490_porcine-19_29331.raw	F19		63	19	13	4.00028e-07		0	4.867e-05	66049956	62.33
		FALSE	High	Mascot (G6)	Unambiguous	[K].SYELPDGQVITIGNER.[F]		2	2	Q6QAQ1; P68137	Q6QAQ1; P68137	0	3	1	0	1	1	597.636	1790.89	1790.89	0.42	0.00025	HCD (High Energy Collision Dissociation)	MS2	13.98	120	62.8421	20697	P490_porcine-19_29331.raw	F19		40	19	13	8e-05		0	2.176e-05	2463941	62.33
		FALSE	High	Mascot (G6)	Unambiguous	[K].SYELPDGQVITIGNER.[F]		2	2	Q6QAQ1; P68137	Q6QAQ1; P68137	0	3	1	0	1	1	597.636	1790.89	1790.89	0.63	0.00037	HCD (High Energy Collision Dissociation)	MS2	10.4422	120	62.7109	20648	P490_porcine-19_29331.raw	F19		56	18	13	1.88826e-06		0	1.701e-05	2463941	62.33
		FALSE	High	Mascot (G6)	Unambiguous	[K].SYELPDGQVITIGNER.[F]		2	2	Q6QAQ1; P68137	Q6QAQ1; P68137	0	3	1	0	1	1	597.636	1790.89	1790.89	1.24	0.00074	HCD (High Energy Collision Dissociation)	MS2	18.7792	120	63.0321	20768	P490_porcine-19_29331.raw	F19		45	19	13	2.50086e-05		0	0.0005508	2463941	62.33
		FALSE	High	Mascot (G6)	Unambiguous	[K].SYELPDGQVITIGNER.[F]		2	2	Q6QAQ1; P68137	Q6QAQ1; P68137	0	2	1	0	1	1	895.951	1790.89	1790.89	1.42	0.00127	HCD (High Energy Collision Dissociation)	MS2	2.5662	120	64.6449	21367	P490_porcine-19_29331.raw	F19		70	19	13	9.51522e-08		0	4.299e-06	66049956	62.33
		FALSE	High	Mascot (G6)	Unambiguous	[K].SYELPDGQVITIGNER.[F]		2	2	Q6QAQ1; P68137	Q6QAQ1; P68137	0	3	1	0	1	1	597.635	1790.89	1790.89	-0.5	-0.0003	HCD (High Energy Collision Dissociation)	MS2	8.64025	90.148	62.4561	20552	P490_porcine-19_29331.raw	F19		68	18	13	1.29438e-07		0	3.058e-07	2463941	62.33
		FALSE	High	Mascot (G6)	Unambiguous	[K].SYELPDGQVITIGNER.[F]		2	2	Q6QAQ1; P68137	Q6QAQ1; P68137	0	3	1	0	1	1	597.635	1790.89	1790.89	-0.5	-0.0003	HCD (High Energy Collision Dissociation)	MS2	4.37609	120	62.5754	20597	P490_porcine-19_29331.raw	F19		80	18	13	7.36311e-09		0	1.191e-07	2463941	62.33
		FALSE	High	Mascot (G6)	Unambiguous	[K].SYELPDGQVITIGNER.[F]		2	2	Q6QAQ1; P68137	Q6QAQ1; P68137	0	2	1	0	1	1	895.949	1790.89	1790.89	-0.56	-0.0005	HCD (High Energy Collision Dissociation)	MS2	15.1841	120	57.1879	18575	P490_porcine-19_29331.raw	F19		52	18	13	4.80948e-06		0	1.847e-05	796618	57.4
		FALSE	High	Mascot (G6)	Unambiguous	[K].SYELPDGQVITIGNER.[F]		2	2	Q6QAQ1; P68137	Q6QAQ1; P68137	0	2	1	0	1	1	895.946	1790.88	1790.89	-3.97	-0.00355	HCD (High Energy Collision Dissociation)	MS2	48.5052	120	66.0428	21888	P490_porcine-19_29331.raw	F19		39	17	13	6.93667e-05		0	0.000335
		FALSE	High	Mascot (G6)	Unambiguous	[K].SYELPDGQVITIGNER.[F]		2	2	Q6QAQ1; P68137	Q6QAQ1; P68137	0	2	1	0	1	1	895.947	1790.89	1790.89	-3.35	-0.003	HCD (High Energy Collision Dissociation)	MS2	45.3189	120	65.6949	21758	P490_porcine-19_29331.raw	F19		40	17	13	4.94724e-05		0	0.000518	66049956	62.33
		FALSE	High	Mascot (G6)	Unambiguous	[K].SYELPDGQVITIGNER.[F]		2	2	Q6QAQ1; P68137	Q6QAQ1; P68137	0	2	1	0	1	1	895.947	1790.89	1790.89	-2.6	-0.00233	HCD (High Energy Collision Dissociation)	MS2	9.05585	120	57.7011	18768	P490_porcine-19_29331.raw	F19		36	17	13	0.000144594		0	0.0007312	796618	57.4
		FALSE	High	Mascot (G6)	Unambiguous	[K].SYELPDGQVITIGNER.[F]		2	2	Q6QAQ1; P68137	Q6QAQ1; P68137	0	2	1	0	1	1	895.948	1790.89	1790.89	-1.99	-0.00178	HCD (High Energy Collision Dissociation)	MS2	34.9467	120	66.2778	21976	P490_porcine-19_29331.raw	F19		54	18	13	2.91784e-06		0	9.965e-05
		FALSE	High	Mascot (G6)	Unambiguous	[K].SYELPDGQVITIGNER.[F]		2	2	Q6QAQ1; P68137	Q6QAQ1; P68137	0	2	1	0	1	1	895.948	1790.89	1790.89	-1.38	-0.00123	HCD (High Energy Collision Dissociation)	MS2	6.83091	120	64.1406	21180	P490_porcine-19_29331.raw	F19		87	18	13	1.64082e-09		0	9.655e-07	66049956	62.33
		FALSE	High	Mascot (G6)	Unambiguous	[K].SYELPDGQVITIGNER.[F]		2	2	Q6QAQ1; P68137	Q6QAQ1; P68137	0	2	1	0	1	1	895.948	1790.89	1790.89	-1.24	-0.00111	HCD (High Energy Collision Dissociation)	MS2	19.9276	120	57.3105	18621	P490_porcine-19_29331.raw	F19		52	18	13	4.9438e-06		0	0.0002427	796618	57.4
		FALSE	High	Mascot (G6)	Unambiguous	[K].SYELPDGQVITIGNER.[F]		2	2	Q6QAQ1; P68137	Q6QAQ1; P68137	0	3	1	0	1	1	597.635	1790.89	1790.89	-1.01	-0.0006	HCD (High Energy Collision Dissociation)	MS2	19.3639	120	62.1316	20431	P490_porcine-19_29331.raw	F19		80	18	13	7.46554e-09		0	3.73e-09	2463941	62.33
		FALSE	High	Mascot (G6)	Unambiguous	[K].SYELPDGQVITIGNER.[F]		2	2	Q6QAQ1; P68137	Q6QAQ1; P68137	0	2	1	0	1	1	895.949	1790.89	1790.89	-0.97	-0.00087	HCD (High Energy Collision Dissociation)	MS2	13.3052	120	57.4379	18669	P490_porcine-19_29331.raw	F19		58	18	13	1.24756e-06		0	3.181e-05	796618	57.4
		FALSE	High	Mascot (G6)	Unambiguous	[K].SYELPDGQVITIGNER.[F]		2	2	Q6QAQ1; P68137	Q6QAQ1; P68137	0	2	1	0	1	1	895.949	1790.89	1790.89	-0.97	-0.00087	HCD (High Energy Collision Dissociation)	MS2	5.0635	120	61.3396	20135	P490_porcine-19_29331.raw	F19		58	18	13	1.23897e-06		0	6.141e-05	66049956	62.33
		FALSE	High	Mascot (G6)	Unambiguous	[K].SYELPDGQVITIGNER.[F]		2	2	Q6QAQ1; P68137	Q6QAQ1; P68137	0	2	1	0	1	1	895.949	1790.89	1790.89	-0.9	-0.00081	HCD (High Energy Collision Dissociation)	MS2	31.9606	120	65.1725	21563	P490_porcine-19_29331.raw	F19		82	18	13	4.73258e-09		0	2.813e-06	66049956	62.33
		FALSE	High	Mascot (G6)	Unambiguous	[K].SYELPDGQVITIGNER.[F]		2	2	Q6QAQ1; P68137	Q6QAQ1; P68137	0	2	1	0	1	1	895.949	1790.89	1790.89	-0.9	-0.00081	HCD (High Energy Collision Dissociation)	MS2	42.3039	120	67.1862	22314	P490_porcine-19_29331.raw	F19		44	18	13	3.07679e-05		0	0.0002804
		FALSE	High	Mascot (G6)	Unambiguous	[K].SYELPDGQVITIGNER.[F]		2	2	Q6QAQ1; P68137	Q6QAQ1; P68137	0	2	1	0	1	1	895.949	1790.89	1790.89	-0.83	-0.00074	HCD (High Energy Collision Dissociation)	MS2	1.72798	120	63.5128	20947	P490_porcine-19_29331.raw	F19		85	18	13	2.25995e-09		0	6.311e-08	66049956	62.33
		FALSE	High	Mascot (G6)	Unambiguous	[K].SYELPDGQVITIGNER.[F]		2	2	Q6QAQ1; P68137	Q6QAQ1; P68137	0	2	1	0	1	1	895.949	1790.89	1790.89	-0.83	-0.00074	HCD (High Energy Collision Dissociation)	MS2	14.8626	120	65.0412	21514	P490_porcine-19_29331.raw	F19		46	18	13	1.60361e-05		0	0.0001637	66049956	62.33
		FALSE	High	Mascot (G6)	Unambiguous	[K].SYELPDGQVITIGNER.[F]		2	2	Q6QAQ1; P68137	Q6QAQ1; P68137	0	2	1	0	1	1	895.949	1790.89	1790.89	-0.76	-0.00068	HCD (High Energy Collision Dissociation)	MS2	0.214197	4.611	62.3156	20499	P490_porcine-19_29331.raw	F19		121	18	13	5.63765e-13		0	2.778e-07	66049956	62.33
		FALSE	High	Mascot (G6)	Unambiguous	[K].SYELPDGQVITIGNER.[F]		2	2	Q6QAQ1; P68137	Q6QAQ1; P68137	0	2	1	0	1	1	895.949	1790.89	1790.89	-0.76	-0.00068	HCD (High Energy Collision Dissociation)	MS2	8.5579	120	64.7719	21414	P490_porcine-19_29331.raw	F19		101	18	13	6.08272e-11		0	1.005e-07	66049956	62.33
		FALSE	High	Mascot (G6)	Unambiguous	[K].SYELPDGQVITIGNER.[F]		2	2	Q6QAQ1; P68137	Q6QAQ1; P68137	0	2	1	0	1	1	895.949	1790.89	1790.89	-0.7	-0.00062	HCD (High Energy Collision Dissociation)	MS2	0.2166	5.721	62.2015	20457	P490_porcine-19_29331.raw	F19		114	18	13	2.73589e-12		0	3.578e-07	66049956	62.33
		FALSE	High	Mascot (G6)	Unambiguous	[K].SYELPDGQVITIGNER.[F]		2	2	Q6QAQ1; P68137	Q6QAQ1; P68137	0	2	1	0	1	1	895.949	1790.89	1790.89	-0.56	-0.0005	HCD (High Energy Collision Dissociation)	MS2	0.343002	10.133	62.0721	20409	P490_porcine-19_29331.raw	F19		121	18	13	5.54751e-13		0	1.876e-07	66049956	62.33
		FALSE	High	Mascot (G6)	Unambiguous	[K].SYELPDGQVITIGNER.[F]		2	2	Q6QAQ1; P68137	Q6QAQ1; P68137	0	2	1	0	1	1	895.949	1790.89	1790.89	-0.56	-0.0005	HCD (High Energy Collision Dissociation)	MS2	0.314228	6.99	62.5716	20595	P490_porcine-19_29331.raw	F19		114	18	13	2.75485e-12		0	3.523e-07	66049956	62.33
		FALSE	High	Mascot (G6)	Unambiguous	[K].SYELPDGQVITIGNER.[F]		2	2	Q6QAQ1; P68137	Q6QAQ1; P68137	0	2	1	0	1	1	895.949	1790.89	1790.89	-0.56	-0.0005	HCD (High Energy Collision Dissociation)	MS2	0.280042	4.954	62.4528	20550	P490_porcine-19_29331.raw	F19		121	18	13	5.61175e-13		0	1.983e-07	66049956	62.33
		FALSE	High	Mascot (G6)	Unambiguous	[K].SYELPDGQVITIGNER.[F]		2	2	Q6QAQ1; P68137	Q6QAQ1; P68137	0	3	1	0	1	1	597.635	1790.89	1790.89	-0.5	-0.0003	HCD (High Energy Collision Dissociation)	MS2	7.6294	106.889	62.3412	20509	P490_porcine-19_29331.raw	F19		80	18	13	7.31242e-09		0	9.672e-08	2463941	62.33
		FALSE	High	Mascot (H6)	Unambiguous	[K].SYELPDGQVITIGNER.[F]		2	2	Q6QAQ1; P68137	Q6QAQ1; P68137	0	2	1	0	1	1	895.947	1790.89	1790.89	-2.74	-0.00245	HCD (High Energy Collision Dissociation)	MS2	34.4532	120	66.916	22241	P490_porcine-20_29361.raw	F20		38	17	13	9.53128e-05		0	4.795e-06
		FALSE	High	Mascot (H6)	Unambiguous	[K].SYELPDGQVITIGNER.[F]		2	2	Q6QAQ1; P68137	Q6QAQ1; P68137	0	2	1	0	1	1	895.948	1790.89	1790.89	-2.33	-0.00209	HCD (High Energy Collision Dissociation)	MS2	32.9006	120	67.5191	22465	P490_porcine-20_29361.raw	F20		31	18	13	0.000609623		0	0.0003485
		FALSE	High	Mascot (H6)	Unambiguous	[K].SYELPDGQVITIGNER.[F]		2	2	Q6QAQ1; P68137	Q6QAQ1; P68137	0	2	1	0	1	1	895.948	1790.89	1790.89	-1.99	-0.00178	HCD (High Energy Collision Dissociation)	MS2	43.513	120	65.7897	21820	P490_porcine-20_29361.raw	F20		54	18	13	3.07653e-06		0	4.434e-07	68622160	62.28
		FALSE	High	Mascot (H6)	Unambiguous	[K].SYELPDGQVITIGNER.[F]		2	2	Q6QAQ1; P68137	Q6QAQ1; P68137	0	2	1	0	1	1	895.948	1790.89	1790.89	-1.99	-0.00178	HCD (High Energy Collision Dissociation)	MS2	33.1007	120	67.2284	22357	P490_porcine-20_29361.raw	F20		40	18	13	6.71524e-05		0	1.219e-06
		FALSE	High	Mascot (H6)	Unambiguous	[K].SYELPDGQVITIGNER.[F]		2	2	Q6QAQ1; P68137	Q6QAQ1; P68137	0	2	1	0	1	1	895.948	1790.89	1790.89	-1.38	-0.00123	HCD (High Energy Collision Dissociation)	MS2	25.8113	120	65.0493	21542	P490_porcine-20_29361.raw	F20		73	18	13	3.64805e-08		0	2.974e-10	68622160	62.28
		FALSE	High	Mascot (H6)	Unambiguous	[K].SYELPDGQVITIGNER.[F]		2	2	Q6QAQ1; P68137	Q6QAQ1; P68137	0	2	1	0	1	1	895.949	1790.89	1790.89	-1.17	-0.00105	HCD (High Energy Collision Dissociation)	MS2	53.8225	120	65.3884	21669	P490_porcine-20_29361.raw	F20		41	18	13	5.59837e-05		0	5.722e-07	68622160	62.28
		FALSE	High	Mascot (H6)	Unambiguous	[K].SYELPDGQVITIGNER.[F]		2	2	Q6QAQ1; P68137	Q6QAQ1; P68137	0	2	1	0	1	1	895.949	1790.89	1790.89	-1.04	-0.00093	HCD (High Energy Collision Dissociation)	MS2	0	120	63.4002	20924	P490_porcine-20_29361.raw	F20		90	18	13	6.79299e-10		0	4.002e-14	68622160	62.28
		FALSE	High	Mascot (H6)	Unambiguous	[K].SYELPDGQVITIGNER.[F]		2	2	Q6QAQ1; P68137	Q6QAQ1; P68137	0	2	1	0	1	1	895.949	1790.89	1790.89	-1.04	-0.00093	HCD (High Energy Collision Dissociation)	MS2	0.260541	3.884	62.3346	20522	P490_porcine-20_29361.raw	F20		121	18	13	6.06822e-13		0	4.259e-11	68622160	62.28
		FALSE	High	Mascot (H6)	Unambiguous	[K].SYELPDGQVITIGNER.[F]		2	2	Q6QAQ1; P68137	Q6QAQ1; P68137	0	2	1	0	1	1	895.949	1790.89	1790.89	-0.97	-0.00087	HCD (High Energy Collision Dissociation)	MS2	5.45266	120	64.7986	21448	P490_porcine-20_29361.raw	F20		87	18	13	1.34915e-09		0	2.47e-09	68622160	62.28
		FALSE	High	Mascot (H6)	Unambiguous	[K].SYELPDGQVITIGNER.[F]		2	2	Q6QAQ1; P68137	Q6QAQ1; P68137	0	2	1	0	1	1	895.949	1790.89	1790.89	-0.97	-0.00087	HCD (High Energy Collision Dissociation)	MS2	14.6853	120	57.6299	18739	P490_porcine-20_29361.raw	F20		54	18	13	2.8123e-06		0	3.934e-07	884744	57.41
		FALSE	High	Mascot (H6)	Unambiguous	[K].SYELPDGQVITIGNER.[F]		2	2	Q6QAQ1; P68137	Q6QAQ1; P68137	0	2	1	0	1	1	895.946	1790.89	1790.89	-3.49	-0.00313	HCD (High Energy Collision Dissociation)	MS2	33.156	120	67.0586	22294	P490_porcine-20_29361.raw	F20		69	17	13	7.47072e-08		0	3.477e-08
		FALSE	High	Mascot (H6)	Unambiguous	[K].SYELPDGQVITIGNER.[F]		2	2	Q6QAQ1; P68137	Q6QAQ1; P68137	0	3	1	0	1	1	597.635	1790.89	1790.89	-0.91	-0.00054	HCD (High Energy Collision Dissociation)	MS2	13.6238	116.65	62.1121	20439	P490_porcine-20_29361.raw	F20		80	18	13	7.2127e-09		0	3.33e-11	2.19103e+06	62.29
		FALSE	High	Mascot (H6)	Unambiguous	[K].SYELPDGQVITIGNER.[F]		2	2	Q6QAQ1; P68137	Q6QAQ1; P68137	0	2	1	0	1	1	895.949	1790.89	1790.89	-0.9	-0.00081	HCD (High Energy Collision Dissociation)	MS2	0.312852	6.408	62.1096	20438	P490_porcine-20_29361.raw	F20		114	18	13	2.79961e-12		0	1.197e-12	68622160	62.28
		FALSE	High	Mascot (H6)	Unambiguous	[K].SYELPDGQVITIGNER.[F]		2	2	Q6QAQ1; P68137	Q6QAQ1; P68137	0	2	1	0	1	1	895.949	1790.89	1790.89	-0.9	-0.00081	HCD (High Energy Collision Dissociation)	MS2	22.4998	120	57.2453	18594	P490_porcine-20_29361.raw	F20		63	18	13	3.77657e-07		0	1.543e-07	884744	57.41
		FALSE	High	Mascot (H6)	Unambiguous	[K].SYELPDGQVITIGNER.[F]		2	2	Q6QAQ1; P68137	Q6QAQ1; P68137	0	2	1	0	1	1	895.949	1790.89	1790.89	-0.9	-0.00081	HCD (High Energy Collision Dissociation)	MS2	7.79686	120	64.9292	21497	P490_porcine-20_29361.raw	F20		75	18	13	2.35016e-08		0	2.182e-10	68622160	62.28
		FALSE	High	Mascot (H6)	Unambiguous	[K].SYELPDGQVITIGNER.[F]		2	2	Q6QAQ1; P68137	Q6QAQ1; P68137	0	2	1	0	1	1	895.949	1790.89	1790.89	-0.83	-0.00074	HCD (High Energy Collision Dissociation)	MS2	0.231593	4.619	62.2164	20478	P490_porcine-20_29361.raw	F20		100	18	13	6.60843e-11		0	1.267e-08	68622160	62.28
		FALSE	High	Mascot (H6)	Unambiguous	[K].SYELPDGQVITIGNER.[F]		2	2	Q6QAQ1; P68137	Q6QAQ1; P68137	0	2	1	0	1	1	895.949	1790.89	1790.89	-0.83	-0.00074	HCD (High Energy Collision Dissociation)	MS2	2.62667	120	63.9094	21116	P490_porcine-20_29361.raw	F20		95	18	13	2.11884e-10		0	1.803e-09	68622160	62.28
		FALSE	High	Mascot (H6)	Unambiguous	[K].SYELPDGQVITIGNER.[F]		2	2	Q6QAQ1; P68137	Q6QAQ1; P68137	0	2	1	0	1	1	895.949	1790.89	1790.89	-0.83	-0.00074	HCD (High Energy Collision Dissociation)	MS2	4.78659	120	61.3769	20160	P490_porcine-20_29361.raw	F20		70	18	13	7.36373e-08		0	4.339e-09	68622160	62.28
		FALSE	High	Mascot (H6)	Unambiguous	[K].SYELPDGQVITIGNER.[F]		2	2	Q6QAQ1; P68137	Q6QAQ1; P68137	0	3	1	0	1	1	597.635	1790.89	1790.89	-0.81	-0.00048	HCD (High Energy Collision Dissociation)	MS2	7.55841	87.071	62.2184	20479	P490_porcine-20_29361.raw	F20		80	18	13	6.85643e-09		0	1e-09	2.19103e+06	62.29
		FALSE	High	Mascot (H6)	Unambiguous	[K].SYELPDGQVITIGNER.[F]		2	2	Q6QAQ1; P68137	Q6QAQ1; P68137	0	3	1	0	1	1	597.635	1790.89	1790.89	-0.81	-0.00048	HCD (High Energy Collision Dissociation)	MS2	6.05038	120	62.4691	20573	P490_porcine-20_29361.raw	F20		62	18	13	4.54044e-07		0	4.264e-10	2.19103e+06	62.29
		FALSE	High	Mascot (H6)	Unambiguous	[K].SYELPDGQVITIGNER.[F]		2	2	Q6QAQ1; P68137	Q6QAQ1; P68137	0	2	1	0	1	1	895.949	1790.89	1790.89	-0.76	-0.00068	HCD (High Energy Collision Dissociation)	MS2	0.213842	4.886	62.4398	20562	P490_porcine-20_29361.raw	F20		121	18	13	5.78227e-13		0	5.182e-11	68622160	62.28
		FALSE	High	Mascot (H6)	Unambiguous	[K].SYELPDGQVITIGNER.[F]		2	2	Q6QAQ1; P68137	Q6QAQ1; P68137	0	2	1	0	1	1	895.949	1790.89	1790.89	-0.76	-0.00068	HCD (High Energy Collision Dissociation)	MS2	5.58365	120	63.1636	20834	P490_porcine-20_29361.raw	F20		82	18	13	4.23739e-09		0	8.777e-14	68622160	62.28
		FALSE	High	Mascot (H6)	Unambiguous	[K].SYELPDGQVITIGNER.[F]		2	2	Q6QAQ1; P68137	Q6QAQ1; P68137	0	3	1	0	1	1	597.635	1790.89	1790.89	-0.91	-0.00054	HCD (High Energy Collision Dissociation)	MS2	2.57011	68.489	62.3362	20523	P490_porcine-20_29361.raw	F20		68	18	13	1.18059e-07		0	1.98e-09	2.19103e+06	62.29
		FALSE	High	Mascot (H6)	Unambiguous	[K].SYELPDGQVITIGNER.[F]		2	2	Q6QAQ1; P68137	Q6QAQ1; P68137	0	2	1	0	1	1	895.946	1790.89	1790.89	-3.76	-0.00337	HCD (High Energy Collision Dissociation)	MS2	61.392	120	65.9877	21894	P490_porcine-20_29361.raw	F20		39	17	13	7.23022e-05		0	2.042e-05
		FALSE	High	Mascot (H6)	Unambiguous	[K].SYELPDGQVITIGNER.[F]		2	2	Q6QAQ1; P68137	Q6QAQ1; P68137	0	2	1	0	1	1	895.946	1790.88	1790.89	-4.04	-0.00361	HCD (High Energy Collision Dissociation)	MS2	39.236	120	66.3538	22031	P490_porcine-20_29361.raw	F20		42	17	13	3.42099e-05		0	0.0001315
		FALSE	High	Mascot (H6)	Unambiguous	[K].SYELPDGQVITIGNER.[F]		2	2	Q6QAQ1; P68137	Q6QAQ1; P68137	0	2	1	0	1	1	895.946	1790.88	1790.89	-4.44	-0.00398	HCD (High Energy Collision Dissociation)	MS2	31.2741	120	66.2057	21976	P490_porcine-20_29361.raw	F20		36	17	13	0.000139111		0	0.004891
		FALSE	High	Mascot (H6)	Unambiguous	[K].SYELPDGQVITIGNER.[F]		2	2	Q6QAQ1; P68137	Q6QAQ1; P68137	0	2	1	0	1	1	895.949	1790.89	1790.89	-0.76	-0.00068	HCD (High Energy Collision Dissociation)	MS2	1.88279	120	63.2817	20879	P490_porcine-20_29361.raw	F20		121	18	13	5.87622e-13		0	5.376e-16	68622160	62.28
		FALSE	High	Mascot (H6)	Unambiguous	[K].SYELPDGQVITIGNER.[F]		2	2	Q6QAQ1; P68137	Q6QAQ1; P68137	0	2	1	0	1	1	895.949	1790.89	1790.89	-0.63	-0.00056	HCD (High Energy Collision Dissociation)	MS2	0.272223	12.351	61.9958	20395	P490_porcine-20_29361.raw	F20		121	18	13	5.66367e-13		0	1.669e-10	68622160	62.28
		FALSE	High	Mascot (H6)	Unambiguous	[K].SYELPDGQVITIGNER.[F]		2	2	Q6QAQ1; P68137	Q6QAQ1; P68137	0	2	1	0	1	1	895.949	1790.89	1790.89	-0.63	-0.00056	HCD (High Energy Collision Dissociation)	MS2	13.0995	120	57.7695	18793	P490_porcine-20_29361.raw	F20		52	18	13	4.17925e-06		0	1.887e-06	884744	57.41
		FALSE	High	Mascot (H6)	Unambiguous	[K].SYELPDGQVITIGNER.[F]		2	2	Q6QAQ1; P68137	Q6QAQ1; P68137	0	2	1	0	1	1	895.949	1790.89	1790.89	-0.56	-0.0005	HCD (High Energy Collision Dissociation)	MS2	5.92816	120	61.502	20208	P490_porcine-20_29361.raw	F20		101	18	13	6.19581e-11		0	1.24e-13	68622160	62.28
		FALSE	High	Mascot (H6)	Unambiguous	[K].SYELPDGQVITIGNER.[F]		2	2	Q6QAQ1; P68137	Q6QAQ1; P68137	0	2	1	0	1	1	895.949	1790.89	1790.89	-0.49	-0.00044	HCD (High Energy Collision Dissociation)	MS2	0	116.832	61.6227	20254	P490_porcine-20_29361.raw	F20		107	18	13	1.62204e-11		0	7.239e-12	68622160	62.28
		FALSE	High	Mascot (H6)	Unambiguous	[K].SYELPDGQVITIGNER.[F]		2	2	Q6QAQ1; P68137	Q6QAQ1; P68137	0	2	1	0	1	1	895.949	1790.89	1790.89	-0.49	-0.00044	HCD (High Energy Collision Dissociation)	MS2	0.458795	9.775	62.656	20643	P490_porcine-20_29361.raw	F20		92	18	13	4.30587e-10		0	2.222e-12	68622160	62.28
		FALSE	High	Mascot (H6)	Unambiguous	[K].SYELPDGQVITIGNER.[F]		2	2	Q6QAQ1; P68137	Q6QAQ1; P68137	0	2	1	0	1	1	895.949	1790.89	1790.89	-0.49	-0.00044	HCD (High Energy Collision Dissociation)	MS2	0.657802	51.026	61.7444	20300	P490_porcine-20_29361.raw	F20		100	18	13	7.44837e-11		0	1.534e-11	68622160	62.28
		FALSE	High	Mascot (H6)	Unambiguous	[K].SYELPDGQVITIGNER.[F]		2	2	Q6QAQ1; P68137	Q6QAQ1; P68137	0	2	1	0	1	1	895.949	1790.89	1790.89	-0.49	-0.00044	HCD (High Energy Collision Dissociation)	MS2	0.326725	6.333	62.5418	20600	P490_porcine-20_29361.raw	F20		100	18	13	6.80865e-11		0	6.208e-10	68622160	62.28
		FALSE	High	Mascot (H6)	Unambiguous	[K].SYELPDGQVITIGNER.[F]		2	2	Q6QAQ1; P68137	Q6QAQ1; P68137	0	2	1	0	1	1	895.949	1790.89	1790.89	-0.42	-0.00038	HCD (High Energy Collision Dissociation)	MS2	0.513886	27.141	61.8717	20348	P490_porcine-20_29361.raw	F20		121	18	13	6.04034e-13		0	3.442e-11	68622160	62.28
		FALSE	High	Mascot (H6)	Unambiguous	[K].SYELPDGQVITIGNER.[F]		2	2	Q6QAQ1; P68137	Q6QAQ1; P68137	0	2	1	0	1	1	895.949	1790.89	1790.89	-0.35	-0.00032	HCD (High Energy Collision Dissociation)	MS2	2.75683	71.589	63.0335	20785	P490_porcine-20_29361.raw	F20		107	18	13	1.48273e-11		0	3.066e-12	68622160	62.28
		FALSE	High	Mascot (H6)	Unambiguous	[K].SYELPDGQVITIGNER.[F]		2	2	Q6QAQ1; P68137	Q6QAQ1; P68137	0	2	1	0	1	1	895.949	1790.89	1790.89	-0.35	-0.00032	HCD (High Energy Collision Dissociation)	MS2	14.4598	120	57.3708	18641	P490_porcine-20_29361.raw	F20		63	18	13	4.09318e-07		0	1.554e-07	884744	57.41
		FALSE	High	Mascot (H6)	Unambiguous	[K].SYELPDGQVITIGNER.[F]		2	2	Q6QAQ1; P68137	Q6QAQ1; P68137	0	3	1	0	1	1	597.635	1790.89	1790.89	-0.29	-0.00018	HCD (High Energy Collision Dissociation)	MS2	6.25786	120	62.5871	20617	P490_porcine-20_29361.raw	F20		62	18	13	4.61383e-07		0	1.764e-08	2.19103e+06	62.29
		FALSE	High	Mascot (H6)	Unambiguous	[K].SYELPDGQVITIGNER.[F]		2	2	Q6QAQ1; P68137	Q6QAQ1; P68137	0	2	1	0	1	1	895.949	1790.89	1790.89	-0.29	-0.00026	HCD (High Energy Collision Dissociation)	MS2	1.21565	19.285	62.7779	20689	P490_porcine-20_29361.raw	F20		121	18	13	6.08221e-13		0	1.116e-10	68622160	62.28
		FALSE	High	Mascot (H6)	Unambiguous	[K].SYELPDGQVITIGNER.[F]		2	2	Q6QAQ1; P68137	Q6QAQ1; P68137	0	2	1	0	1	1	895.949	1790.89	1790.89	-0.29	-0.00026	HCD (High Energy Collision Dissociation)	MS2	3.10669	37.709	62.9058	20737	P490_porcine-20_29361.raw	F20		121	18	13	5.98496e-13		0	6.401e-15	68622160	62.28
		FALSE	High	Mascot (H6)	Unambiguous	[K].SYELPDGQVITIGNER.[F]		2	2	Q6QAQ1; P68137	Q6QAQ1; P68137	0	2	1	0	1	1	895.949	1790.89	1790.89	-0.15	-0.00013	HCD (High Energy Collision Dissociation)	MS2	11.7793	120	57.5033	18691	P490_porcine-20_29361.raw	F20		63	18	13	4.01847e-07		0	6.326e-08	884744	57.41
		FALSE	High	Mascot (H6)	Unambiguous	[K].SYELPDGQVITIGNER.[F]		2	2	Q6QAQ1; P68137	Q6QAQ1; P68137	0	2	1	0	1	1	895.949	1790.89	1790.89	-0.15	-0.00013	HCD (High Energy Collision Dissociation)	MS2	4.29976	120	64.2937	21260	P490_porcine-20_29361.raw	F20		87	18	13	1.52427e-09		0	4.042e-11	68622160	62.28
		FALSE	High	Mascot (H6)	Unambiguous	[K].SYELPDGQVITIGNER.[F]		2	2	Q6QAQ1; P68137	Q6QAQ1; P68137	0	2	1	0	1	1	895.949	1790.89	1790.89	-0.15	-0.00013	HCD (High Energy Collision Dissociation)	MS2	4.10335	120	61.2608	20115	P490_porcine-20_29361.raw	F20		70	18	13	7.48275e-08		0	7.157e-11	68622160	62.28
		FALSE	High	Mascot (H6)	Unambiguous	[K].SYELPDGQVITIGNER.[F]		2	2	Q6QAQ1; P68137	Q6QAQ1; P68137	0	3	1	0	1	1	597.635	1790.89	1790.89	-0.09	-5e-05	HCD (High Energy Collision Dissociation)	MS2	4.93497	120	62.7008	20660	P490_porcine-20_29361.raw	F20		62	19	13	4.85389e-07		0	3.083e-08	2.19103e+06	62.29
		FALSE	High	Mascot (H6)	Unambiguous	[K].SYELPDGQVITIGNER.[F]		2	2	Q6QAQ1; P68137	Q6QAQ1; P68137	0	2	1	0	1	1	895.95	1790.89	1790.89	-0.01	-1e-05	HCD (High Energy Collision Dissociation)	MS2	1.94754	120	64.0367	21164	P490_porcine-20_29361.raw	F20		79	18	13	9.29097e-09		0	6.098e-09	68622160	62.28
		FALSE	High	Mascot (H6)	Unambiguous	[K].SYELPDGQVITIGNER.[F]		2	2	Q6QAQ1; P68137	Q6QAQ1; P68137	0	2	1	0	1	1	895.95	1790.89	1790.89	0.12	0.00011	HCD (High Energy Collision Dissociation)	MS2	3.52502	120	64.1649	21212	P490_porcine-20_29361.raw	F20		93	18	13	3.64805e-10		0	1.029e-10	68622160	62.28
		FALSE	High	Mascot (H6)	Unambiguous	[K].SYELPDGQVITIGNER.[F]		2	2	Q6QAQ1; P68137	Q6QAQ1; P68137	0	2	1	0	1	1	895.95	1790.89	1790.89	0.19	0.00017	HCD (High Energy Collision Dissociation)	MS2	1.83931	120	64.417	21306	P490_porcine-20_29361.raw	F20		70	18	13	8.20467e-08		0	3.462e-12	68622160	62.28
		FALSE	High	Mascot (H6)	Unambiguous	[K].SYELPDGQVITIGNER.[F]		2	2	Q6QAQ1; P68137	Q6QAQ1; P68137	0	2	1	0	1	1	895.95	1790.89	1790.89	0.19	0.00017	HCD (High Energy Collision Dissociation)	MS2	11.3026	120	116.041	38131	P490_porcine-20_29361.raw	F20		15	18	13	0.0216302		0	0.001679	43240.4	116.02
		FALSE	High	Mascot (H6)	Unambiguous	[K].SYELPDGQVITIGNER.[F]		2	2	Q6QAQ1; P68137	Q6QAQ1; P68137	0	3	1	0	1	1	597.636	1790.89	1790.89	0.22	0.00013	HCD (High Energy Collision Dissociation)	MS2	32.9843	120	62.0009	20397	P490_porcine-20_29361.raw	F20		67	18	13	1.35226e-07		0	1.825e-07	2.19103e+06	62.29
		FALSE	High	Mascot (H6)	Unambiguous	[K].SYELPDGQVITIGNER.[F]		2	2	Q6QAQ1; P68137	Q6QAQ1; P68137	0	3	1	0	1	1	597.636	1790.89	1790.89	0.22	0.00013	HCD (High Energy Collision Dissociation)	MS2	14.208	120	62.934	20748	P490_porcine-20_29361.raw	F20		45	18	13	2.32306e-05		0	5.411e-05	2.19103e+06	62.29
		FALSE	High	Mascot (H6)	Unambiguous	[K].SYELPDGQVITIGNER.[F]		2	2	Q6QAQ1; P68137	Q6QAQ1; P68137	0	2	1	0	1	1	895.95	1790.89	1790.89	0.67	0.0006	HCD (High Energy Collision Dissociation)	MS2	11.3219	120	64.6694	21400	P490_porcine-20_29361.raw	F20		101	18	13	6.57751e-11		0	3.658e-13	68622160	62.28
		FALSE	High	Mascot (H6)	Unambiguous	[K].SYELPDGQVITIGNER.[F]		2	2	Q6QAQ1; P68137	Q6QAQ1; P68137	0	2	1	0	1	1	895.95	1790.89	1790.89	0.74	0.00066	HCD (High Energy Collision Dissociation)	MS2	2.55176	120	64.5459	21354	P490_porcine-20_29361.raw	F20		82	18	13	4.92109e-09		0	5.895e-09	68622160	62.28
		FALSE	High	Mascot (L6)	Unambiguous	[K].SYELPDGQVITIGNER.[F]		2	2	Q6QAQ1; P68137	Q6QAQ1; P68137	0	2	1	0	1	1	895.947	1790.89	1790.89	-3.01	-0.0027	HCD (High Energy Collision Dissociation)	MS2	36.7903	120	65.6539	21770	P490_porcine-24_29817.raw	F24		58	17	13	1.0213e-06		0	1.579e-06	94119392	62.25
		FALSE	High	Mascot (L6)	Unambiguous	[K].SYELPDGQVITIGNER.[F]		2	2	Q6QAQ1; P68137	Q6QAQ1; P68137	0	2	1	0	1	1	895.947	1790.89	1790.89	-2.54	-0.00227	HCD (High Energy Collision Dissociation)	MS2	23.3729	120	66.1208	21947	P490_porcine-24_29817.raw	F24		58	17	13	9.40051e-07		0	4.663e-08
		FALSE	High	Mascot (L6)	Unambiguous	[K].SYELPDGQVITIGNER.[F]		2	2	Q6QAQ1; P68137	Q6QAQ1; P68137	0	2	1	0	1	1	895.948	1790.89	1790.89	-2.26	-0.00203	HCD (High Energy Collision Dissociation)	MS2	41.8992	120	65.825	21835	P490_porcine-24_29817.raw	F24		54	18	13	2.71705e-06		0	7.1e-08	94119392	62.25
		FALSE	High	Mascot (L6)	Unambiguous	[K].SYELPDGQVITIGNER.[F]		2	2	Q6QAQ1; P68137	Q6QAQ1; P68137	0	2	1	0	1	1	895.948	1790.89	1790.89	-1.45	-0.00129	HCD (High Energy Collision Dissociation)	MS2	28.9642	120	66.4466	22070	P490_porcine-24_29817.raw	F24		41	18	13	5.82185e-05		0	2.786e-06
		FALSE	High	Mascot (L6)	Unambiguous	[K].SYELPDGQVITIGNER.[F]		2	2	Q6QAQ1; P68137	Q6QAQ1; P68137	0	2	1	0	1	1	895.948	1790.89	1790.89	-1.38	-0.00123	HCD (High Energy Collision Dissociation)	MS2	33.4327	120	66.842	22218	P490_porcine-24_29817.raw	F24		63	18	13	3.66489e-07		0	2.02e-09
		FALSE	High	Mascot (L6)	Unambiguous	[K].SYELPDGQVITIGNER.[F]		2	2	Q6QAQ1; P68137	Q6QAQ1; P68137	0	2	1	0	1	1	895.948	1790.89	1790.89	-1.24	-0.00111	HCD (High Energy Collision Dissociation)	MS2	12.517	120	65.19	21594	P490_porcine-24_29817.raw	F24		70	18	13	7.99947e-08		0	7.982e-10	94119392	62.25
		FALSE	High	Mascot (L6)	Unambiguous	[K].SYELPDGQVITIGNER.[F]		2	2	Q6QAQ1; P68137	Q6QAQ1; P68137	0	2	1	0	1	1	895.949	1790.89	1790.89	-1.04	-0.00093	HCD (High Energy Collision Dissociation)	MS2	22.9402	120	57.7959	18805	P490_porcine-24_29817.raw	F24		68	18	13	1.24183e-07		0	1.163e-07	1.09886e+06	57.43
		FALSE	High	Mascot (L6)	Unambiguous	[K].SYELPDGQVITIGNER.[F]		2	2	Q6QAQ1; P68137	Q6QAQ1; P68137	0	2	1	0	1	1	895.949	1790.89	1790.89	-0.9	-0.00081	HCD (High Energy Collision Dissociation)	MS2	15.5406	120	66.2846	22009	P490_porcine-24_29817.raw	F24		48	18	13	9.97925e-06		0	2.706e-07
		FALSE	High	Mascot (L6)	Unambiguous	[K].SYELPDGQVITIGNER.[F]		2	2	Q6QAQ1; P68137	Q6QAQ1; P68137	0	2	1	0	1	1	895.949	1790.89	1790.89	-0.76	-0.00068	HCD (High Energy Collision Dissociation)	MS2	13.7901	120	65.0352	21536	P490_porcine-24_29817.raw	F24		94	18	13	2.87143e-10		0	1.525e-12	94119392	62.25
		FALSE	High	Mascot (L6)	Unambiguous	[K].SYELPDGQVITIGNER.[F]		2	2	Q6QAQ1; P68137	Q6QAQ1; P68137	0	2	1	0	1	1	895.949	1790.89	1790.89	-0.7	-0.00062	HCD (High Energy Collision Dissociation)	MS2	44.0287	120	65.5223	21720	P490_porcine-24_29817.raw	F24		40	18	13	6.93582e-05		0	3.036e-06	94119392	62.25
		FALSE	High	Mascot (L6)	Unambiguous	[K].SYELPDGQVITIGNER.[F]		2	2	Q6QAQ1; P68137	Q6QAQ1; P68137	0	2	1	0	1	1	895.949	1790.89	1790.89	-0.7	-0.00062	HCD (High Energy Collision Dissociation)	MS2	20.5803	120	57.1506	18562	P490_porcine-24_29817.raw	F24		51	18	13	5.88977e-06		0	2.193e-06	1.09886e+06	57.43
		FALSE	High	Mascot (L6)	Unambiguous	[K].SYELPDGQVITIGNER.[F]		2	2	Q6QAQ1; P68137	Q6QAQ1; P68137	0	2	1	0	1	1	895.949	1790.89	1790.89	-0.63	-0.00056	HCD (High Energy Collision Dissociation)	MS2	9.13048	120	57.6607	18753	P490_porcine-24_29817.raw	F24		63	18	13	3.74195e-07		0	5.76e-08	1.09886e+06	57.43
		FALSE	High	Mascot (L6)	Unambiguous	[K].SYELPDGQVITIGNER.[F]		2	2	Q6QAQ1; P68137	Q6QAQ1; P68137	0	2	1	0	1	1	895.949	1790.89	1790.89	-0.42	-0.00038	HCD (High Energy Collision Dissociation)	MS2	13.2246	120	57.5269	18702	P490_porcine-24_29817.raw	F24		63	18	13	4.21756e-07		0	2.761e-08	1.09886e+06	57.43
		FALSE	High	Mascot (L6)	Unambiguous	[K].SYELPDGQVITIGNER.[F]		2	2	Q6QAQ1; P68137	Q6QAQ1; P68137	0	2	1	0	1	1	895.948	1790.89	1790.89	-1.65	-0.00148	HCD (High Energy Collision Dissociation)	MS2	32.5569	120	68.1631	22709	P490_porcine-24_29817.raw	F24		43	18	13	3.81998e-05		0	1.241e-05
		FALSE	High	Mascot (L6)	Unambiguous	[K].SYELPDGQVITIGNER.[F]		2	2	Q6QAQ1; P68137	Q6QAQ1; P68137	0	2	1	0	1	1	895.949	1790.89	1790.89	-0.35	-0.00032	HCD (High Energy Collision Dissociation)	MS2	44.534	120	65.3546	21656	P490_porcine-24_29817.raw	F24		69	18	13	9.07949e-08		0	2.74e-10	94119392	62.25
		FALSE	High	Mascot (L6)	Unambiguous	[K].SYELPDGQVITIGNER.[F]		2	2	Q6QAQ1; P68137	Q6QAQ1; P68137	0	2	1	0	1	1	895.949	1790.89	1790.89	-0.15	-0.00013	HCD (High Energy Collision Dissociation)	MS2	3.04564	120	64.9096	21489	P490_porcine-24_29817.raw	F24		78	18	13	1.24756e-08		0	6.145e-11	94119392	62.25
		FALSE	High	Mascot (L6)	Unambiguous	[K].SYELPDGQVITIGNER.[F]		2	2	Q6QAQ1; P68137	Q6QAQ1; P68137	0	2	1	0	1	1	895.95	1790.89	1790.89	-0.08	-7e-05	HCD (High Energy Collision Dissociation)	MS2	0.634925	120	61.4878	20201	P490_porcine-24_29817.raw	F24		100	19	13	7.17943e-11		0	1.55e-15	94119392	62.25
		FALSE	High	Mascot (L6)	Unambiguous	[K].SYELPDGQVITIGNER.[F]		2	2	Q6QAQ1; P68137	Q6QAQ1; P68137	0	2	1	0	1	1	895.95	1790.89	1790.89	-0.08	-7e-05	HCD (High Energy Collision Dissociation)	MS2	40.358	120	66.6321	22140	P490_porcine-24_29817.raw	F24		58	19	13	1.18601e-06		0	2.45e-07
		FALSE	High	Mascot (L6)	Unambiguous	[K].SYELPDGQVITIGNER.[F]		2	2	Q6QAQ1; P68137	Q6QAQ1; P68137	0	3	1	0	1	1	597.636	1790.89	1790.89	0.73	0.00043	HCD (High Energy Collision Dissociation)	MS2	8.43418	120	61.9928	20392	P490_porcine-24_29817.raw	F24		80	18	13	7.38008e-09		0	9.755e-13	2.84229e+06	62.25
		FALSE	High	Mascot (L6)	Unambiguous	[K].SYELPDGQVITIGNER.[F]		2	2	Q6QAQ1; P68137	Q6QAQ1; P68137	0	3	1	0	1	1	597.636	1790.89	1790.89	0.73	0.00043	HCD (High Energy Collision Dissociation)	MS2	0.67182	120	62.6025	20621	P490_porcine-24_29817.raw	F24		80	18	13	7.17896e-09		0	9.033e-13	2.84229e+06	62.25
		FALSE	High	Mascot (L6)	Unambiguous	[K].SYELPDGQVITIGNER.[F]		2	2	Q6QAQ1; P68137	Q6QAQ1; P68137	0	2	1	0	1	1	895.95	1790.89	1790.89	0.8	0.00072	HCD (High Energy Collision Dissociation)	MS2	1.95154	120	64.1286	21197	P490_porcine-24_29817.raw	F24		78	18	13	1.11702e-08		0	3.684e-12	94119392	62.25
		FALSE	High	Mascot (L6)	Unambiguous	[K].SYELPDGQVITIGNER.[F]		2	2	Q6QAQ1; P68137	Q6QAQ1; P68137	0	3	1	0	1	1	597.636	1790.89	1790.89	0.83	0.0005	HCD (High Energy Collision Dissociation)	MS2	2.58308	120	62.7347	20671	P490_porcine-24_29817.raw	F24		68	18	13	1.23044e-07		0	3.187e-10	2.84229e+06	62.25
		FALSE	High	Mascot (L6)	Unambiguous	[K].SYELPDGQVITIGNER.[F]		2	2	Q6QAQ1; P68137	Q6QAQ1; P68137	0	3	1	0	1	1	597.636	1790.89	1790.89	0.83	0.0005	HCD (High Energy Collision Dissociation)	MS2	13.5873	120	63.0119	20776	P490_porcine-24_29817.raw	F24		45	18	13	2.16801e-05		0	2.354e-05	2.84229e+06	62.25
		FALSE	High	Mascot (L6)	Unambiguous	[K].SYELPDGQVITIGNER.[F]		2	2	Q6QAQ1; P68137	Q6QAQ1; P68137	0	2	1	0	1	1	895.95	1790.89	1790.89	0.87	0.00078	HCD (High Energy Collision Dissociation)	MS2	44.3406	120	68.3394	22775	P490_porcine-24_29817.raw	F24		32	18	13	0.000449843		0	0.0002012
		FALSE	High	Mascot (L6)	Unambiguous	[K].SYELPDGQVITIGNER.[F]		2	2	Q6QAQ1; P68137	Q6QAQ1; P68137	0	3	1	0	1	1	597.636	1790.89	1790.89	0.93	0.00056	HCD (High Energy Collision Dissociation)	MS2	1.04034	100.815	62.4776	20574	P490_porcine-24_29817.raw	F24		80	18	13	7.17896e-09		0	2.013e-11	2.84229e+06	62.25
		FALSE	High	Mascot (L6)	Unambiguous	[K].SYELPDGQVITIGNER.[F]		2	2	Q6QAQ1; P68137	Q6QAQ1; P68137	0	2	1	0	1	1	895.951	1790.89	1790.89	1.01	0.0009	HCD (High Energy Collision Dissociation)	MS2	15.0202	120	64.2574	21245	P490_porcine-24_29817.raw	F24		107	19	13	1.6485e-11		0	1.855e-15	94119392	62.25
		FALSE	High	Mascot (L6)	Unambiguous	[K].SYELPDGQVITIGNER.[F]		2	2	Q6QAQ1; P68137	Q6QAQ1; P68137	0	3	1	0	1	1	597.636	1790.89	1790.89	1.04	0.00062	HCD (High Energy Collision Dissociation)	MS2	9.3209	120	62.8695	20722	P490_porcine-24_29817.raw	F24		45	19	13	2.51241e-05		0	3.489e-05	2.84229e+06	62.25
		FALSE	High	Mascot (L6)	Unambiguous	[K].SYELPDGQVITIGNER.[F]		2	2	Q6QAQ1; P68137	Q6QAQ1; P68137	0	2	1	0	1	1	895.951	1790.89	1790.89	1.28	0.00115	HCD (High Energy Collision Dissociation)	MS2	4.92204	120	64.0026	21150	P490_porcine-24_29817.raw	F24		88	19	13	1.26888e-09		0	9.86e-11	94119392	62.25
		FALSE	High	Mascot (L6)	Unambiguous	[K].SYELPDGQVITIGNER.[F]		2	2	Q6QAQ1; P68137	Q6QAQ1; P68137	0	2	1	0	1	1	895.951	1790.89	1790.89	1.42	0.00127	HCD (High Energy Collision Dissociation)	MS2	4.79053	120	64.3839	21292	P490_porcine-24_29817.raw	F24		96	19	13	2.1351e-10		0	8.511e-12	94119392	62.25
		FALSE	High	Mascot (L6)	Unambiguous	[K].SYELPDGQVITIGNER.[F]		2	2	Q6QAQ1; P68137	Q6QAQ1; P68137	0	2	1	0	1	1	895.95	1790.89	1790.89	0.67	0.0006	HCD (High Energy Collision Dissociation)	MS2	0.563141	8.625	62.6847	20652	P490_porcine-24_29817.raw	F24		107	18	13	1.51377e-11		0	1.531e-13	94119392	62.25
		FALSE	High	Mascot (L6)	Unambiguous	[K].SYELPDGQVITIGNER.[F]		2	2	Q6QAQ1; P68137	Q6QAQ1; P68137	0	2	1	0	1	1	895.95	1790.89	1790.89	0.67	0.0006	HCD (High Energy Collision Dissociation)	MS2	0.25082	17.161	61.8619	20343	P490_porcine-24_29817.raw	F24		114	18	13	2.97209e-12		0	5.258e-16	94119392	62.25
		FALSE	High	Mascot (L6)	Unambiguous	[K].SYELPDGQVITIGNER.[F]		2	2	Q6QAQ1; P68137	Q6QAQ1; P68137	0	2	1	0	1	1	895.95	1790.89	1790.89	0.53	0.00048	HCD (High Energy Collision Dissociation)	MS2	0.243536	3.837	62.4408	20560	P490_porcine-24_29817.raw	F24		100	19	13	7.5005e-11		0	3.251e-13	94119392	62.25
		FALSE	High	Mascot (L6)	Unambiguous	[K].SYELPDGQVITIGNER.[F]		2	2	Q6QAQ1; P68137	Q6QAQ1; P68137	0	3	1	0	1	1	597.635	1790.89	1790.89	-0.09	-5e-05	HCD (High Energy Collision Dissociation)	MS2	3.98587	66.758	62.3393	20522	P490_porcine-24_29817.raw	F24		62	19	13	5.61164e-07		0	1.059e-09	2.84229e+06	62.25
		FALSE	High	Mascot (L6)	Unambiguous	[K].SYELPDGQVITIGNER.[F]		2	2	Q6QAQ1; P68137	Q6QAQ1; P68137	0	2	1	0	1	1	895.95	1790.89	1790.89	-0.01	-1e-05	HCD (High Energy Collision Dissociation)	MS2	1.07784	108.809	63.4212	20931	P490_porcine-24_29817.raw	F24		87	18	13	1.40301e-09		0	2.325e-12	94119392	62.25
		FALSE	High	Mascot (L6)	Unambiguous	[K].SYELPDGQVITIGNER.[F]		2	2	Q6QAQ1; P68137	Q6QAQ1; P68137	0	2	1	0	1	1	895.95	1790.89	1790.89	-0.01	-1e-05	HCD (High Energy Collision Dissociation)	MS2	0.221595	3.041	62.3325	20519	P490_porcine-24_29817.raw	F24		121	18	13	6.06822e-13		0	2.236e-15	94119392	62.25
		FALSE	High	Mascot (L6)	Unambiguous	[K].SYELPDGQVITIGNER.[F]		2	2	Q6QAQ1; P68137	Q6QAQ1; P68137	0	2	1	0	1	1	895.95	1790.89	1790.89	0.05	5e-05	HCD (High Energy Collision Dissociation)	MS2	2.37712	84.399	63.187	20842	P490_porcine-24_29817.raw	F24		107	18	13	1.50682e-11		0	8.828e-16	94119392	62.25
		FALSE	High	Mascot (L6)	Unambiguous	[K].SYELPDGQVITIGNER.[F]		2	2	Q6QAQ1; P68137	Q6QAQ1; P68137	0	2	1	0	1	1	895.95	1790.89	1790.89	0.05	5e-05	HCD (High Energy Collision Dissociation)	MS2	11.3745	120	57.3932	18652	P490_porcine-24_29817.raw	F24		60	18	13	8.28059e-07		0	1.858e-08	1.09886e+06	57.43
		FALSE	High	Mascot (L6)	Unambiguous	[K].SYELPDGQVITIGNER.[F]		2	2	Q6QAQ1; P68137	Q6QAQ1; P68137	0	2	1	0	1	1	895.95	1790.89	1790.89	0.05	5e-05	HCD (High Energy Collision Dissociation)	MS2	2.49507	120	64.779	21440	P490_porcine-24_29817.raw	F24		82	18	13	4.84241e-09		0	4.522e-09	94119392	62.25
		FALSE	High	Mascot (L6)	Unambiguous	[K].SYELPDGQVITIGNER.[F]		2	2	Q6QAQ1; P68137	Q6QAQ1; P68137	0	2	1	0	1	1	895.95	1790.89	1790.89	0.05	5e-05	HCD (High Energy Collision Dissociation)	MS2	17.0666	120	57.2642	18604	P490_porcine-24_29817.raw	F24		62	18	13	4.5088e-07		0	3.859e-09	1.09886e+06	57.43
		FALSE	High	Mascot (L6)	Unambiguous	[K].SYELPDGQVITIGNER.[F]		2	2	Q6QAQ1; P68137	Q6QAQ1; P68137	0	2	1	0	1	1	895.95	1790.89	1790.89	0.12	0.00011	HCD (High Energy Collision Dissociation)	MS2	1.37523	120	61.3746	20158	P490_porcine-24_29817.raw	F24		82	18	13	4.39604e-09		0	1.974e-12	94119392	62.25
		FALSE	High	Mascot (L6)	Unambiguous	[K].SYELPDGQVITIGNER.[F]		2	2	Q6QAQ1; P68137	Q6QAQ1; P68137	0	2	1	0	1	1	895.95	1790.89	1790.89	0.19	0.00017	HCD (High Energy Collision Dissociation)	MS2	0.593928	72.294	61.6142	20249	P490_porcine-24_29817.raw	F24		114	18	13	2.97209e-12		0	6.94e-16	94119392	62.25
		FALSE	High	Mascot (L6)	Unambiguous	[K].SYELPDGQVITIGNER.[F]		2	2	Q6QAQ1; P68137	Q6QAQ1; P68137	0	2	1	0	1	1	895.95	1790.89	1790.89	0.19	0.00017	HCD (High Energy Collision Dissociation)	MS2	0.362322	3.148	62.2117	20474	P490_porcine-24_29817.raw	F24		121	18	13	6.05426e-13		0	5.753e-13	94119392	62.25
		FALSE	High	Mascot (L6)	Unambiguous	[K].SYELPDGQVITIGNER.[F]		2	2	Q6QAQ1; P68137	Q6QAQ1; P68137	0	2	1	0	1	1	895.95	1790.89	1790.89	0.19	0.00017	HCD (High Energy Collision Dissociation)	MS2	2.72453	120	64.5225	21344	P490_porcine-24_29817.raw	F24		100	18	13	7.65705e-11		0	3.276e-11	94119392	62.25
		FALSE	High	Mascot (L6)	Unambiguous	[K].SYELPDGQVITIGNER.[F]		2	2	Q6QAQ1; P68137	Q6QAQ1; P68137	0	2	1	0	1	1	895.95	1790.89	1790.89	0.19	0.00017	HCD (High Energy Collision Dissociation)	MS2	10.8438	120	61.2209	20099	P490_porcine-24_29817.raw	F24		87	18	13	1.36792e-09		0	1.59e-12	94119392	62.25
		FALSE	High	Mascot (L6)	Unambiguous	[K].SYELPDGQVITIGNER.[F]		2	2	Q6QAQ1; P68137	Q6QAQ1; P68137	0	3	1	0	1	1	597.636	1790.89	1790.89	0.22	0.00013	HCD (High Energy Collision Dissociation)	MS2	2.4629	63.431	62.2184	20477	P490_porcine-24_29817.raw	F24		62	18	13	5.07062e-07		0	3.186e-12	2.84229e+06	62.25
		FALSE	High	Mascot (L6)	Unambiguous	[K].SYELPDGQVITIGNER.[F]		2	2	Q6QAQ1; P68137	Q6QAQ1; P68137	0	2	1	0	1	1	895.95	1790.89	1790.89	0.26	0.00023	HCD (High Energy Collision Dissociation)	MS2	0.367447	107.163	63.3028	20886	P490_porcine-24_29817.raw	F24		82	19	13	4.98988e-09		0	1.224e-12	94119392	62.25
		FALSE	High	Mascot (L6)	Unambiguous	[K].SYELPDGQVITIGNER.[F]		2	2	Q6QAQ1; P68137	Q6QAQ1; P68137	0	2	1	0	1	1	895.95	1790.89	1790.89	0.26	0.00023	HCD (High Energy Collision Dissociation)	MS2	0.345869	5.32	62.5577	20604	P490_porcine-24_29817.raw	F24		82	19	13	4.7653e-09		0	7.366e-12	94119392	62.25
		FALSE	High	Mascot (L6)	Unambiguous	[K].SYELPDGQVITIGNER.[F]		2	2	Q6QAQ1; P68137	Q6QAQ1; P68137	0	2	1	0	1	1	895.95	1790.89	1790.89	0.26	0.00023	HCD (High Energy Collision Dissociation)	MS2	0	120	64.6513	21392	P490_porcine-24_29817.raw	F24		114	19	13	3.45215e-12		0	7.046e-15	94119392	62.25
		FALSE	High	Mascot (L6)	Unambiguous	[K].SYELPDGQVITIGNER.[F]		2	2	Q6QAQ1; P68137	Q6QAQ1; P68137	0	3	1	0	1	1	597.636	1790.89	1790.89	0.32	0.00019	HCD (High Energy Collision Dissociation)	MS2	13.7809	120	61.8747	20348	P490_porcine-24_29817.raw	F24		51	19	13	6.68482e-06		0	4.619e-07	2.84229e+06	62.25
		FALSE	High	Mascot (L6)	Unambiguous	[K].SYELPDGQVITIGNER.[F]		2	2	Q6QAQ1; P68137	Q6QAQ1; P68137	0	2	1	0	1	1	895.95	1790.89	1790.89	0.33	0.00029	HCD (High Energy Collision Dissociation)	MS2	0	36.203	61.7377	20296	P490_porcine-24_29817.raw	F24		121	19	13	6.51763e-13		0	7.903e-16	94119392	62.25
		FALSE	High	Mascot (L6)	Unambiguous	[K].SYELPDGQVITIGNER.[F]		2	2	Q6QAQ1; P68137	Q6QAQ1; P68137	0	2	1	0	1	1	895.95	1790.89	1790.89	0.33	0.00029	HCD (High Energy Collision Dissociation)	MS2	0.28212	4.329	62.0993	20432	P490_porcine-24_29817.raw	F24		100	19	13	7.29609e-11		0	3.653e-13	94119392	62.25
		FALSE	High	Mascot (L6)	Unambiguous	[K].SYELPDGQVITIGNER.[F]		2	2	Q6QAQ1; P68137	Q6QAQ1; P68137	0	2	1	0	1	1	895.95	1790.89	1790.89	0.33	0.00029	HCD (High Energy Collision Dissociation)	MS2	1.74828	55.646	63.065	20796	P490_porcine-24_29817.raw	F24		107	19	13	1.58888e-11		0	2.598e-15	94119392	62.25
		FALSE	High	Mascot (L6)	Unambiguous	[K].SYELPDGQVITIGNER.[F]		2	2	Q6QAQ1; P68137	Q6QAQ1; P68137	0	2	1	0	1	1	895.95	1790.89	1790.89	0.4	0.00035	HCD (High Energy Collision Dissociation)	MS2	0.234157	7.046	61.9877	20390	P490_porcine-24_29817.raw	F24		114	19	13	3.17022e-12		0	5.444e-16	94119392	62.25
		FALSE	High	Mascot (L6)	Unambiguous	[K].SYELPDGQVITIGNER.[F]		2	2	Q6QAQ1; P68137	Q6QAQ1; P68137	0	3	1	0	1	1	597.636	1790.89	1790.89	0.52	0.00031	HCD (High Energy Collision Dissociation)	MS2	3.72574	115.189	62.1043	20434	P490_porcine-24_29817.raw	F24		80	19	13	7.67521e-09		0	3.271e-13	2.84229e+06	62.25
		FALSE	High	Mascot (L6)	Unambiguous	[K].SYELPDGQVITIGNER.[F]		2	2	Q6QAQ1; P68137	Q6QAQ1; P68137	0	2	1	0	1	1	895.95	1790.89	1790.89	0.53	0.00048	HCD (High Energy Collision Dissociation)	MS2	0.842781	17.11	62.8117	20700	P490_porcine-24_29817.raw	F24		87	19	13	1.48624e-09		0	6.151e-11	94119392	62.25
		FALSE	High	Mascot (L6)	Unambiguous	[K].SYELPDGQVITIGNER.[F]		2	2	Q6QAQ1; P68137	Q6QAQ1; P68137	0	2	1	0	1	1	895.95	1790.89	1790.89	0.53	0.00048	HCD (High Energy Collision Dissociation)	MS2	1.38166	32.448	62.9388	20748	P490_porcine-24_29817.raw	F24		121	19	13	6.5931e-13		0	5.258e-16	94119392	62.25
		FALSE	High	Mascot (J6)	Unambiguous	[K].SYELPDGQVITIGNER.[F]		2	2	Q6QAQ1; P68137	Q6QAQ1; P68137	0	2	1	0	1	1	895.949	1790.89	1790.89	-0.7	-0.00062	HCD (High Energy Collision Dissociation)	MS2	1.66815	120	63.2272	20901	P490_porcine-22_29611.raw	F22		110	18	13	7.50064e-12		0	3.535e-10	68835168	62.26
		FALSE	High	Mascot (J6)	Unambiguous	[K].SYELPDGQVITIGNER.[F]		2	2	Q6QAQ1; P68137	Q6QAQ1; P68137	0	2	1	0	1	1	895.949	1790.89	1790.89	-0.7	-0.00062	HCD (High Energy Collision Dissociation)	MS2	3.56304	120	61.3249	20181	P490_porcine-22_29611.raw	F22		87	18	13	1.27086e-09		0	1.67e-07	68835168	62.26
		FALSE	High	Mascot (J6)	Unambiguous	[K].SYELPDGQVITIGNER.[F]		2	2	Q6QAQ1; P68137	Q6QAQ1; P68137	0	3	1	0	1	1	597.635	1790.89	1790.89	-0.6	-0.00036	HCD (High Energy Collision Dissociation)	MS2	38.4301	120	61.8707	20389	P490_porcine-22_29611.raw	F22		35	18	13	0.000242158		0	0.0001814	2.12821e+06	62.25
		FALSE	High	Mascot (J6)	Unambiguous	[K].SYELPDGQVITIGNER.[F]		2	2	Q6QAQ1; P68137	Q6QAQ1; P68137	0	2	1	0	1	1	895.949	1790.89	1790.89	-0.49	-0.00044	HCD (High Energy Collision Dissociation)	MS2	1.61739	109.572	63.1083	20856	P490_porcine-22_29611.raw	F22		121	18	13	6.23823e-13		0	3.77e-10	68835168	62.26
		FALSE	High	Mascot (J6)	Unambiguous	[K].SYELPDGQVITIGNER.[F]		2	2	Q6QAQ1; P68137	Q6QAQ1; P68137	0	2	1	0	1	1	895.949	1790.89	1790.89	-0.49	-0.00044	HCD (High Energy Collision Dissociation)	MS2	0.216133	4.117	62.3708	20577	P490_porcine-22_29611.raw	F22		121	18	13	5.95746e-13		0	3.239e-08	68835168	62.26
		FALSE	High	Mascot (J6)	Unambiguous	[K].SYELPDGQVITIGNER.[F]		2	2	Q6QAQ1; P68137	Q6QAQ1; P68137	0	2	1	0	1	1	895.949	1790.89	1790.89	-0.49	-0.00044	HCD (High Energy Collision Dissociation)	MS2	0.214691	3.855	62.2534	20533	P490_porcine-22_29611.raw	F22		121	18	13	5.98496e-13		0	1.716e-09	68835168	62.26
		FALSE	High	Mascot (J6)	Unambiguous	[K].SYELPDGQVITIGNER.[F]		2	2	Q6QAQ1; P68137	Q6QAQ1; P68137	0	2	1	0	1	1	895.949	1790.89	1790.89	-0.42	-0.00038	HCD (High Energy Collision Dissociation)	MS2	11.5799	120	65.234	21656	P490_porcine-22_29611.raw	F22		62	18	13	4.24679e-07		0	0.000122	68835168	62.26
		FALSE	High	Mascot (J6)	Unambiguous	[K].SYELPDGQVITIGNER.[F]		2	2	Q6QAQ1; P68137	Q6QAQ1; P68137	0	2	1	0	1	1	895.949	1790.89	1790.89	-0.35	-0.00032	HCD (High Energy Collision Dissociation)	MS2	0.305231	15.174	61.9342	20413	P490_porcine-22_29611.raw	F22		121	18	13	6.08221e-13		0	9.646e-10	68835168	62.26
		FALSE	High	Mascot (J6)	Unambiguous	[K].SYELPDGQVITIGNER.[F]		2	2	Q6QAQ1; P68137	Q6QAQ1; P68137	0	2	1	0	1	1	895.949	1790.89	1790.89	-0.35	-0.00032	HCD (High Energy Collision Dissociation)	MS2	0	120	61.5791	20278	P490_porcine-22_29611.raw	F22		107	18	13	1.6446e-11		0	2.362e-10	68835168	62.26
		FALSE	High	Mascot (J6)	Unambiguous	[K].SYELPDGQVITIGNER.[F]		2	2	Q6QAQ1; P68137	Q6QAQ1; P68137	0	2	1	0	1	1	895.949	1790.89	1790.89	-0.35	-0.00032	HCD (High Energy Collision Dissociation)	MS2	0.269496	5.586	62.1416	20491	P490_porcine-22_29611.raw	F22		121	18	13	6.01259e-13		0	1.458e-09	68835168	62.26
		FALSE	High	Mascot (J6)	Unambiguous	[K].SYELPDGQVITIGNER.[F]		2	2	Q6QAQ1; P68137	Q6QAQ1; P68137	0	2	1	0	1	1	895.949	1790.89	1790.89	-0.35	-0.00032	HCD (High Energy Collision Dissociation)	MS2	0.516476	120	63.3563	20950	P490_porcine-22_29611.raw	F22		94	18	13	3.28142e-10		0	2.324e-09	68835168	62.26
		FALSE	High	Mascot (J6)	Unambiguous	[K].SYELPDGQVITIGNER.[F]		2	2	Q6QAQ1; P68137	Q6QAQ1; P68137	0	2	1	0	1	1	895.949	1790.89	1790.89	-0.35	-0.00032	HCD (High Energy Collision Dissociation)	MS2	6.79908	120	64.8449	21510	P490_porcine-22_29611.raw	F22		70	18	13	7.38008e-08		0	1.004e-05	68835168	62.26
		FALSE	High	Mascot (J6)	Unambiguous	[K].SYELPDGQVITIGNER.[F]		2	2	Q6QAQ1; P68137	Q6QAQ1; P68137	0	3	1	0	1	1	597.635	1790.89	1790.89	-0.29	-0.00018	HCD (High Energy Collision Dissociation)	MS2	8.79457	120	62.3042	20552	P490_porcine-22_29611.raw	F22		80	18	13	7.32928e-09		0	3.855e-08	2.12821e+06	62.25
		FALSE	High	Mascot (J6)	Unambiguous	[K].SYELPDGQVITIGNER.[F]		2	2	Q6QAQ1; P68137	Q6QAQ1; P68137	0	3	1	0	1	1	597.635	1790.89	1790.89	-0.29	-0.00018	HCD (High Energy Collision Dissociation)	MS2	26.9637	120	61.9792	20430	P490_porcine-22_29611.raw	F22		68	18	13	1.31541e-07		0	7.4e-05	2.12821e+06	62.25
		FALSE	High	Mascot (J6)	Unambiguous	[K].SYELPDGQVITIGNER.[F]		2	2	Q6QAQ1; P68137	Q6QAQ1; P68137	0	3	1	0	1	1	597.635	1790.89	1790.89	-0.29	-0.00018	HCD (High Energy Collision Dissociation)	MS2	7.17422	120	62.5331	20638	P490_porcine-22_29611.raw	F22		80	18	13	7.03172e-09		0	1.264e-06	2.12821e+06	62.25
		FALSE	High	Mascot (J6)	Unambiguous	[K].SYELPDGQVITIGNER.[F]		2	2	Q6QAQ1; P68137	Q6QAQ1; P68137	0	2	1	0	1	1	895.949	1790.89	1790.89	-0.29	-0.00026	HCD (High Energy Collision Dissociation)	MS2	0.30886	8.93	62.6044	20665	P490_porcine-22_29611.raw	F22		107	18	13	1.45232e-11		0	9.449e-09	68835168	62.26
		FALSE	High	Mascot (J6)	Unambiguous	[K].SYELPDGQVITIGNER.[F]		2	2	Q6QAQ1; P68137	Q6QAQ1; P68137	0	2	1	0	1	1	895.949	1790.89	1790.89	-0.29	-0.00026	HCD (High Energy Collision Dissociation)	MS2	7.38016	120	57.7117	18808	P490_porcine-22_29611.raw	F22		51	18	13	6.50221e-06		0	0.0002242	834371	57.46
		FALSE	High	Mascot (J6)	Unambiguous	[K].SYELPDGQVITIGNER.[F]		2	2	Q6QAQ1; P68137	Q6QAQ1; P68137	0	2	1	0	1	1	895.949	1790.89	1790.89	-0.22	-0.0002	HCD (High Energy Collision Dissociation)	MS2	0.335614	8.027	62.04	20453	P490_porcine-22_29611.raw	F22		121	18	13	6.05426e-13		0	3.101e-09	68835168	62.26
		FALSE	High	Mascot (J6)	Unambiguous	[K].SYELPDGQVITIGNER.[F]		2	2	Q6QAQ1; P68137	Q6QAQ1; P68137	0	2	1	0	1	1	895.949	1790.89	1790.89	-0.22	-0.0002	HCD (High Energy Collision Dissociation)	MS2	0.525862	33.053	61.8161	20368	P490_porcine-22_29611.raw	F22		87	18	13	1.38058e-09		0	9.803e-09	68835168	62.26
		FALSE	High	Mascot (J6)	Unambiguous	[K].SYELPDGQVITIGNER.[F]		2	2	Q6QAQ1; P68137	Q6QAQ1; P68137	0	2	1	0	1	1	895.949	1790.89	1790.89	-0.22	-0.0002	HCD (High Energy Collision Dissociation)	MS2	2.35717	65.101	62.9767	20806	P490_porcine-22_29611.raw	F22		121	18	13	6.09623e-13		0	1.25e-10	68835168	62.26
		FALSE	High	Mascot (J6)	Unambiguous	[K].SYELPDGQVITIGNER.[F]		2	2	Q6QAQ1; P68137	Q6QAQ1; P68137	0	3	1	0	1	1	597.635	1790.89	1790.89	-0.19	-0.00011	HCD (High Energy Collision Dissociation)	MS2	5.55958	101.995	62.4137	20593	P490_porcine-22_29611.raw	F22		68	18	13	1.27368e-07		0	3.007e-06	2.12821e+06	62.25
		FALSE	High	Mascot (J6)	Unambiguous	[K].SYELPDGQVITIGNER.[F]		2	2	Q6QAQ1; P68137	Q6QAQ1; P68137	0	2	1	0	1	1	895.949	1790.89	1790.89	-0.15	-0.00013	HCD (High Energy Collision Dissociation)	MS2	0.674691	120	63.4945	21002	P490_porcine-22_29611.raw	F22		79	18	13	9.95546e-09		0	4.564e-08	68835168	62.26
		FALSE	High	Mascot (J6)	Unambiguous	[K].SYELPDGQVITIGNER.[F]		2	2	Q6QAQ1; P68137	Q6QAQ1; P68137	0	2	1	0	1	1	895.949	1790.89	1790.89	-0.15	-0.00013	HCD (High Energy Collision Dissociation)	MS2	0.184656	6.091	62.4986	20625	P490_porcine-22_29611.raw	F22		121	18	13	6.09623e-13		0	3.189e-09	68835168	62.26
		FALSE	High	Mascot (J6)	Unambiguous	[K].SYELPDGQVITIGNER.[F]		2	2	Q6QAQ1; P68137	Q6QAQ1; P68137	0	2	1	0	1	1	895.949	1790.89	1790.89	-0.76	-0.00068	HCD (High Energy Collision Dissociation)	MS2	26.1992	120	65.8343	21881	P490_porcine-22_29611.raw	F22		47	18	13	1.48627e-05		0	0.0001715	68835168	62.26
		FALSE	High	Mascot (J6)	Unambiguous	[K].SYELPDGQVITIGNER.[F]		2	2	Q6QAQ1; P68137	Q6QAQ1; P68137	0	2	1	0	1	1	895.949	1790.89	1790.89	-0.15	-0.00013	HCD (High Energy Collision Dissociation)	MS2	16.584	120	66.8695	22268	P490_porcine-22_29611.raw	F22		36	18	13	0.000173006		0	0.0008775
		FALSE	High	Mascot (J6)	Unambiguous	[K].SYELPDGQVITIGNER.[F]		2	2	Q6QAQ1; P68137	Q6QAQ1; P68137	0	2	1	0	1	1	895.949	1790.89	1790.89	-0.76	-0.00068	HCD (High Energy Collision Dissociation)	MS2	14.1688	120	57.5777	18757	P490_porcine-22_29611.raw	F22		68	18	13	1.04496e-07		0	6.006e-06	834371	57.46
		FALSE	High	Mascot (J6)	Unambiguous	[K].SYELPDGQVITIGNER.[F]		2	2	Q6QAQ1; P68137	Q6QAQ1; P68137	0	2	1	0	1	1	895.949	1790.89	1790.89	-0.9	-0.00081	HCD (High Energy Collision Dissociation)	MS2	2.546	120	61.466	20235	P490_porcine-22_29611.raw	F22		67	18	13	1.33382e-07		0	1.07e-07	68835168	62.26
		FALSE	High	Mascot (J6)	Unambiguous	[K].SYELPDGQVITIGNER.[F]		2	2	Q6QAQ1; P68137	Q6QAQ1; P68137	0	2	1	0	1	1	895.946	1790.88	1790.89	-4.17	-0.00374	HCD (High Energy Collision Dissociation)	MS2	19.8413	120	66.1176	21988	P490_porcine-22_29611.raw	F22		40	17	13	5.9862e-05		0	0.001913
		FALSE	High	Mascot (J6)	Unambiguous	[K].SYELPDGQVITIGNER.[F]		2	2	Q6QAQ1; P68137	Q6QAQ1; P68137	0	2	1	0	1	1	895.946	1790.89	1790.89	-3.83	-0.00343	HCD (High Energy Collision Dissociation)	MS2	22.7181	120	66.3961	22092	P490_porcine-22_29611.raw	F22		37	17	13	0.000121661		0	0.00123
		FALSE	High	Mascot (J6)	Unambiguous	[K].SYELPDGQVITIGNER.[F]		2	2	Q6QAQ1; P68137	Q6QAQ1; P68137	0	2	1	0	1	1	895.947	1790.89	1790.89	-2.81	-0.00251	HCD (High Energy Collision Dissociation)	MS2	28.1246	120	65.4948	21754	P490_porcine-22_29611.raw	F22		62	17	13	3.4606e-07		0	2.641e-05	68835168	62.26
		FALSE	High	Mascot (J6)	Unambiguous	[K].SYELPDGQVITIGNER.[F]		2	2	Q6QAQ1; P68137	Q6QAQ1; P68137	0	2	1	0	1	1	895.948	1790.89	1790.89	-2.26	-0.00203	HCD (High Energy Collision Dissociation)	MS2	20.3686	120	65.9857	21938	P490_porcine-22_29611.raw	F22		63	18	13	3.69061e-07		0	1.685e-05
		FALSE	High	Mascot (J6)	Unambiguous	[K].SYELPDGQVITIGNER.[F]		2	2	Q6QAQ1; P68137	Q6QAQ1; P68137	0	2	1	0	1	1	895.948	1790.89	1790.89	-2.26	-0.00203	HCD (High Energy Collision Dissociation)	MS2	28.9969	120	66.6941	22203	P490_porcine-22_29611.raw	F22		45	18	13	2.23408e-05		0	4.998e-05
		FALSE	High	Mascot (J6)	Unambiguous	[K].SYELPDGQVITIGNER.[F]		2	2	Q6QAQ1; P68137	Q6QAQ1; P68137	0	2	1	0	1	1	895.948	1790.89	1790.89	-2.06	-0.00184	HCD (High Energy Collision Dissociation)	MS2	49.5925	120	67.7275	22585	P490_porcine-22_29611.raw	F22		37	18	13	0.000129449		0	0.000746
		FALSE	High	Mascot (J6)	Unambiguous	[K].SYELPDGQVITIGNER.[F]		2	2	Q6QAQ1; P68137	Q6QAQ1; P68137	0	2	1	0	1	1	895.948	1790.89	1790.89	-1.65	-0.00148	HCD (High Energy Collision Dissociation)	MS2	43.7318	120	67.4738	22491	P490_porcine-22_29611.raw	F22		36	18	13	0.000207043		0	0.0006845
		FALSE	High	Mascot (J6)	Unambiguous	[K].SYELPDGQVITIGNER.[F]		2	2	Q6QAQ1; P68137	Q6QAQ1; P68137	0	2	1	0	1	1	895.948	1790.89	1790.89	-1.45	-0.00129	HCD (High Energy Collision Dissociation)	MS2	17.4043	120	67.2849	22421	P490_porcine-22_29611.raw	F22		40	18	13	6.98331e-05		0	0.0006532
		FALSE	High	Mascot (J6)	Unambiguous	[K].SYELPDGQVITIGNER.[F]		2	2	Q6QAQ1; P68137	Q6QAQ1; P68137	0	2	1	0	1	1	895.949	1790.89	1790.89	-1.1	-0.00099	HCD (High Energy Collision Dissociation)	MS2	30.7245	120	65.3596	21703	P490_porcine-22_29611.raw	F22		58	18	13	1.14041e-06		0	2.151e-05	68835168	62.26
		FALSE	High	Mascot (J6)	Unambiguous	[K].SYELPDGQVITIGNER.[F]		2	2	Q6QAQ1; P68137	Q6QAQ1; P68137	0	2	1	0	1	1	895.949	1790.89	1790.89	-0.97	-0.00087	HCD (High Energy Collision Dissociation)	MS2	27.1735	120	65.6578	21815	P490_porcine-22_29611.raw	F22		63	18	13	4.18853e-07		0	2.79e-05	68835168	62.26
		FALSE	High	Mascot (J6)	Unambiguous	[K].SYELPDGQVITIGNER.[F]		2	2	Q6QAQ1; P68137	Q6QAQ1; P68137	0	2	1	0	1	1	895.949	1790.89	1790.89	-0.9	-0.00081	HCD (High Energy Collision Dissociation)	MS2	22.4242	120	65.103	21607	P490_porcine-22_29611.raw	F22		94	18	13	2.7612e-10		0	2.643e-07	68835168	62.26
		FALSE	High	Mascot (J6)	Unambiguous	[K].SYELPDGQVITIGNER.[F]		2	2	Q6QAQ1; P68137	Q6QAQ1; P68137	0	2	1	0	1	1	895.95	1790.89	1790.89	-0.08	-7e-05	HCD (High Energy Collision Dissociation)	MS2	1.35081	64.293	61.6978	20323	P490_porcine-22_29611.raw	F22		114	19	13	3.13394e-12		0	3.23e-10	68835168	62.26
		FALSE	High	Mascot (J6)	Unambiguous	[K].SYELPDGQVITIGNER.[F]		2	2	Q6QAQ1; P68137	Q6QAQ1; P68137	0	3	1	0	1	1	597.635	1790.89	1790.89	-0.09	-5e-05	HCD (High Energy Collision Dissociation)	MS2	9.29612	72.307	62.1966	20512	P490_porcine-22_29611.raw	F22		68	19	13	1.30945e-07		0	3.936e-07	2.12821e+06	62.25
		FALSE	High	Mascot (J6)	Unambiguous	[K].SYELPDGQVITIGNER.[F]		2	2	Q6QAQ1; P68137	Q6QAQ1; P68137	0	2	1	0	1	1	895.95	1790.89	1790.89	-0.08	-7e-05	HCD (High Energy Collision Dissociation)	MS2	17.922	120	57.3236	18661	P490_porcine-22_29611.raw	F22		81	19	13	6.66945e-09		0	8.734e-07	834371	57.46
		FALSE	High	Mascot (J6)	Unambiguous	[K].SYELPDGQVITIGNER.[F]		2	2	Q6QAQ1; P68137	Q6QAQ1; P68137	0	2	1	0	1	1	895.95	1790.89	1790.89	-0.01	-1e-05	HCD (High Energy Collision Dissociation)	MS2	0.596208	16.018	62.7228	20710	P490_porcine-22_29611.raw	F22		121	18	13	6.15264e-13		0	5.871e-10	68835168	62.26
		FALSE	High	Mascot (J6)	Unambiguous	[K].SYELPDGQVITIGNER.[F]		2	2	Q6QAQ1; P68137	Q6QAQ1; P68137	0	2	1	0	1	1	895.95	1790.89	1790.89	-0.01	-1e-05	HCD (High Energy Collision Dissociation)	MS2	11.5014	120	57.4506	18709	P490_porcine-22_29611.raw	F22		58	18	13	1.23897e-06		0	1.219e-05	834371	57.46
		FALSE	High	Mascot (J6)	Unambiguous	[K].SYELPDGQVITIGNER.[F]		2	2	Q6QAQ1; P68137	Q6QAQ1; P68137	0	2	1	0	1	1	895.95	1790.89	1790.89	0.05	5e-05	HCD (High Energy Collision Dissociation)	MS2	11.8375	120	64.4545	21364	P490_porcine-22_29611.raw	F22		107	18	13	1.439e-11		0	1.407e-08	68835168	62.26
		FALSE	High	Mascot (J6)	Unambiguous	[K].SYELPDGQVITIGNER.[F]		2	2	Q6QAQ1; P68137	Q6QAQ1; P68137	0	3	1	0	1	1	597.636	1790.89	1790.89	0.11	7e-05	HCD (High Energy Collision Dissociation)	MS2	21.3689	120	62.0875	20471	P490_porcine-22_29611.raw	F22		80	18	13	7.76357e-09		0	1.633e-07	2.12821e+06	62.25
		FALSE	High	Mascot (J6)	Unambiguous	[K].SYELPDGQVITIGNER.[F]		2	2	Q6QAQ1; P68137	Q6QAQ1; P68137	0	2	1	0	1	1	895.95	1790.89	1790.89	0.12	0.00011	HCD (High Energy Collision Dissociation)	MS2	2.82151	120	63.9649	21180	P490_porcine-22_29611.raw	F22		83	18	13	3.41241e-09		0	4.38e-07	68835168	62.26
		FALSE	High	Mascot (J6)	Unambiguous	[K].SYELPDGQVITIGNER.[F]		2	2	Q6QAQ1; P68137	Q6QAQ1; P68137	0	2	1	0	1	1	895.95	1790.89	1790.89	0.19	0.00017	HCD (High Energy Collision Dissociation)	MS2	0	120	64.332	21318	P490_porcine-22_29611.raw	F22		70	18	13	7.88971e-08		0	9.457e-07	68835168	62.26
		FALSE	High	Mascot (J6)	Unambiguous	[K].SYELPDGQVITIGNER.[F]		2	2	Q6QAQ1; P68137	Q6QAQ1; P68137	0	2	1	0	1	1	895.95	1790.89	1790.89	0.4	0.00035	HCD (High Energy Collision Dissociation)	MS2	1.6583	120	64.58	21411	P490_porcine-22_29611.raw	F22		82	19	13	5.18908e-09		0	4.604e-07	68835168	62.26
		FALSE	High	Mascot (J6)	Unambiguous	[K].SYELPDGQVITIGNER.[F]		2	2	Q6QAQ1; P68137	Q6QAQ1; P68137	0	2	1	0	1	1	895.95	1790.89	1790.89	0.46	0.00041	HCD (High Energy Collision Dissociation)	MS2	1.25007	31.881	62.8496	20758	P490_porcine-22_29611.raw	F22		121	19	13	6.53266e-13		0	4.156e-10	68835168	62.26
		FALSE	High	Mascot (J6)	Unambiguous	[K].SYELPDGQVITIGNER.[F]		2	2	Q6QAQ1; P68137	Q6QAQ1; P68137	0	2	1	0	1	1	895.95	1790.89	1790.89	0.53	0.00048	HCD (High Energy Collision Dissociation)	MS2	1.78424	120	64.0899	21227	P490_porcine-22_29611.raw	F22		69	19	13	9.75192e-08		0	1.372e-05	68835168	62.26
		FALSE	High	Mascot (J6)	Unambiguous	[K].SYELPDGQVITIGNER.[F]		2	2	Q6QAQ1; P68137	Q6QAQ1; P68137	0	2	1	0	1	1	895.95	1790.89	1790.89	0.53	0.00048	HCD (High Energy Collision Dissociation)	MS2	21.7044	120	67.04	22331	P490_porcine-22_29611.raw	F22		63	19	13	3.90922e-07		0	2.952e-05
		FALSE	High	Mascot (J6)	Unambiguous	[K].SYELPDGQVITIGNER.[F]		2	2	Q6QAQ1; P68137	Q6QAQ1; P68137	0	2	1	0	1	1	895.95	1790.89	1790.89	0.6	0.00054	HCD (High Energy Collision Dissociation)	MS2	0	120	115.945	37860	P490_porcine-22_29611.raw	F22		20	18	13	0.00758685		0	0.01381	50489.7	116.03
		FALSE	High	Mascot (J6)	Unambiguous	[K].SYELPDGQVITIGNER.[F]		2	2	Q6QAQ1; P68137	Q6QAQ1; P68137	0	3	1	0	1	1	597.636	1790.89	1790.89	0.63	0.00037	HCD (High Energy Collision Dissociation)	MS2	5.1323	120	62.6514	20683	P490_porcine-22_29611.raw	F22		68	18	13	1.23044e-07		0	1.087e-07	2.12821e+06	62.25
		FALSE	High	Mascot (J6)	Unambiguous	[K].SYELPDGQVITIGNER.[F]		2	2	Q6QAQ1; P68137	Q6QAQ1; P68137	0	2	1	0	1	1	895.95	1790.89	1790.89	0.67	0.0006	HCD (High Energy Collision Dissociation)	MS2	7.54971	120	64.9727	21558	P490_porcine-22_29611.raw	F22		107	18	13	1.33678e-11		0	1.019e-08	68835168	62.26
		FALSE	High	Mascot (J6)	Unambiguous	[K].SYELPDGQVITIGNER.[F]		2	2	Q6QAQ1; P68137	Q6QAQ1; P68137	0	2	1	0	1	1	895.95	1790.89	1790.89	0.87	0.00078	HCD (High Energy Collision Dissociation)	MS2	0	120	64.7134	21461	P490_porcine-22_29611.raw	F22		87	18	13	1.34295e-09		0	3.299e-06	68835168	62.26
		FALSE	High	Mascot (J6)	Unambiguous	[K].SYELPDGQVITIGNER.[F]		2	2	Q6QAQ1; P68137	Q6QAQ1; P68137	0	2	1	0	1	1	895.95	1790.89	1790.89	0.94	0.00084	HCD (High Energy Collision Dissociation)	MS2	4.43695	120	64.2172	21275	P490_porcine-22_29611.raw	F22		68	18	13	1.26783e-07		0	1.338e-06	68835168	62.26
		FALSE	High	Mascot (J6)	Unambiguous	[K].SYELPDGQVITIGNER.[F]		2	2	Q6QAQ1; P68137	Q6QAQ1; P68137	0	3	1	0	1	1	597.636	1790.89	1790.89	1.04	0.00062	HCD (High Energy Collision Dissociation)	MS2	11.5397	120	62.775	20730	P490_porcine-22_29611.raw	F22		56	19	13	1.96377e-06		0	2.637e-05	2.12821e+06	62.25
		FALSE	High	Mascot (J6)	Unambiguous	[K].SYELPDGQVITIGNER.[F]		2	2	Q6QAQ1; P68137	Q6QAQ1; P68137	0	3	1	0	1	1	597.636	1790.89	1790.89	1.04	0.00062	HCD (High Energy Collision Dissociation)	MS2	9.2744	120	62.9121	20782	P490_porcine-22_29611.raw	F22		40	19	13	8.9555e-05		0	0.001481	2.12821e+06	62.25
		FALSE	High	Mascot (J6)	Unambiguous	[K].SYELPDGQVITIGNER.[F]		2	2	Q6QAQ1; P68137	Q6QAQ1; P68137	0	2	1	0	1	1	895.951	1790.89	1790.89	1.28	0.00115	HCD (High Energy Collision Dissociation)	MS2	8.3181	120	61.1865	20128	P490_porcine-22_29611.raw	F22		51	19	13	7.03751e-06		0	0.0001213	68835168	62.26
		FALSE	High	Mascot (K6)	Unambiguous	[K].SYELPDGQVITIGNER.[F]		2	2	Q6QAQ1; P68137	Q6QAQ1; P68137	0	3	1	0	1	1	597.637	1790.9	1790.89	1.75	0.00105	HCD (High Energy Collision Dissociation)	MS2	28.6364	120	61.8755	20369	P490_porcine-23_29675.raw	F23		36	19	13	0.000223404		0	0.003672	1.73676e+06	62.26
		FALSE	High	Mascot (K6)	Unambiguous	[K].SYELPDGQVITIGNER.[F]		2	2	Q6QAQ1; P68137	Q6QAQ1; P68137	0	2	1	0	1	1	895.951	1790.9	1790.89	2.03	0.00182	HCD (High Energy Collision Dissociation)	MS2	47.0081	120	67.9921	22659	P490_porcine-23_29675.raw	F23		33	19	13	0.000432603		0	0.0006025	281876	65.95
		FALSE	High	Mascot (K6)	Unambiguous	[K].SYELPDGQVITIGNER.[F]		2	2	Q6QAQ1; P68137	Q6QAQ1; P68137	0	2	1	0	1	1	895.951	1790.89	1790.89	1.08	0.00096	HCD (High Energy Collision Dissociation)	MS2	0	120	61.1586	20098	P490_porcine-23_29675.raw	F23		32	19	13	0.00051415		0	0.0004737	58454708	62.27
		FALSE	High	Mascot (K6)	Unambiguous	[K].SYELPDGQVITIGNER.[F]		2	2	Q6QAQ1; P68137	Q6QAQ1; P68137	0	3	1	0	1	1	597.636	1790.89	1790.89	1.04	0.00062	HCD (High Energy Collision Dissociation)	MS2	15.2872	120	62.9396	20768	P490_porcine-23_29675.raw	F23		36	19	13	0.000206106		0	8.081e-08	1.73676e+06	62.26
		FALSE	High	Mascot (K6)	Unambiguous	[K].SYELPDGQVITIGNER.[F]		2	2	Q6QAQ1; P68137	Q6QAQ1; P68137	0	3	1	0	1	1	597.636	1790.89	1790.89	0.83	0.0005	HCD (High Energy Collision Dissociation)	MS2	10.4434	120	62.7564	20699	P490_porcine-23_29675.raw	F23		45	18	13	2.43815e-05		0	0.004246	1.73676e+06	62.26
		FALSE	High	Mascot (K6)	Unambiguous	[K].SYELPDGQVITIGNER.[F]		2	2	Q6QAQ1; P68137	Q6QAQ1; P68137	0	2	1	0	1	1	895.95	1790.89	1790.89	0.74	0.00066	HCD (High Energy Collision Dissociation)	MS2	2.22749	120	64.5082	21357	P490_porcine-23_29675.raw	F23		85	18	13	2.38266e-09		0	9.144e-10	58454708	62.27
		FALSE	High	Mascot (K6)	Unambiguous	[K].SYELPDGQVITIGNER.[F]		2	2	Q6QAQ1; P68137	Q6QAQ1; P68137	0	2	1	0	1	1	895.949	1790.89	1790.89	-0.35	-0.00032	HCD (High Energy Collision Dissociation)	MS2	0.366353	6.753	62.1393	20468	P490_porcine-23_29675.raw	F23		100	18	13	6.93524e-11		0	3.997e-08	58454708	62.27
		FALSE	High	Mascot (K6)	Unambiguous	[K].SYELPDGQVITIGNER.[F]		2	2	Q6QAQ1; P68137	Q6QAQ1; P68137	0	2	1	0	1	1	895.949	1790.89	1790.89	-0.35	-0.00032	HCD (High Energy Collision Dissociation)	MS2	0.306051	6.704	62.501	20602	P490_porcine-23_29675.raw	F23		121	18	13	6.18104e-13		0	9.768e-10	58454708	62.27
		FALSE	High	Mascot (K6)	Unambiguous	[K].SYELPDGQVITIGNER.[F]		2	2	Q6QAQ1; P68137	Q6QAQ1; P68137	0	2	1	0	1	1	895.949	1790.89	1790.89	-0.29	-0.00026	HCD (High Energy Collision Dissociation)	MS2	0.912447	57.32	61.7651	20327	P490_porcine-23_29675.raw	F23		101	18	13	6.68438e-11		0	6.245e-10	58454708	62.27
		FALSE	High	Mascot (K6)	Unambiguous	[K].SYELPDGQVITIGNER.[F]		2	2	Q6QAQ1; P68137	Q6QAQ1; P68137	0	2	1	0	1	1	895.949	1790.89	1790.89	-0.22	-0.0002	HCD (High Energy Collision Dissociation)	MS2	6.34343	120	64.8995	21503	P490_porcine-23_29675.raw	F23		94	18	13	2.99959e-10		0	2.454e-07	58454708	62.27
		FALSE	High	Mascot (K6)	Unambiguous	[K].SYELPDGQVITIGNER.[F]		2	2	Q6QAQ1; P68137	Q6QAQ1; P68137	0	3	1	0	1	1	597.635	1790.89	1790.89	-0.19	-0.00011	HCD (High Energy Collision Dissociation)	MS2	6.37929	120	62.2617	20513	P490_porcine-23_29675.raw	F23		80	18	13	7.44837e-09		0	1.124e-10	1.73676e+06	62.26
		FALSE	High	Mascot (K6)	Unambiguous	[K].SYELPDGQVITIGNER.[F]		2	2	Q6QAQ1; P68137	Q6QAQ1; P68137	0	3	1	0	1	1	597.635	1790.89	1790.89	-0.19	-0.00011	HCD (High Energy Collision Dissociation)	MS2	5.65777	120	62.1445	20470	P490_porcine-23_29675.raw	F23		80	18	13	7.17896e-09		0	6.082e-13	1.73676e+06	62.26
		FALSE	High	Mascot (K6)	Unambiguous	[K].SYELPDGQVITIGNER.[F]		2	2	Q6QAQ1; P68137	Q6QAQ1; P68137	0	3	1	0	1	1	597.635	1790.89	1790.89	-0.19	-0.00011	HCD (High Energy Collision Dissociation)	MS2	5.02855	120	62.6191	20647	P490_porcine-23_29675.raw	F23		68	18	13	1.19416e-07		0	4.459e-11	1.73676e+06	62.26
		FALSE	High	Mascot (K6)	Unambiguous	[K].SYELPDGQVITIGNER.[F]		2	2	Q6QAQ1; P68137	Q6QAQ1; P68137	0	2	1	0	1	1	895.949	1790.89	1790.89	-0.15	-0.00013	HCD (High Energy Collision Dissociation)	MS2	4.31356	74.321	62.9963	20789	P490_porcine-23_29675.raw	F23		121	18	13	6.04034e-13		0	1.666e-11	58454708	62.27
		FALSE	High	Mascot (K6)	Unambiguous	[K].SYELPDGQVITIGNER.[F]		2	2	Q6QAQ1; P68137	Q6QAQ1; P68137	0	2	1	0	1	1	895.949	1790.89	1790.89	-0.15	-0.00013	HCD (High Energy Collision Dissociation)	MS2	0.272668	11.613	62.012	20420	P490_porcine-23_29675.raw	F23		121	18	13	6.15264e-13		0	5.516e-09	58454708	62.27
		FALSE	High	Mascot (K6)	Unambiguous	[K].SYELPDGQVITIGNER.[F]		2	2	Q6QAQ1; P68137	Q6QAQ1; P68137	0	2	1	0	1	1	895.949	1790.89	1790.89	-0.15	-0.00013	HCD (High Energy Collision Dissociation)	MS2	5.74134	120	64.3879	21312	P490_porcine-23_29675.raw	F23		74	18	13	2.95163e-08		0	1.557e-12	58454708	62.27
		FALSE	High	Mascot (K6)	Unambiguous	[K].SYELPDGQVITIGNER.[F]		2	2	Q6QAQ1; P68137	Q6QAQ1; P68137	0	2	1	0	1	1	895.95	1790.89	1790.89	-0.08	-7e-05	HCD (High Energy Collision Dissociation)	MS2	0.755671	18.262	62.7411	20693	P490_porcine-23_29675.raw	F23		107	19	13	1.57794e-11		0	1.567e-15	58454708	62.27
		FALSE	High	Mascot (K6)	Unambiguous	[K].SYELPDGQVITIGNER.[F]		2	2	Q6QAQ1; P68137	Q6QAQ1; P68137	0	2	1	0	1	1	895.95	1790.89	1790.89	-0.01	-1e-05	HCD (High Energy Collision Dissociation)	MS2	2.05449	120	61.4077	20192	P490_porcine-23_29675.raw	F23		100	18	13	6.93524e-11		0	1.797e-13	58454708	62.27
		FALSE	High	Mascot (K6)	Unambiguous	[K].SYELPDGQVITIGNER.[F]		2	2	Q6QAQ1; P68137	Q6QAQ1; P68137	0	2	1	0	1	1	895.95	1790.89	1790.89	0.05	5e-05	HCD (High Energy Collision Dissociation)	MS2	2.62388	120	64.1345	21217	P490_porcine-23_29675.raw	F23		72	18	13	4.56101e-08		0	1.449e-07	58454708	62.27
		FALSE	High	Mascot (K6)	Unambiguous	[K].SYELPDGQVITIGNER.[F]		2	2	Q6QAQ1; P68137	Q6QAQ1; P68137	0	2	1	0	1	1	895.95	1790.89	1790.89	0.05	5e-05	HCD (High Energy Collision Dissociation)	MS2	2.12502	120	64.7684	21454	P490_porcine-23_29675.raw	F23		64	18	13	2.69812e-07		0	9.347e-08	58454708	62.27
		FALSE	High	Mascot (K6)	Unambiguous	[K].SYELPDGQVITIGNER.[F]		2	2	Q6QAQ1; P68137	Q6QAQ1; P68137	0	3	1	0	1	1	597.636	1790.89	1790.89	0.11	7e-05	HCD (High Energy Collision Dissociation)	MS2	6.79972	120	62.5056	20604	P490_porcine-23_29675.raw	F23		68	18	13	1.25044e-07		0	1.718e-11	1.73676e+06	62.26
		FALSE	High	Mascot (K6)	Unambiguous	[K].SYELPDGQVITIGNER.[F]		2	2	Q6QAQ1; P68137	Q6QAQ1; P68137	0	2	1	0	1	1	895.95	1790.89	1790.89	0.12	0.00011	HCD (High Energy Collision Dissociation)	MS2	0.501405	26.953	61.8922	20375	P490_porcine-23_29675.raw	F23		107	18	13	1.4999e-11		0	1.314e-15	58454708	62.27
		FALSE	High	Mascot (K6)	Unambiguous	[K].SYELPDGQVITIGNER.[F]		2	2	Q6QAQ1; P68137	Q6QAQ1; P68137	0	2	1	0	1	1	895.95	1790.89	1790.89	0.12	0.00011	HCD (High Energy Collision Dissociation)	MS2	0.755321	39.67	62.8683	20741	P490_porcine-23_29675.raw	F23		100	18	13	6.84008e-11		0	5.174e-16	58454708	62.27
		FALSE	High	Mascot (K6)	Unambiguous	[K].SYELPDGQVITIGNER.[F]		2	2	Q6QAQ1; P68137	Q6QAQ1; P68137	0	2	1	0	1	1	895.95	1790.89	1790.89	0.33	0.00029	HCD (High Energy Collision Dissociation)	MS2	18.4119	120	61.2864	20146	P490_porcine-23_29675.raw	F23		58	19	13	1.36487e-06		0	4.189e-08	58454708	62.27
		FALSE	High	Mascot (K6)	Unambiguous	[K].SYELPDGQVITIGNER.[F]		2	2	Q6QAQ1; P68137	Q6QAQ1; P68137	0	2	1	0	1	1	895.95	1790.89	1790.89	0.33	0.00029	HCD (High Energy Collision Dissociation)	MS2	0	120	116.027	38032	P490_porcine-23_29675.raw	F23		14	19	13	0.0331963		0	0.005586	45030.3	116.05
		FALSE	High	Mascot (K6)	Unambiguous	[K].SYELPDGQVITIGNER.[F]		2	2	Q6QAQ1; P68137	Q6QAQ1; P68137	0	3	1	0	1	1	597.636	1790.89	1790.89	0.42	0.00025	HCD (High Energy Collision Dissociation)	MS2	5.16783	120	62.0222	20424	P490_porcine-23_29675.raw	F23		68	19	13	1.27377e-07		0	1.812e-10	1.73676e+06	62.26
		FALSE	High	Mascot (K6)	Unambiguous	[K].SYELPDGQVITIGNER.[F]		2	2	Q6QAQ1; P68137	Q6QAQ1; P68137	0	2	1	0	1	1	895.95	1790.89	1790.89	0.46	0.00041	HCD (High Energy Collision Dissociation)	MS2	4.61873	120	64.6342	21404	P490_porcine-23_29675.raw	F23		70	19	13	7.85398e-08		0	7.841e-07	58454708	62.27
		FALSE	High	Mascot (K6)	Unambiguous	[K].SYELPDGQVITIGNER.[F]		2	2	Q6QAQ1; P68137	Q6QAQ1; P68137	0	2	1	0	1	1	895.95	1790.89	1790.89	0.53	0.00048	HCD (High Energy Collision Dissociation)	MS2	1.1265	120	64.2602	21264	P490_porcine-23_29675.raw	F23		89	19	13	1.09923e-09		0	3.312e-08	58454708	62.27
		FALSE	High	Mascot (K6)	Unambiguous	[K].SYELPDGQVITIGNER.[F]		2	2	Q6QAQ1; P68137	Q6QAQ1; P68137	0	2	1	0	1	1	895.95	1790.89	1790.89	0.67	0.0006	HCD (High Energy Collision Dissociation)	MS2	35.5177	120	67.3111	22405	P490_porcine-23_29675.raw	F23		42	18	13	4.93243e-05		0	6.365e-05	281876	65.95
		FALSE	High	Mascot (K6)	Unambiguous	[K].SYELPDGQVITIGNER.[F]		2	2	Q6QAQ1; P68137	Q6QAQ1; P68137	0	2	1	0	1	1	895.949	1790.89	1790.89	-0.35	-0.00032	HCD (High Energy Collision Dissociation)	MS2	0	114.388	61.6431	20281	P490_porcine-23_29675.raw	F23		82	18	13	5.02413e-09		0	8.341e-15	58454708	62.27
		FALSE	High	Mascot (K6)	Unambiguous	[K].SYELPDGQVITIGNER.[F]		2	2	Q6QAQ1; P68137	Q6QAQ1; P68137	0	2	1	0	1	1	895.949	1790.89	1790.89	-0.42	-0.00038	HCD (High Energy Collision Dissociation)	MS2	23.0794	120	65.0497	21559	P490_porcine-23_29675.raw	F23		70	18	13	7.1955e-08		0	2.537e-10	58454708	62.27
		FALSE	High	Mascot (K6)	Unambiguous	[K].SYELPDGQVITIGNER.[F]		2	2	Q6QAQ1; P68137	Q6QAQ1; P68137	0	2	1	0	1	1	895.949	1790.89	1790.89	-0.42	-0.00038	HCD (High Energy Collision Dissociation)	MS2	0.293801	9.818	62.6146	20645	P490_porcine-23_29675.raw	F23		121	18	13	6.12437e-13		0	6.851e-16	58454708	62.27
		FALSE	High	Mascot (K6)	Unambiguous	[K].SYELPDGQVITIGNER.[F]		2	2	Q6QAQ1; P68137	Q6QAQ1; P68137	0	2	1	0	1	1	895.946	1790.89	1790.89	-3.63	-0.00325	HCD (High Energy Collision Dissociation)	MS2	51.4372	120	66.0678	21941	P490_porcine-23_29675.raw	F23		20	17	13	0.00567742		0	0.002991	281876	65.95
		FALSE	High	Mascot (K6)	Unambiguous	[K].SYELPDGQVITIGNER.[F]		2	2	Q6QAQ1; P68137	Q6QAQ1; P68137	0	2	1	0	1	1	895.947	1790.89	1790.89	-3.29	-0.00294	HCD (High Energy Collision Dissociation)	MS2	44.2331	120	65.3424	21669	P490_porcine-23_29675.raw	F23		51	17	13	4.74638e-06		0	3.696e-07	58454708	62.27
		FALSE	High	Mascot (K6)	Unambiguous	[K].SYELPDGQVITIGNER.[F]		2	2	Q6QAQ1; P68137	Q6QAQ1; P68137	0	2	1	0	1	1	895.947	1790.89	1790.89	-3.08	-0.00276	HCD (High Energy Collision Dissociation)	MS2	53.2929	120	65.9422	21894	P490_porcine-23_29675.raw	F23		46	17	13	1.47962e-05		0	1.096e-05	281876	65.95
		FALSE	High	Mascot (K6)	Unambiguous	[K].SYELPDGQVITIGNER.[F]		2	2	Q6QAQ1; P68137	Q6QAQ1; P68137	0	2	1	0	1	1	895.947	1790.89	1790.89	-2.81	-0.00251	HCD (High Energy Collision Dissociation)	MS2	25.2593	120	66.893	22250	P490_porcine-23_29675.raw	F23		40	17	13	6.28277e-05		0	2.77e-05	281876	65.95
		FALSE	High	Mascot (K6)	Unambiguous	[K].SYELPDGQVITIGNER.[F]		2	2	Q6QAQ1; P68137	Q6QAQ1; P68137	0	2	1	0	1	1	895.947	1790.89	1790.89	-2.54	-0.00227	HCD (High Energy Collision Dissociation)	MS2	41.049	120	65.6412	21781	P490_porcine-23_29675.raw	F23		57	17	13	1.11725e-06		0	1.22e-06	281876	65.95
		FALSE	High	Mascot (K6)	Unambiguous	[K].SYELPDGQVITIGNER.[F]		2	2	Q6QAQ1; P68137	Q6QAQ1; P68137	0	2	1	0	1	1	895.947	1790.89	1790.89	-2.4	-0.00215	HCD (High Energy Collision Dissociation)	MS2	22.9765	120	67.1465	22344	P490_porcine-23_29675.raw	F23		32	17	13	0.000388286		0	3.243e-05	281876	65.95
		FALSE	High	Mascot (K6)	Unambiguous	[K].SYELPDGQVITIGNER.[F]		2	2	Q6QAQ1; P68137	Q6QAQ1; P68137	0	2	1	0	1	1	895.948	1790.89	1790.89	-2.33	-0.00209	HCD (High Energy Collision Dissociation)	MS2	35.5159	120	65.7822	21834	P490_porcine-23_29675.raw	F23		44	18	13	2.89775e-05		0	0.0005098	281876	65.95
		FALSE	High	Mascot (K6)	Unambiguous	[K].SYELPDGQVITIGNER.[F]		2	2	Q6QAQ1; P68137	Q6QAQ1; P68137	0	2	1	0	1	1	895.948	1790.89	1790.89	-2.13	-0.0019	HCD (High Energy Collision Dissociation)	MS2	34.4628	120	66.2637	22014	P490_porcine-23_29675.raw	F23		43	18	13	3.37363e-05		0	1.054e-06	281876	65.95
		FALSE	High	Mascot (K6)	Unambiguous	[K].SYELPDGQVITIGNER.[F]		2	2	Q6QAQ1; P68137	Q6QAQ1; P68137	0	2	1	0	1	1	895.948	1790.89	1790.89	-1.85	-0.00166	HCD (High Energy Collision Dissociation)	MS2	16.8552	120	67.4856	22470	P490_porcine-23_29675.raw	F23		23	18	13	0.00335785		0	0.0007058	281876	65.95
		FALSE	High	Mascot (K6)	Unambiguous	[K].SYELPDGQVITIGNER.[F]		2	2	Q6QAQ1; P68137	Q6QAQ1; P68137	0	2	1	0	1	1	895.948	1790.89	1790.89	-1.24	-0.00111	HCD (High Energy Collision Dissociation)	MS2	2.60559	120	63.3946	20939	P490_porcine-23_29675.raw	F23		86	18	13	1.80743e-09		0	6.684e-14	58454708	62.27
		FALSE	High	Mascot (K6)	Unambiguous	[K].SYELPDGQVITIGNER.[F]		2	2	Q6QAQ1; P68137	Q6QAQ1; P68137	0	2	1	0	1	1	895.949	1790.89	1790.89	-1.17	-0.00105	HCD (High Energy Collision Dissociation)	MS2	23.7517	120	57.2028	18612	P490_porcine-23_29675.raw	F23		63	18	13	4.14058e-07		0	1.084e-06	743619	57.42
		FALSE	High	Mascot (K6)	Unambiguous	[K].SYELPDGQVITIGNER.[F]		2	2	Q6QAQ1; P68137	Q6QAQ1; P68137	0	2	1	0	1	1	895.949	1790.89	1790.89	-1.1	-0.00099	HCD (High Energy Collision Dissociation)	MS2	16.1797	120	57.5887	18756	P490_porcine-23_29675.raw	F23		62	18	13	4.86476e-07		0	2.151e-10	743619	57.42
		FALSE	High	Mascot (K6)	Unambiguous	[K].SYELPDGQVITIGNER.[F]		2	2	Q6QAQ1; P68137	Q6QAQ1; P68137	0	2	1	0	1	1	895.949	1790.89	1790.89	-1.04	-0.00093	HCD (High Energy Collision Dissociation)	MS2	19.2182	120	65.2172	21622	P490_porcine-23_29675.raw	F23		58	18	13	1.15096e-06		0	1.136e-08	58454708	62.27
		FALSE	High	Mascot (K6)	Unambiguous	[K].SYELPDGQVITIGNER.[F]		2	2	Q6QAQ1; P68137	Q6QAQ1; P68137	0	2	1	0	1	1	895.949	1790.89	1790.89	-0.76	-0.00068	HCD (High Energy Collision Dissociation)	MS2	13.903	120	57.4603	18708	P490_porcine-23_29675.raw	F23		52	18	13	3.94546e-06		0	5.453e-09	743619	57.42
		FALSE	High	Mascot (K6)	Unambiguous	[K].SYELPDGQVITIGNER.[F]		2	2	Q6QAQ1; P68137	Q6QAQ1; P68137	0	3	1	0	1	1	597.635	1790.89	1790.89	-0.7	-0.00042	HCD (High Energy Collision Dissociation)	MS2	2.94761	120	62.3941	20562	P490_porcine-23_29675.raw	F23		80	18	13	6.73129e-09		0	8.045e-12	1.73676e+06	62.26
		FALSE	High	Mascot (K6)	Unambiguous	[K].SYELPDGQVITIGNER.[F]		2	2	Q6QAQ1; P68137	Q6QAQ1; P68137	0	2	1	0	1	1	895.949	1790.89	1790.89	-0.63	-0.00056	HCD (High Energy Collision Dissociation)	MS2	0.210044	5.006	62.2592	20512	P490_porcine-23_29675.raw	F23		100	18	13	6.34013e-11		0	6.698e-14	58454708	62.27
		FALSE	High	Mascot (K6)	Unambiguous	[K].SYELPDGQVITIGNER.[F]		2	2	Q6QAQ1; P68137	Q6QAQ1; P68137	0	2	1	0	1	1	895.949	1790.89	1790.89	-0.63	-0.00056	HCD (High Energy Collision Dissociation)	MS2	0.248302	5.129	62.3646	20551	P490_porcine-23_29675.raw	F23		121	18	13	5.53475e-13		0	1.587e-09	58454708	62.27
		FALSE	High	Mascot (K6)	Unambiguous	[K].SYELPDGQVITIGNER.[F]		2	2	Q6QAQ1; P68137	Q6QAQ1; P68137	0	2	1	0	1	1	895.949	1790.89	1790.89	-0.56	-0.0005	HCD (High Energy Collision Dissociation)	MS2	5.7793	120	63.1266	20838	P490_porcine-23_29675.raw	F23		68	18	13	1.23055e-07		0	7.095e-09	58454708	62.27
		FALSE	High	Mascot (K6)	Unambiguous	[K].SYELPDGQVITIGNER.[F]		2	2	Q6QAQ1; P68137	Q6QAQ1; P68137	0	2	1	0	1	1	895.949	1790.89	1790.89	-0.56	-0.0005	HCD (High Energy Collision Dissociation)	MS2	1.09287	120	61.5265	20237	P490_porcine-23_29675.raw	F23		82	18	13	4.3863e-09		0	3.19e-15	58454708	62.27
		FALSE	High	Mascot (K6)	Unambiguous	[K].SYELPDGQVITIGNER.[F]		2	2	Q6QAQ1; P68137	Q6QAQ1; P68137	0	2	1	0	1	1	895.949	1790.89	1790.89	-0.49	-0.00044	HCD (High Energy Collision Dissociation)	MS2	4.13043	120	63.2559	20887	P490_porcine-23_29675.raw	F23		82	18	13	5.04732e-09		0	1.554e-14	58454708	62.27
		FALSE	High	Mascot (K6)	Unambiguous	[K].SYELPDGQVITIGNER.[F]		2	2	Q6QAQ1; P68137	Q6QAQ1; P68137	0	2	1	0	1	1	895.949	1790.89	1790.89	-0.49	-0.00044	HCD (High Energy Collision Dissociation)	MS2	1.90708	120	64.0068	21169	P490_porcine-23_29675.raw	F23		88	18	13	1.08159e-09		0	1.962e-10	58454708	62.27
		FALSE	High	Mascot (K6)	Unambiguous	[K].SYELPDGQVITIGNER.[F]		2	2	Q6QAQ1; P68137	Q6QAQ1; P68137	0	2	1	0	1	1	895.949	1790.89	1790.89	-0.42	-0.00038	HCD (High Energy Collision Dissociation)	MS2	20.5112	120	57.3261	18658	P490_porcine-23_29675.raw	F23		55	18	13	2.19311e-06		0	3.909e-09	743619	57.42
		FALSE	High	Mascot (C6)	Unambiguous	[K].SYELPDGQVITIGNER.[F]		2	2	Q6QAQ1; P68137	Q6QAQ1; P68137	0	2	1	0	1	1	895.946	1790.89	1790.89	-3.56	-0.00319	HCD (High Energy Collision Dissociation)	MS2	42.07	120	65.901	21850	P490_porcine-15_29592.raw	F15		33	17	13	0.000301406		0	0.0002679	313119	65.96
		FALSE	High	Mascot (C6)	Unambiguous	[K].SYELPDGQVITIGNER.[F]		2	2	Q6QAQ1; P68137	Q6QAQ1; P68137	0	2	1	0	1	1	895.947	1790.89	1790.89	-2.6	-0.00233	HCD (High Energy Collision Dissociation)	MS2	47.812	120	66.0493	21906	P490_porcine-15_29592.raw	F15		25	17	13	0.00198679		0	0.0007504	313119	65.96
		FALSE	High	Mascot (C6)	Unambiguous	[K].SYELPDGQVITIGNER.[F]		2	2	Q6QAQ1; P68137	Q6QAQ1; P68137	0	2	1	0	1	1	895.949	1790.89	1790.89	-1.1	-0.00099	HCD (High Energy Collision Dissociation)	MS2	42.3903	120	65.1382	21561	P490_porcine-15_29592.raw	F15		66	18	13	2.05145e-07		0	1.597e-05	57452780	62.34
		FALSE	High	Mascot (C6)	Unambiguous	[K].SYELPDGQVITIGNER.[F]		2	2	Q6QAQ1; P68137	Q6QAQ1; P68137	0	2	1	0	1	1	895.949	1790.89	1790.89	-0.9	-0.00081	HCD (High Energy Collision Dissociation)	MS2	24.4239	120	57.6832	18780	P490_porcine-15_29592.raw	F15		47	18	13	1.54205e-05		0	0.0001182	667174	57.41
		FALSE	High	Mascot (C6)	Unambiguous	[K].SYELPDGQVITIGNER.[F]		2	2	Q6QAQ1; P68137	Q6QAQ1; P68137	0	2	1	0	1	1	895.949	1790.89	1790.89	-0.76	-0.00068	HCD (High Energy Collision Dissociation)	MS2	10.4635	120	57.423	18683	P490_porcine-15_29592.raw	F15		60	18	13	7.50064e-07		0	2.286e-06	667174	57.41
		FALSE	High	Mascot (C6)	Unambiguous	[K].SYELPDGQVITIGNER.[F]		2	2	Q6QAQ1; P68137	Q6QAQ1; P68137	0	2	1	0	1	1	895.949	1790.89	1790.89	-0.7	-0.00062	HCD (High Energy Collision Dissociation)	MS2	25.1686	120	65.441	21675	P490_porcine-15_29592.raw	F15		40	18	13	7.29622e-05		0	0.0004725	57452780	62.34
		FALSE	High	Mascot (C6)	Unambiguous	[K].SYELPDGQVITIGNER.[F]		2	2	Q6QAQ1; P68137	Q6QAQ1; P68137	0	2	1	0	1	1	895.949	1790.89	1790.89	-0.63	-0.00056	HCD (High Energy Collision Dissociation)	MS2	44.6664	120	65.5707	21724	P490_porcine-15_29592.raw	F15		39	18	13	8.09279e-05		0	0.0004709	57452780	62.34
		FALSE	High	Mascot (C6)	Unambiguous	[K].SYELPDGQVITIGNER.[F]		2	2	Q6QAQ1; P68137	Q6QAQ1; P68137	0	2	1	0	1	1	895.949	1790.89	1790.89	-0.63	-0.00056	HCD (High Energy Collision Dissociation)	MS2	37.7686	120	66.2882	21996	P490_porcine-15_29592.raw	F15		40	18	13	6.54784e-05		0	0.0002649	313119	65.96
		FALSE	High	Mascot (C6)	Unambiguous	[K].SYELPDGQVITIGNER.[F]		2	2	Q6QAQ1; P68137	Q6QAQ1; P68137	0	2	1	0	1	1	895.949	1790.89	1790.89	-0.56	-0.0005	HCD (High Energy Collision Dissociation)	MS2	8.00966	120	57.5525	18731	P490_porcine-15_29592.raw	F15		68	18	13	1.10433e-07		0	2.346e-06	667174	57.41
		FALSE	High	Mascot (C6)	Unambiguous	[K].SYELPDGQVITIGNER.[F]		2	2	Q6QAQ1; P68137	Q6QAQ1; P68137	0	2	1	0	1	1	895.949	1790.89	1790.89	-0.22	-0.0002	HCD (High Energy Collision Dissociation)	MS2	8.30458	120	61.3705	20152	P490_porcine-15_29592.raw	F15		58	18	13	1.17236e-06		0	7.821e-05	57452780	62.34
		FALSE	High	Mascot (C6)	Unambiguous	[K].SYELPDGQVITIGNER.[F]		2	2	Q6QAQ1; P68137	Q6QAQ1; P68137	0	2	1	0	1	1	895.95	1790.89	1790.89	0.05	5e-05	HCD (High Energy Collision Dissociation)	MS2	0.395707	4.911	62.3892	20532	P490_porcine-15_29592.raw	F15		100	18	13	7.04792e-11		0	9.803e-08	57452780	62.34
		FALSE	High	Mascot (C6)	Unambiguous	[K].SYELPDGQVITIGNER.[F]		2	2	Q6QAQ1; P68137	Q6QAQ1; P68137	0	2	1	0	1	1	895.95	1790.89	1790.89	0.12	0.00011	HCD (High Energy Collision Dissociation)	MS2	9.45757	120	63.2617	20859	P490_porcine-15_29592.raw	F15		114	18	13	3.02038e-12		0	6.356e-09	57452780	62.34
		FALSE	High	Mascot (C6)	Unambiguous	[K].SYELPDGQVITIGNER.[F]		2	2	Q6QAQ1; P68137	Q6QAQ1; P68137	0	2	1	0	1	1	895.951	1790.89	1790.89	1.14	0.00103	HCD (High Energy Collision Dissociation)	MS2	5.84241	120	115.974	38186	P490_porcine-15_29592.raw	F15		22	19	13	0.00505929		0	0.00348	37033.2	116.05
		FALSE	High	Mascot (C6)	Unambiguous	[K].SYELPDGQVITIGNER.[F]		2	2	Q6QAQ1; P68137	Q6QAQ1; P68137	0	2	1	0	1	1	895.951	1790.89	1790.89	1.21	0.00109	HCD (High Energy Collision Dissociation)	MS2	3.71561	120	64.4481	21303	P490_porcine-15_29592.raw	F15		69	19	13	1.09671e-07		0	8.715e-06	57452780	62.34
		FALSE	High	Mascot (C6)	Unambiguous	[K].SYELPDGQVITIGNER.[F]		2	2	Q6QAQ1; P68137	Q6QAQ1; P68137	0	2	1	0	1	1	895.951	1790.89	1790.89	1.35	0.00121	HCD (High Energy Collision Dissociation)	MS2	0	120	61.6472	20255	P490_porcine-15_29592.raw	F15		87	19	13	1.62712e-09		0	5.914e-07	57452780	62.34
		FALSE	High	Mascot (C6)	Unambiguous	[K].SYELPDGQVITIGNER.[F]		2	2	Q6QAQ1; P68137	Q6QAQ1; P68137	0	2	1	0	1	1	895.951	1790.89	1790.89	1.55	0.00139	HCD (High Energy Collision Dissociation)	MS2	16.9896	120	66.9824	22257	P490_porcine-15_29592.raw	F15		40	19	13	8.21143e-05		0	4.544e-05
		FALSE	High	Mascot (C6)	Unambiguous	[K].SYELPDGQVITIGNER.[F]		2	2	Q6QAQ1; P68137	Q6QAQ1; P68137	0	3	1	0	1	1	597.636	1790.89	1790.89	1.65	0.00098	HCD (High Energy Collision Dissociation)	MS2	11.1471	120	62.771	20675	P490_porcine-15_29592.raw	F15		51	19	13	7.26807e-06		0	1.288e-05	2228864	62.35
		FALSE	High	Mascot (C6)	Unambiguous	[K].SYELPDGQVITIGNER.[F]		2	2	Q6QAQ1; P68137	Q6QAQ1; P68137	0	2	1	0	1	1	895.951	1790.9	1790.89	1.76	0.00157	HCD (High Energy Collision Dissociation)	MS2	0	120	64.0647	21160	P490_porcine-15_29592.raw	F15		93	19	13	3.90922e-10		0	3.409e-09	57452780	62.34
		FALSE	High	Mascot (C6)	Unambiguous	[K].SYELPDGQVITIGNER.[F]		2	2	Q6QAQ1; P68137	Q6QAQ1; P68137	0	2	1	0	1	1	895.951	1790.9	1790.89	2.1	0.00188	HCD (High Energy Collision Dissociation)	MS2	0	120	61.2183	20095	P490_porcine-15_29592.raw	F15		42	19	13	5.50922e-05		0	1.849e-05	57452780	62.34
		FALSE	High	Mascot (C6)	Unambiguous	[K].SYELPDGQVITIGNER.[F]		2	2	Q6QAQ1; P68137	Q6QAQ1; P68137	0	2	1	0	1	1	895.951	1790.89	1790.89	1.08	0.00096	HCD (High Energy Collision Dissociation)	MS2	9.59606	120	64.7488	21415	P490_porcine-15_29592.raw	F15		83	19	13	4.40646e-09		0	1.508e-07	57452780	62.34
		FALSE	High	Mascot (C6)	Unambiguous	[K].SYELPDGQVITIGNER.[F]		2	2	Q6QAQ1; P68137	Q6QAQ1; P68137	0	2	1	0	1	1	895.95	1790.89	1790.89	0.05	5e-05	HCD (High Energy Collision Dissociation)	MS2	2.71541	120	63.3896	20907	P490_porcine-15_29592.raw	F15		81	18	13	5.7951e-09		0	4.548e-06	57452780	62.34
		FALSE	High	Mascot (C6)	Unambiguous	[K].SYELPDGQVITIGNER.[F]		2	2	Q6QAQ1; P68137	Q6QAQ1; P68137	0	3	1	0	1	1	597.636	1790.89	1790.89	1.04	0.00062	HCD (High Energy Collision Dissociation)	MS2	24.0728	120	61.9972	20386	P490_porcine-15_29592.raw	F15		61	19	13	5.70282e-07		0	2.65e-06	2228864	62.35
		FALSE	High	Mascot (C6)	Unambiguous	[K].SYELPDGQVITIGNER.[F]		2	2	Q6QAQ1; P68137	Q6QAQ1; P68137	0	2	1	0	1	1	895.95	1790.89	1790.89	0.94	0.00084	HCD (High Energy Collision Dissociation)	MS2	0	120	61.5214	20208	P490_porcine-15_29592.raw	F15		100	18	13	7.3971e-11		0	1.643e-10	57452780	62.34
		FALSE	High	Mascot (C6)	Unambiguous	[K].SYELPDGQVITIGNER.[F]		2	2	Q6QAQ1; P68137	Q6QAQ1; P68137	0	2	1	0	1	1	895.95	1790.89	1790.89	0.12	0.00011	HCD (High Energy Collision Dissociation)	MS2	17.2281	120	57.2927	18635	P490_porcine-15_29592.raw	F15		51	18	13	6.08221e-06		0	0.0002824	667174	57.41
		FALSE	High	Mascot (C6)	Unambiguous	[K].SYELPDGQVITIGNER.[F]		2	2	Q6QAQ1; P68137	Q6QAQ1; P68137	0	2	1	0	1	1	895.95	1790.89	1790.89	0.19	0.00017	HCD (High Energy Collision Dissociation)	MS2	2.55062	120	63.507	20951	P490_porcine-15_29592.raw	F15		87	18	13	1.65982e-09		0	1.344e-07	57452780	62.34
		FALSE	High	Mascot (C6)	Unambiguous	[K].SYELPDGQVITIGNER.[F]		2	2	Q6QAQ1; P68137	Q6QAQ1; P68137	0	2	1	0	1	1	895.95	1790.89	1790.89	0.19	0.00017	HCD (High Energy Collision Dissociation)	MS2	0.319795	11.09	62.6254	20620	P490_porcine-15_29592.raw	F15		121	18	13	6.13849e-13		0	8.508e-09	57452780	62.34
		FALSE	High	Mascot (C6)	Unambiguous	[K].SYELPDGQVITIGNER.[F]		2	2	Q6QAQ1; P68137	Q6QAQ1; P68137	0	3	1	0	1	1	597.636	1790.89	1790.89	0.22	0.00013	HCD (High Energy Collision Dissociation)	MS2	8.01974	63.443	62.3538	20519	P490_porcine-15_29592.raw	F15		61	18	13	5.40831e-07		0	3.259e-05	2228864	62.35
		FALSE	High	Mascot (C6)	Unambiguous	[K].SYELPDGQVITIGNER.[F]		2	2	Q6QAQ1; P68137	Q6QAQ1; P68137	0	2	1	0	1	1	895.95	1790.89	1790.89	0.26	0.00023	HCD (High Energy Collision Dissociation)	MS2	0.337732	5.457	62.2804	20491	P490_porcine-15_29592.raw	F15		121	19	13	6.34001e-13		0	2.015e-08	57452780	62.34
		FALSE	High	Mascot (C6)	Unambiguous	[K].SYELPDGQVITIGNER.[F]		2	2	Q6QAQ1; P68137	Q6QAQ1; P68137	0	2	1	0	1	1	895.95	1790.89	1790.89	0.26	0.00023	HCD (High Energy Collision Dissociation)	MS2	0.294834	7.096	62.5157	20579	P490_porcine-15_29592.raw	F15		121	19	13	6.36927e-13		0	3.271e-09	57452780	62.34
		FALSE	High	Mascot (C6)	Unambiguous	[K].SYELPDGQVITIGNER.[F]		2	2	Q6QAQ1; P68137	Q6QAQ1; P68137	0	2	1	0	1	1	895.95	1790.89	1790.89	0.26	0.00023	HCD (High Energy Collision Dissociation)	MS2	0.425253	21.472	62.7531	20668	P490_porcine-15_29592.raw	F15		121	19	13	6.38396e-13		0	3.537e-07	57452780	62.34
		FALSE	High	Mascot (C6)	Unambiguous	[K].SYELPDGQVITIGNER.[F]		2	2	Q6QAQ1; P68137	Q6QAQ1; P68137	0	2	1	0	1	1	895.95	1790.89	1790.89	0.4	0.00035	HCD (High Energy Collision Dissociation)	MS2	1.3228	120	63.139	20813	P490_porcine-15_29592.raw	F15		91	19	13	7.03218e-10		0	5.253e-09	57452780	62.34
		FALSE	High	Mascot (C6)	Unambiguous	[K].SYELPDGQVITIGNER.[F]		2	2	Q6QAQ1; P68137	Q6QAQ1; P68137	0	3	1	0	1	1	597.636	1790.89	1790.89	0.42	0.00025	HCD (High Energy Collision Dissociation)	MS2	7.93068	113.279	62.4886	20569	P490_porcine-15_29592.raw	F15		68	19	13	1.39666e-07		0	1.58e-07	2228864	62.35
		FALSE	High	Mascot (C6)	Unambiguous	[K].SYELPDGQVITIGNER.[F]		2	2	Q6QAQ1; P68137	Q6QAQ1; P68137	0	3	1	0	1	1	597.636	1790.89	1790.89	0.42	0.00025	HCD (High Energy Collision Dissociation)	MS2	8.91857	120	62.6408	20626	P490_porcine-15_29592.raw	F15		68	19	13	1.2767e-07		0	4.28e-06	2228864	62.35
		FALSE	High	Mascot (C6)	Unambiguous	[K].SYELPDGQVITIGNER.[F]		2	2	Q6QAQ1; P68137	Q6QAQ1; P68137	0	3	1	0	1	1	597.636	1790.89	1790.89	1.04	0.00062	HCD (High Energy Collision Dissociation)	MS2	17.0683	120	62.1213	20432	P490_porcine-15_29592.raw	F15		68	19	13	1.38385e-07		0	3.655e-06	2228864	62.35
		FALSE	High	Mascot (C6)	Unambiguous	[K].SYELPDGQVITIGNER.[F]		2	2	Q6QAQ1; P68137	Q6QAQ1; P68137	0	2	1	0	1	1	895.95	1790.89	1790.89	0.46	0.00041	HCD (High Energy Collision Dissociation)	MS2	1.00925	88.385	63.0108	20765	P490_porcine-15_29592.raw	F15		100	19	13	7.27931e-11		0	1.743e-09	57452780	62.34
		FALSE	High	Mascot (C6)	Unambiguous	[K].SYELPDGQVITIGNER.[F]		2	2	Q6QAQ1; P68137	Q6QAQ1; P68137	0	2	1	0	1	1	895.95	1790.89	1790.89	0.53	0.00048	HCD (High Energy Collision Dissociation)	MS2	0.350789	7.388	62.1484	20442	P490_porcine-15_29592.raw	F15		100	19	13	7.44886e-11		0	1.023e-07	57452780	62.34
		FALSE	High	Mascot (C6)	Unambiguous	[K].SYELPDGQVITIGNER.[F]		2	2	Q6QAQ1; P68137	Q6QAQ1; P68137	0	2	1	0	1	1	895.95	1790.89	1790.89	0.53	0.00048	HCD (High Energy Collision Dissociation)	MS2	1.80163	120	63.9342	21111	P490_porcine-15_29592.raw	F15		72	19	13	5.32219e-08		0	4.686e-06	57452780	62.34
		FALSE	High	Mascot (C6)	Unambiguous	[K].SYELPDGQVITIGNER.[F]		2	2	Q6QAQ1; P68137	Q6QAQ1; P68137	0	2	1	0	1	1	895.95	1790.89	1790.89	0.6	0.00054	HCD (High Energy Collision Dissociation)	MS2	9.78208	120	64.1931	21208	P490_porcine-15_29592.raw	F15		86	18	13	1.7142e-09		0	7.668e-09	57452780	62.34
		FALSE	High	Mascot (C6)	Unambiguous	[K].SYELPDGQVITIGNER.[F]		2	2	Q6QAQ1; P68137	Q6QAQ1; P68137	0	2	1	0	1	1	895.95	1790.89	1790.89	0.6	0.00054	HCD (High Energy Collision Dissociation)	MS2	10.2467	120	65.0107	21513	P490_porcine-15_29592.raw	F15		75	18	13	2.4158e-08		0	1.483e-07	57452780	62.34
		FALSE	High	Mascot (C6)	Unambiguous	[K].SYELPDGQVITIGNER.[F]		2	2	Q6QAQ1; P68137	Q6QAQ1; P68137	0	2	1	0	1	1	895.95	1790.89	1790.89	0.67	0.0006	HCD (High Energy Collision Dissociation)	MS2	0.695874	41.831	62.8784	20715	P490_porcine-15_29592.raw	F15		107	18	13	1.48273e-11		0	4.427e-07	57452780	62.34
		FALSE	High	Mascot (C6)	Unambiguous	[K].SYELPDGQVITIGNER.[F]		2	2	Q6QAQ1; P68137	Q6QAQ1; P68137	0	2	1	0	1	1	895.95	1790.89	1790.89	0.74	0.00066	HCD (High Energy Collision Dissociation)	MS2	0.327702	14.484	62.0218	20395	P490_porcine-15_29592.raw	F15		121	18	13	5.98496e-13		0	5.58e-10	57452780	62.34
		FALSE	High	Mascot (C6)	Unambiguous	[K].SYELPDGQVITIGNER.[F]		2	2	Q6QAQ1; P68137	Q6QAQ1; P68137	0	2	1	0	1	1	895.95	1790.89	1790.89	0.8	0.00072	HCD (High Energy Collision Dissociation)	MS2	0.24716	64.314	61.7757	20303	P490_porcine-15_29592.raw	F15		107	18	13	1.47932e-11		0	1.899e-07	57452780	62.34
		FALSE	High	Mascot (C6)	Unambiguous	[K].SYELPDGQVITIGNER.[F]		2	2	Q6QAQ1; P68137	Q6QAQ1; P68137	0	2	1	0	1	1	895.95	1790.89	1790.89	0.8	0.00072	HCD (High Energy Collision Dissociation)	MS2	0.325733	31.778	61.9041	20351	P490_porcine-15_29592.raw	F15		121	18	13	6.02645e-13		0	3.598e-07	57452780	62.34
		FALSE	High	Mascot (C6)	Unambiguous	[K].SYELPDGQVITIGNER.[F]		2	2	Q6QAQ1; P68137	Q6QAQ1; P68137	0	2	1	0	1	1	895.95	1790.89	1790.89	0.8	0.00072	HCD (High Energy Collision Dissociation)	MS2	4.59172	120	64.319	21255	P490_porcine-15_29592.raw	F15		87	18	13	1.55261e-09		0	6.343e-08	57452780	62.34
		FALSE	High	Mascot (C6)	Unambiguous	[K].SYELPDGQVITIGNER.[F]		2	2	Q6QAQ1; P68137	Q6QAQ1; P68137	0	3	1	0	1	1	597.636	1790.89	1790.89	0.93	0.00056	HCD (High Energy Collision Dissociation)	MS2	5.24199	120	62.2404	20476	P490_porcine-15_29592.raw	F15		80	18	13	7.27882e-09		0	1.159e-06	2228864	62.35
		FALSE	High	Mascot (C6)	Unambiguous	[K].SYELPDGQVITIGNER.[F]		2	2	Q6QAQ1; P68137	Q6QAQ1; P68137	0	2	1	0	1	1	895.95	1790.89	1790.89	0.46	0.00041	HCD (High Energy Collision Dissociation)	MS2	41.4094	120	65.2683	21610	P490_porcine-15_29592.raw	F15		49	19	13	9.42085e-06		0	3.394e-05	57452780	62.34
		FALSE	High	Mascot (D6)	Unambiguous	[K].SYELPDGQVITIGNER.[F]		2	2	Q6QAQ1; P68137	Q6QAQ1; P68137	0	2	1	0	1	1	895.951	1790.89	1790.89	1.21	0.00109	HCD (High Energy Collision Dissociation)	MS2	0.760353	120	64.2091	21327	P490_porcine-16_29636.raw	F16		81	19	13	6.01298e-09		0	1.597e-09	101353400	62.23
		FALSE	High	Mascot (D6)	Unambiguous	[K].SYELPDGQVITIGNER.[F]		2	2	Q6QAQ1; P68137	Q6QAQ1; P68137	0	2	1	0	1	1	895.951	1790.89	1790.89	1.21	0.00109	HCD (High Energy Collision Dissociation)	MS2	8.01632	120	57.3589	18735	P490_porcine-16_29636.raw	F16		63	19	13	4.23731e-07		0	1.581e-08	1.2291e+06	57.39
		FALSE	High	Mascot (D6)	Unambiguous	[K].SYELPDGQVITIGNER.[F]		2	2	Q6QAQ1; P68137	Q6QAQ1; P68137	0	2	1	0	1	1	895.951	1790.89	1790.89	1.21	0.00109	HCD (High Energy Collision Dissociation)	MS2	0	120	68.7423	23025	P490_porcine-16_29636.raw	F16		34	19	13	0.000295182		0	3.057e-05
		FALSE	High	Mascot (D6)	Unambiguous	[K].SYELPDGQVITIGNER.[F]		2	2	Q6QAQ1; P68137	Q6QAQ1; P68137	0	2	1	0	1	1	895.951	1790.89	1790.89	1.28	0.00115	HCD (High Energy Collision Dissociation)	MS2	0	120	57.8679	18927	P490_porcine-16_29636.raw	F16		32	19	13	0.000548806		0	0.0001329	1.2291e+06	57.39
		FALSE	High	Mascot (D6)	Unambiguous	[K].SYELPDGQVITIGNER.[F]		2	2	Q6QAQ1; P68137	Q6QAQ1; P68137	0	2	1	0	1	1	895.951	1790.89	1790.89	1.35	0.00121	HCD (High Energy Collision Dissociation)	MS2	29.8426	120	70.3936	23635	P490_porcine-16_29636.raw	F16		27	19	13	0.0016384		0	0.0001236	176583	70.14
		FALSE	High	Mascot (D6)	Unambiguous	[K].SYELPDGQVITIGNER.[F]		2	2	Q6QAQ1; P68137	Q6QAQ1; P68137	0	2	1	0	1	1	895.951	1790.89	1790.89	1.42	0.00127	HCD (High Energy Collision Dissociation)	MS2	0.658984	120	64.721	21519	P490_porcine-16_29636.raw	F16		114	19	13	3.61759e-12		0	3.553e-14	101353400	62.23
		FALSE	High	Mascot (D6)	Unambiguous	[K].SYELPDGQVITIGNER.[F]		2	2	Q6QAQ1; P68137	Q6QAQ1; P68137	0	3	1	0	1	1	597.636	1790.89	1790.89	1.55	0.00092	HCD (High Energy Collision Dissociation)	MS2	34.1184	120	61.7979	20416	P490_porcine-16_29636.raw	F16		45	19	13	2.96769e-05		0	7.918e-06	3.57809e+06	62.21
		FALSE	High	Mascot (D6)	Unambiguous	[K].SYELPDGQVITIGNER.[F]		2	2	Q6QAQ1; P68137	Q6QAQ1; P68137	0	2	1	0	1	1	895.951	1790.9	1790.89	2.1	0.00188	HCD (High Energy Collision Dissociation)	MS2	0	120	116.073	38478	P490_porcine-16_29636.raw	F16		22	19	13	0.00538381		0	0.007794	57105.8	116.04
		FALSE	High	Mascot (D6)	Unambiguous	[K].SYELPDGQVITIGNER.[F]		2	2	Q6QAQ1; P68137	Q6QAQ1; P68137	0	2	1	0	1	1	895.952	1790.9	1790.89	2.17	0.00194	HCD (High Energy Collision Dissociation)	MS2	20.6339	120	70.562	23697	P490_porcine-16_29636.raw	F16		42	19	13	5.29773e-05		0	3.296e-05	176583	70.14
		FALSE	High	Mascot (D6)	Unambiguous	[K].SYELPDGQVITIGNER.[F]		2	2	Q6QAQ1; P68137	Q6QAQ1; P68137	0	3	1	0	1	1	597.636	1790.89	1790.89	1.14	0.00068	HCD (High Energy Collision Dissociation)	MS2	10.0197	120	62.9015	20834	P490_porcine-16_29636.raw	F16		56	19	13	1.81589e-06		0	0.0001973	3.57809e+06	62.21
		FALSE	High	Mascot (D6)	Unambiguous	[K].SYELPDGQVITIGNER.[F]		2	2	Q6QAQ1; P68137	Q6QAQ1; P68137	0	3	1	0	1	1	597.636	1790.89	1790.89	1.14	0.00068	HCD (High Energy Collision Dissociation)	MS2	10.3909	120	61.9162	20461	P490_porcine-16_29636.raw	F16		62	19	13	4.95553e-07		0	8.14e-10	3.57809e+06	62.21
		FALSE	High	Mascot (D6)	Unambiguous	[K].SYELPDGQVITIGNER.[F]		2	2	Q6QAQ1; P68137	Q6QAQ1; P68137	0	2	1	0	1	1	895.951	1790.89	1790.89	1.08	0.00096	HCD (High Energy Collision Dissociation)	MS2	10.861	120	57.2323	18688	P490_porcine-16_29636.raw	F16		63	19	13	4.30616e-07		0	3.726e-07	1.2291e+06	57.39
		FALSE	High	Mascot (D6)	Unambiguous	[K].SYELPDGQVITIGNER.[F]		2	2	Q6QAQ1; P68137	Q6QAQ1; P68137	0	2	1	0	1	1	895.951	1790.89	1790.89	1.01	0.0009	HCD (High Energy Collision Dissociation)	MS2	6.67166	120	57.6319	18837	P490_porcine-16_29636.raw	F16		81	19	13	6.5931e-09		0	1.586e-09	1.2291e+06	57.39
		FALSE	High	Mascot (D6)	Unambiguous	[K].SYELPDGQVITIGNER.[F]		2	2	Q6QAQ1; P68137	Q6QAQ1; P68137	0	2	1	0	1	1	895.947	1790.89	1790.89	-3.42	-0.00306	HCD (High Energy Collision Dissociation)	MS2	39.9387	120	66.6733	22254	P490_porcine-16_29636.raw	F16		47	17	13	1.21161e-05		0	4.548e-06
		FALSE	High	Mascot (D6)	Unambiguous	[K].SYELPDGQVITIGNER.[F]		2	2	Q6QAQ1; P68137	Q6QAQ1; P68137	0	2	1	0	1	1	895.947	1790.89	1790.89	-3.35	-0.003	HCD (High Energy Collision Dissociation)	MS2	26.5092	120	66.5222	22198	P490_porcine-16_29636.raw	F16		43	17	13	2.53141e-05		0	5.953e-05
		FALSE	High	Mascot (D6)	Unambiguous	[K].SYELPDGQVITIGNER.[F]		2	2	Q6QAQ1; P68137	Q6QAQ1; P68137	0	2	1	0	1	1	895.947	1790.89	1790.89	-3.22	-0.00288	HCD (High Energy Collision Dissociation)	MS2	55.4102	120	66.0619	22024	P490_porcine-16_29636.raw	F16		58	17	13	9.06489e-07		0	1.752e-06
		FALSE	High	Mascot (D6)	Unambiguous	[K].SYELPDGQVITIGNER.[F]		2	2	Q6QAQ1; P68137	Q6QAQ1; P68137	0	2	1	0	1	1	895.947	1790.89	1790.89	-2.4	-0.00215	HCD (High Energy Collision Dissociation)	MS2	7.85986	120	69.2564	23215	P490_porcine-16_29636.raw	F16		48	17	13	9.35732e-06		0	2.014e-05
		FALSE	High	Mascot (D6)	Unambiguous	[K].SYELPDGQVITIGNER.[F]		2	2	Q6QAQ1; P68137	Q6QAQ1; P68137	0	2	1	0	1	1	895.948	1790.89	1790.89	-2.26	-0.00203	HCD (High Energy Collision Dissociation)	MS2	56.0344	120	66.9285	22349	P490_porcine-16_29636.raw	F16		47	18	13	1.49313e-05		0	2.867e-05
		FALSE	High	Mascot (D6)	Unambiguous	[K].SYELPDGQVITIGNER.[F]		2	2	Q6QAQ1; P68137	Q6QAQ1; P68137	0	2	1	0	1	1	895.948	1790.89	1790.89	-1.99	-0.00178	HCD (High Energy Collision Dissociation)	MS2	42.9957	120	65.5389	21826	P490_porcine-16_29636.raw	F16		61	18	13	6.36885e-07		0	4.959e-08	101353400	62.23
		FALSE	High	Mascot (D6)	Unambiguous	[K].SYELPDGQVITIGNER.[F]		2	2	Q6QAQ1; P68137	Q6QAQ1; P68137	0	2	1	0	1	1	895.948	1790.89	1790.89	-1.92	-0.00172	HCD (High Energy Collision Dissociation)	MS2	25.8514	120	68.354	22880	P490_porcine-16_29636.raw	F16		47	18	13	1.47591e-05		0	1.818e-05
		FALSE	High	Mascot (D6)	Unambiguous	[K].SYELPDGQVITIGNER.[F]		2	2	Q6QAQ1; P68137	Q6QAQ1; P68137	0	2	1	0	1	1	895.948	1790.89	1790.89	-1.79	-0.0016	HCD (High Energy Collision Dissociation)	MS2	27.523	120	65.3711	21763	P490_porcine-16_29636.raw	F16		69	18	13	9.37694e-08		0	5.158e-07	101353400	62.23
		FALSE	High	Mascot (D6)	Unambiguous	[K].SYELPDGQVITIGNER.[F]		2	2	Q6QAQ1; P68137	Q6QAQ1; P68137	0	2	1	0	1	1	895.948	1790.89	1790.89	-1.31	-0.00117	HCD (High Energy Collision Dissociation)	MS2	46.1509	120	66.22	22084	P490_porcine-16_29636.raw	F16		65	18	13	2.22362e-07		0	1.028e-08
		FALSE	High	Mascot (D6)	Unambiguous	[K].SYELPDGQVITIGNER.[F]		2	2	Q6QAQ1; P68137	Q6QAQ1; P68137	0	2	1	0	1	1	895.948	1790.89	1790.89	-1.31	-0.00117	HCD (High Energy Collision Dissociation)	MS2	43.0984	120	67.8753	22701	P490_porcine-16_29636.raw	F16		63	18	13	3.598e-07		0	1.709e-07
		FALSE	High	Mascot (D6)	Unambiguous	[K].SYELPDGQVITIGNER.[F]		2	2	Q6QAQ1; P68137	Q6QAQ1; P68137	0	2	1	0	1	1	895.949	1790.89	1790.89	-1.04	-0.00093	HCD (High Energy Collision Dissociation)	MS2	42.7133	120	65.6636	21873	P490_porcine-16_29636.raw	F16		86	18	13	1.77853e-09		0	1.282e-08	101353400	62.23
		FALSE	High	Mascot (D6)	Unambiguous	[K].SYELPDGQVITIGNER.[F]		2	2	Q6QAQ1; P68137	Q6QAQ1; P68137	0	2	1	0	1	1	895.949	1790.89	1790.89	-0.9	-0.00081	HCD (High Energy Collision Dissociation)	MS2	23.5046	120	65.2353	21712	P490_porcine-16_29636.raw	F16		70	18	13	7.76422e-08		0	1.297e-08	101353400	62.23
		FALSE	High	Mascot (D6)	Unambiguous	[K].SYELPDGQVITIGNER.[F]		2	2	Q6QAQ1; P68137	Q6QAQ1; P68137	0	2	1	0	1	1	895.95	1790.89	1790.89	0.6	0.00054	HCD (High Energy Collision Dissociation)	MS2	1.99537	19.117	62.8417	20811	P490_porcine-16_29636.raw	F16		121	18	13	6.04034e-13		0	2.26e-13	101353400	62.23
		FALSE	High	Mascot (D6)	Unambiguous	[K].SYELPDGQVITIGNER.[F]		2	2	Q6QAQ1; P68137	Q6QAQ1; P68137	0	2	1	0	1	1	895.95	1790.89	1790.89	0.6	0.00054	HCD (High Energy Collision Dissociation)	MS2	0.545634	5.636	62.5939	20717	P490_porcine-16_29636.raw	F16		121	18	13	5.94376e-13		0	1.836e-09	101353400	62.23
		FALSE	High	Mascot (D6)	Unambiguous	[K].SYELPDGQVITIGNER.[F]		2	2	Q6QAQ1; P68137	Q6QAQ1; P68137	0	2	1	0	1	1	895.95	1790.89	1790.89	0.6	0.00054	HCD (High Energy Collision Dissociation)	MS2	0.34219	3.832	62.4807	20674	P490_porcine-16_29636.raw	F16		121	18	13	6.02645e-13		0	1.016e-10	101353400	62.23
		FALSE	High	Mascot (D6)	Unambiguous	[K].SYELPDGQVITIGNER.[F]		2	2	Q6QAQ1; P68137	Q6QAQ1; P68137	0	3	1	0	1	1	597.636	1790.89	1790.89	0.63	0.00037	HCD (High Energy Collision Dissociation)	MS2	3.10453	82.648	62.3988	20643	P490_porcine-16_29636.raw	F16		62	18	13	4.6888e-07		0	2.94e-10	3.57809e+06	62.21
		FALSE	High	Mascot (D6)	Unambiguous	[K].SYELPDGQVITIGNER.[F]		2	2	Q6QAQ1; P68137	Q6QAQ1; P68137	0	3	1	0	1	1	597.636	1790.89	1790.89	0.63	0.00037	HCD (High Energy Collision Dissociation)	MS2	4.2378	46.413	62.2827	20599	P490_porcine-16_29636.raw	F16		80	18	13	7.16244e-09		0	1.052e-10	3.57809e+06	62.21
		FALSE	High	Mascot (D6)	Unambiguous	[K].SYELPDGQVITIGNER.[F]		2	2	Q6QAQ1; P68137	Q6QAQ1; P68137	0	2	1	0	1	1	895.95	1790.89	1790.89	0.67	0.0006	HCD (High Energy Collision Dissociation)	MS2	0	92.178	61.5428	20318	P490_porcine-16_29636.raw	F16		100	18	13	7.5694e-11		0	2.43e-11	101353400	62.23
		FALSE	High	Mascot (D6)	Unambiguous	[K].SYELPDGQVITIGNER.[F]		2	2	Q6QAQ1; P68137	Q6QAQ1; P68137	0	2	1	0	1	1	895.95	1790.89	1790.89	0.67	0.0006	HCD (High Energy Collision Dissociation)	MS2	0.273902	3.03	62.2507	20587	P490_porcine-16_29636.raw	F16		121	18	13	5.98496e-13		0	1.51e-10	101353400	62.23
		FALSE	High	Mascot (D6)	Unambiguous	[K].SYELPDGQVITIGNER.[F]		2	2	Q6QAQ1; P68137	Q6QAQ1; P68137	0	2	1	0	1	1	895.95	1790.89	1790.89	0.67	0.0006	HCD (High Energy Collision Dissociation)	MS2	0.645312	9.6	62.7205	20765	P490_porcine-16_29636.raw	F16		114	18	13	2.95843e-12		0	4.465e-10	101353400	62.23
		FALSE	High	Mascot (D6)	Unambiguous	[K].SYELPDGQVITIGNER.[F]		2	2	Q6QAQ1; P68137	Q6QAQ1; P68137	0	3	1	0	1	1	597.636	1790.89	1790.89	0.73	0.00043	HCD (High Energy Collision Dissociation)	MS2	8.66078	120	62.7704	20784	P490_porcine-16_29636.raw	F16		68	18	13	1.19416e-07		0	1.734e-07	3.57809e+06	62.21
		FALSE	High	Mascot (D6)	Unambiguous	[K].SYELPDGQVITIGNER.[F]		2	2	Q6QAQ1; P68137	Q6QAQ1; P68137	0	2	1	0	1	1	895.95	1790.89	1790.89	0.6	0.00054	HCD (High Energy Collision Dissociation)	MS2	1.46195	72.567	63.1922	20944	P490_porcine-16_29636.raw	F16		82	18	13	4.98955e-09		0	4.363e-11	101353400	62.23
		FALSE	High	Mascot (D6)	Unambiguous	[K].SYELPDGQVITIGNER.[F]		2	2	Q6QAQ1; P68137	Q6QAQ1; P68137	0	2	1	0	1	1	895.95	1790.89	1790.89	0.74	0.00066	HCD (High Energy Collision Dissociation)	MS2	0.270739	3.702	62.1303	20542	P490_porcine-16_29636.raw	F16		121	18	13	5.98496e-13		0	9.001e-11	101353400	62.23
		FALSE	High	Mascot (D6)	Unambiguous	[K].SYELPDGQVITIGNER.[F]		2	2	Q6QAQ1; P68137	Q6QAQ1; P68137	0	2	1	0	1	1	895.95	1790.89	1790.89	0.8	0.00072	HCD (High Energy Collision Dissociation)	MS2	0.285004	5.386	62.0266	20503	P490_porcine-16_29636.raw	F16		121	18	13	6.08221e-13		0	8.298e-11	101353400	62.23
		FALSE	High	Mascot (D6)	Unambiguous	[K].SYELPDGQVITIGNER.[F]		2	2	Q6QAQ1; P68137	Q6QAQ1; P68137	0	2	1	0	1	1	895.95	1790.89	1790.89	0.8	0.00072	HCD (High Energy Collision Dissociation)	MS2	1.01931	51.154	61.6645	20365	P490_porcine-16_29636.raw	F16		121	18	13	5.99876e-13		0	5.974e-12	101353400	62.23
		FALSE	High	Mascot (D6)	Unambiguous	[K].SYELPDGQVITIGNER.[F]		2	2	Q6QAQ1; P68137	Q6QAQ1; P68137	0	2	1	0	1	1	895.95	1790.89	1790.89	0.8	0.00072	HCD (High Energy Collision Dissociation)	MS2	0.898324	120	64.0811	21279	P490_porcine-16_29636.raw	F16		83	18	13	3.42028e-09		0	3.726e-12	101353400	62.23
		FALSE	High	Mascot (D6)	Unambiguous	[K].SYELPDGQVITIGNER.[F]		2	2	Q6QAQ1; P68137	Q6QAQ1; P68137	0	2	1	0	1	1	895.95	1790.89	1790.89	0.8	0.00072	HCD (High Energy Collision Dissociation)	MS2	0	120	63.9554	21232	P490_porcine-16_29636.raw	F16		81	18	13	5.93009e-09		0	4.364e-09	101353400	62.23
		FALSE	High	Mascot (D6)	Unambiguous	[K].SYELPDGQVITIGNER.[F]		2	2	Q6QAQ1; P68137	Q6QAQ1; P68137	0	3	1	0	1	1	597.636	1790.89	1790.89	0.83	0.0005	HCD (High Energy Collision Dissociation)	MS2	4.0221	120	62.641	20735	P490_porcine-16_29636.raw	F16		80	18	13	7.26208e-09		0	8.411e-11	3.57809e+06	62.21
		FALSE	High	Mascot (D6)	Unambiguous	[K].SYELPDGQVITIGNER.[F]		2	2	Q6QAQ1; P68137	Q6QAQ1; P68137	0	3	1	0	1	1	597.636	1790.89	1790.89	0.83	0.0005	HCD (High Energy Collision Dissociation)	MS2	3.84037	45.237	62.1547	20551	P490_porcine-16_29636.raw	F16		68	18	13	1.25044e-07		0	2.626e-07	3.57809e+06	62.21
		FALSE	High	Mascot (D6)	Unambiguous	[K].SYELPDGQVITIGNER.[F]		2	2	Q6QAQ1; P68137	Q6QAQ1; P68137	0	2	1	0	1	1	895.95	1790.89	1790.89	0.87	0.00078	HCD (High Energy Collision Dissociation)	MS2	0.41981	27.538	61.7825	20410	P490_porcine-16_29636.raw	F16		95	18	13	2.32842e-10		0	4.168e-11	101353400	62.23
		FALSE	High	Mascot (D6)	Unambiguous	[K].SYELPDGQVITIGNER.[F]		2	2	Q6QAQ1; P68137	Q6QAQ1; P68137	0	2	1	0	1	1	895.95	1790.89	1790.89	0.87	0.00078	HCD (High Energy Collision Dissociation)	MS2	0.305356	3.204	62.36	20628	P490_porcine-16_29636.raw	F16		121	18	13	6.05426e-13		0	2.624e-10	101353400	62.23
		FALSE	High	Mascot (D6)	Unambiguous	[K].SYELPDGQVITIGNER.[F]		2	2	Q6QAQ1; P68137	Q6QAQ1; P68137	0	2	1	0	1	1	895.95	1790.89	1790.89	0.87	0.00078	HCD (High Energy Collision Dissociation)	MS2	3.48128	63.778	63.0855	20904	P490_porcine-16_29636.raw	F16		121	18	13	6.16682e-13		0	4.027e-13	101353400	62.23
		FALSE	High	Mascot (D6)	Unambiguous	[K].SYELPDGQVITIGNER.[F]		2	2	Q6QAQ1; P68137	Q6QAQ1; P68137	0	2	1	0	1	1	895.95	1790.89	1790.89	0.94	0.00084	HCD (High Energy Collision Dissociation)	MS2	2.98788	39.384	62.9594	20856	P490_porcine-16_29636.raw	F16		100	18	13	6.80865e-11		0	2.032e-10	101353400	62.23
		FALSE	High	Mascot (D6)	Unambiguous	[K].SYELPDGQVITIGNER.[F]		2	2	Q6QAQ1; P68137	Q6QAQ1; P68137	0	2	1	0	1	1	895.95	1790.89	1790.89	0.8	0.00072	HCD (High Energy Collision Dissociation)	MS2	1.5756	92.145	63.4435	21039	P490_porcine-16_29636.raw	F16		84	18	13	3.09786e-09		0	1.723e-10	101353400	62.23
		FALSE	High	Mascot (D6)	Unambiguous	[K].SYELPDGQVITIGNER.[F]		2	2	Q6QAQ1; P68137	Q6QAQ1; P68137	0	2	1	0	1	1	895.95	1790.89	1790.89	0.53	0.00048	HCD (High Energy Collision Dissociation)	MS2	3.40662	120	64.98	21616	P490_porcine-16_29636.raw	F16		94	19	13	3.51633e-10		0	6.29e-08	101353400	62.23
		FALSE	High	Mascot (D6)	Unambiguous	[K].SYELPDGQVITIGNER.[F]		2	2	Q6QAQ1; P68137	Q6QAQ1; P68137	0	2	1	0	1	1	895.949	1790.89	1790.89	-0.63	-0.00056	HCD (High Energy Collision Dissociation)	MS2	34.8718	120	65.7877	21920	P490_porcine-16_29636.raw	F16		50	18	13	6.60843e-06		0	3.593e-06	101353400	62.23
		FALSE	High	Mascot (D6)	Unambiguous	[K].SYELPDGQVITIGNER.[F]		2	2	Q6QAQ1; P68137	Q6QAQ1; P68137	0	2	1	0	1	1	895.949	1790.89	1790.89	-0.63	-0.00056	HCD (High Energy Collision Dissociation)	MS2	12.7186	120	70.7821	23778	P490_porcine-16_29636.raw	F16		25	18	13	0.00241601		0	0.0008249	176583	70.14
		FALSE	High	Mascot (D6)	Unambiguous	[K].SYELPDGQVITIGNER.[F]		2	2	Q6QAQ1; P68137	Q6QAQ1; P68137	0	2	1	0	1	1	895.949	1790.89	1790.89	-0.56	-0.0005	HCD (High Energy Collision Dissociation)	MS2	0	120	69.8539	23436	P490_porcine-16_29636.raw	F16		19	18	13	0.0085526		0	0.00252	176583	70.14
		FALSE	High	Mascot (D6)	Unambiguous	[K].SYELPDGQVITIGNER.[F]		2	2	Q6QAQ1; P68137	Q6QAQ1; P68137	0	2	1	0	1	1	895.949	1790.89	1790.89	-0.42	-0.00038	HCD (High Energy Collision Dissociation)	MS2	46.7687	120	65.9261	21972	P490_porcine-16_29636.raw	F16		54	18	13	2.99959e-06		0	6.521e-07
		FALSE	High	Mascot (D6)	Unambiguous	[K].SYELPDGQVITIGNER.[F]		2	2	Q6QAQ1; P68137	Q6QAQ1; P68137	0	2	1	0	1	1	895.949	1790.89	1790.89	-0.42	-0.00038	HCD (High Energy Collision Dissociation)	MS2	39.3637	120	57.0773	18631	P490_porcine-16_29636.raw	F16		51	18	13	5.75521e-06		0	5.627e-06	1.2291e+06	57.39
		FALSE	High	Mascot (D6)	Unambiguous	[K].SYELPDGQVITIGNER.[F]		2	2	Q6QAQ1; P68137	Q6QAQ1; P68137	0	2	1	0	1	1	895.949	1790.89	1790.89	-0.15	-0.00013	HCD (High Energy Collision Dissociation)	MS2	32.1713	120	67.1849	22444	P490_porcine-16_29636.raw	F16		58	18	13	1.06921e-06		0	1.488e-07
		FALSE	High	Mascot (D6)	Unambiguous	[K].SYELPDGQVITIGNER.[F]		2	2	Q6QAQ1; P68137	Q6QAQ1; P68137	0	2	1	0	1	1	895.949	1790.89	1790.89	-0.15	-0.00013	HCD (High Energy Collision Dissociation)	MS2	17.6368	120	69.6863	23374	P490_porcine-16_29636.raw	F16		28	18	13	0.00109663		0	0.0002831	176583	70.14
		FALSE	High	Mascot (D6)	Unambiguous	[K].SYELPDGQVITIGNER.[F]		2	2	Q6QAQ1; P68137	Q6QAQ1; P68137	0	2	1	0	1	1	895.95	1790.89	1790.89	-0.08	-7e-05	HCD (High Energy Collision Dissociation)	MS2	25.7125	120	61.1403	20163	P490_porcine-16_29636.raw	F16		87	19	13	1.43248e-09		0	2.265e-08	101353400	62.23
		FALSE	High	Mascot (D6)	Unambiguous	[K].SYELPDGQVITIGNER.[F]		2	2	Q6QAQ1; P68137	Q6QAQ1; P68137	0	2	1	0	1	1	895.95	1790.89	1790.89	-0.01	-1e-05	HCD (High Energy Collision Dissociation)	MS2	8.6926	120	61.2865	20220	P490_porcine-16_29636.raw	F16		87	18	13	1.33678e-09		0	1.592e-09	101353400	62.23
		FALSE	High	Mascot (D6)	Unambiguous	[K].SYELPDGQVITIGNER.[F]		2	2	Q6QAQ1; P68137	Q6QAQ1; P68137	0	2	1	0	1	1	895.95	1790.89	1790.89	-0.01	-1e-05	HCD (High Energy Collision Dissociation)	MS2	22.2847	120	66.354	22135	P490_porcine-16_29636.raw	F16		61	18	13	6.01259e-07		0	7.474e-08
		FALSE	High	Mascot (D6)	Unambiguous	[K].SYELPDGQVITIGNER.[F]		2	2	Q6QAQ1; P68137	Q6QAQ1; P68137	0	2	1	0	1	1	895.95	1790.89	1790.89	0.12	0.00011	HCD (High Energy Collision Dissociation)	MS2	0	120	69.4771	23297	P490_porcine-16_29636.raw	F16		32	18	13	0.000497807		0	0.0005104	176583	70.14
		FALSE	High	Mascot (D6)	Unambiguous	[K].SYELPDGQVITIGNER.[F]		2	2	Q6QAQ1; P68137	Q6QAQ1; P68137	0	2	1	0	1	1	895.95	1790.89	1790.89	0.19	0.00017	HCD (High Energy Collision Dissociation)	MS2	17.3686	120	65.1127	21666	P490_porcine-16_29636.raw	F16		87	18	13	1.35851e-09		0	2.668e-09	101353400	62.23
		FALSE	High	Mascot (D6)	Unambiguous	[K].SYELPDGQVITIGNER.[F]		2	2	Q6QAQ1; P68137	Q6QAQ1; P68137	0	2	1	0	1	1	895.95	1790.89	1790.89	0.33	0.00029	HCD (High Energy Collision Dissociation)	MS2	0	120	64.8519	21568	P490_porcine-16_29636.raw	F16		87	19	13	1.43248e-09		0	1.066e-10	101353400	62.23
		FALSE	High	Mascot (D6)	Unambiguous	[K].SYELPDGQVITIGNER.[F]		2	2	Q6QAQ1; P68137	Q6QAQ1; P68137	0	2	1	0	1	1	895.95	1790.89	1790.89	0.4	0.00035	HCD (High Energy Collision Dissociation)	MS2	5.65205	120	64.4575	21420	P490_porcine-16_29636.raw	F16		107	19	13	1.57431e-11		0	5.882e-10	101353400	62.23
		FALSE	High	Mascot (D6)	Unambiguous	[K].SYELPDGQVITIGNER.[F]		2	2	Q6QAQ1; P68137	Q6QAQ1; P68137	0	2	1	0	1	1	895.95	1790.89	1790.89	0.4	0.00035	HCD (High Energy Collision Dissociation)	MS2	40.9705	120	67.317	22493	P490_porcine-16_29636.raw	F16		63	19	13	4.40646e-07		0	1.501e-07
		FALSE	High	Mascot (D6)	Unambiguous	[K].SYELPDGQVITIGNER.[F]		2	2	Q6QAQ1; P68137	Q6QAQ1; P68137	0	3	1	0	1	1	597.636	1790.89	1790.89	0.42	0.00025	HCD (High Energy Collision Dissociation)	MS2	5.15042	79.398	62.5196	20689	P490_porcine-16_29636.raw	F16		80	19	13	7.89024e-09		0	6.048e-10	3.57809e+06	62.21
		FALSE	High	Mascot (D6)	Unambiguous	[K].SYELPDGQVITIGNER.[F]		2	2	Q6QAQ1; P68137	Q6QAQ1; P68137	0	2	1	0	1	1	895.95	1790.89	1790.89	0.46	0.00041	HCD (High Energy Collision Dissociation)	MS2	1.46329	93.586	63.3165	20991	P490_porcine-16_29636.raw	F16		94	19	13	3.56525e-10		0	8.525e-12	101353400	62.23
		FALSE	High	Mascot (D6)	Unambiguous	[K].SYELPDGQVITIGNER.[F]		2	2	Q6QAQ1; P68137	Q6QAQ1; P68137	0	2	1	0	1	1	895.95	1790.89	1790.89	0.46	0.00041	HCD (High Energy Collision Dissociation)	MS2	2.89678	120	64.5901	21470	P490_porcine-16_29636.raw	F16		100	19	13	7.85398e-11		0	7.214e-10	101353400	62.23
		FALSE	High	Mascot (D6)	Unambiguous	[K].SYELPDGQVITIGNER.[F]		2	2	Q6QAQ1; P68137	Q6QAQ1; P68137	0	2	1	0	1	1	895.95	1790.89	1790.89	0.46	0.00041	HCD (High Energy Collision Dissociation)	MS2	2.09535	120	64.3345	21374	P490_porcine-16_29636.raw	F16		107	19	13	1.70644e-11		0	2.107e-13	101353400	62.23
		FALSE	High	Mascot (D6)	Unambiguous	[K].SYELPDGQVITIGNER.[F]		2	2	Q6QAQ1; P68137	Q6QAQ1; P68137	0	2	1	0	1	1	895.95	1790.89	1790.89	0.46	0.00041	HCD (High Energy Collision Dissociation)	MS2	8.31785	120	57.496	18786	P490_porcine-16_29636.raw	F16		63	19	13	4.32603e-07		0	1.449e-08	1.2291e+06	57.39
		FALSE	High	Mascot (D6)	Unambiguous	[K].SYELPDGQVITIGNER.[F]		2	2	Q6QAQ1; P68137	Q6QAQ1; P68137	0	3	1	0	1	1	597.636	1790.89	1790.89	0.52	0.00031	HCD (High Energy Collision Dissociation)	MS2	4.61434	120	62.0292	20504	P490_porcine-16_29636.raw	F16		80	19	13	7.83592e-09		0	2.521e-09	3.57809e+06	62.21
		FALSE	High	Mascot (D6)	Unambiguous	[K].SYELPDGQVITIGNER.[F]		2	2	Q6QAQ1; P68137	Q6QAQ1; P68137	0	2	1	0	1	1	895.95	1790.89	1790.89	0.53	0.00048	HCD (High Energy Collision Dissociation)	MS2	0.215336	12.365	61.9085	20458	P490_porcine-16_29636.raw	F16		121	19	13	6.48769e-13		0	1.244e-11	101353400	62.23
		FALSE	High	Mascot (D6)	Unambiguous	[K].SYELPDGQVITIGNER.[F]		2	2	Q6QAQ1; P68137	Q6QAQ1; P68137	0	2	1	0	1	1	895.95	1790.89	1790.89	0.53	0.00048	HCD (High Energy Collision Dissociation)	MS2	1.63008	120	61.4282	20274	P490_porcine-16_29636.raw	F16		121	19	13	6.87211e-13		0	1.628e-14	101353400	62.23
		FALSE	High	Mascot (B6)	Unambiguous	[K].SYELPDGQVITIGNER.[F]		2	2	Q6QAQ1; P68137	Q6QAQ1; P68137	0	2	1	0	1	1	895.95	1790.89	1790.89	0.26	0.00023	HCD (High Energy Collision Dissociation)	MS2	6.1631	120	64.4583	21380	P490_porcine-14_29399.raw	F14		87	19	13	1.45912e-09		0	9.871e-10	78913128	62.3
		FALSE	High	Mascot (B6)	Unambiguous	[K].SYELPDGQVITIGNER.[F]		2	2	Q6QAQ1; P68137	Q6QAQ1; P68137	0	2	1	0	1	1	895.95	1790.89	1790.89	0.33	0.00029	HCD (High Energy Collision Dissociation)	MS2	0.449305	5.879	62.1033	20492	P490_porcine-14_29399.raw	F14		121	19	13	6.48769e-13		0	6.972e-16	78913128	62.3
		FALSE	High	Mascot (B6)	Unambiguous	[K].SYELPDGQVITIGNER.[F]		2	2	Q6QAQ1; P68137	Q6QAQ1; P68137	0	2	1	0	1	1	895.95	1790.89	1790.89	0.4	0.00035	HCD (High Energy Collision Dissociation)	MS2	1.95097	120	63.3333	20958	P490_porcine-14_29399.raw	F14		91	19	13	5.95786e-10		0	5.389e-16	78913128	62.3
		FALSE	High	Mascot (B6)	Unambiguous	[K].SYELPDGQVITIGNER.[F]		2	2	Q6QAQ1; P68137	Q6QAQ1; P68137	0	2	1	0	1	1	895.95	1790.89	1790.89	0.4	0.00035	HCD (High Energy Collision Dissociation)	MS2	0	80.01	63.0815	20862	P490_porcine-14_29399.raw	F14		107	19	13	1.75829e-11		0	1.66e-15	78913128	62.3
		FALSE	High	Mascot (B6)	Unambiguous	[K].SYELPDGQVITIGNER.[F]		2	2	Q6QAQ1; P68137	Q6QAQ1; P68137	0	2	1	0	1	1	895.95	1790.89	1790.89	0.4	0.00035	HCD (High Energy Collision Dissociation)	MS2	1.17163	23.33	62.8276	20766	P490_porcine-14_29399.raw	F14		121	19	13	6.48769e-13		0	5.389e-16	78913128	62.3
		FALSE	High	Mascot (B6)	Unambiguous	[K].SYELPDGQVITIGNER.[F]		2	2	Q6QAQ1; P68137	Q6QAQ1; P68137	0	2	1	0	1	1	895.95	1790.89	1790.89	0.4	0.00035	HCD (High Energy Collision Dissociation)	MS2	0.333067	4.907	62.4774	20632	P490_porcine-14_29399.raw	F14		114	19	13	3.1484e-12		0	1.022e-14	78913128	62.3
		FALSE	High	Mascot (B6)	Unambiguous	[K].SYELPDGQVITIGNER.[F]		2	2	Q6QAQ1; P68137	Q6QAQ1; P68137	0	2	1	0	1	1	895.95	1790.89	1790.89	0.4	0.00035	HCD (High Energy Collision Dissociation)	MS2	14.175	120	64.841	21522	P490_porcine-14_29399.raw	F14		83	19	13	4.43701e-09		0	1.662e-10	78913128	62.3
		FALSE	High	Mascot (B6)	Unambiguous	[K].SYELPDGQVITIGNER.[F]		2	2	Q6QAQ1; P68137	Q6QAQ1; P68137	0	2	1	0	1	1	895.95	1790.89	1790.89	0.4	0.00035	HCD (High Energy Collision Dissociation)	MS2	31.5712	120	68.3223	22823	P490_porcine-14_29399.raw	F14		31	19	13	0.000671568		0	1.296e-06
		FALSE	High	Mascot (B6)	Unambiguous	[K].SYELPDGQVITIGNER.[F]		2	2	Q6QAQ1; P68137	Q6QAQ1; P68137	0	3	1	0	1	1	597.636	1790.89	1790.89	0.42	0.00025	HCD (High Energy Collision Dissociation)	MS2	2.80255	99.079	62.4556	20624	P490_porcine-14_29399.raw	F14		80	19	13	7.83592e-09		0	1.517e-14	2.28928e+06	62.26
		FALSE	High	Mascot (B6)	Unambiguous	[K].SYELPDGQVITIGNER.[F]		2	2	Q6QAQ1; P68137	Q6QAQ1; P68137	0	2	1	0	1	1	895.95	1790.89	1790.89	0.46	0.00041	HCD (High Energy Collision Dissociation)	MS2	0.216045	4.138	62.2196	20535	P490_porcine-14_29399.raw	F14		100	19	13	7.21257e-11		0	8.707e-13	78913128	62.3
		FALSE	High	Mascot (B6)	Unambiguous	[K].SYELPDGQVITIGNER.[F]		2	2	Q6QAQ1; P68137	Q6QAQ1; P68137	0	2	1	0	1	1	895.95	1790.89	1790.89	0.46	0.00041	HCD (High Energy Collision Dissociation)	MS2	0.680601	11.411	62.7047	20719	P490_porcine-14_29399.raw	F14		121	19	13	6.23864e-13		0	7.542e-15	78913128	62.3
		FALSE	High	Mascot (B6)	Unambiguous	[K].SYELPDGQVITIGNER.[F]		2	2	Q6QAQ1; P68137	Q6QAQ1; P68137	0	2	1	0	1	1	895.95	1790.89	1790.89	0.6	0.00054	HCD (High Energy Collision Dissociation)	MS2	2.64469	120	64.0765	21238	P490_porcine-14_29399.raw	F14		81	18	13	5.50885e-09		0	3.658e-13	78913128	62.3
		FALSE	High	Mascot (B6)	Unambiguous	[K].SYELPDGQVITIGNER.[F]		2	2	Q6QAQ1; P68137	Q6QAQ1; P68137	0	2	1	0	1	1	895.95	1790.89	1790.89	0.67	0.0006	HCD (High Energy Collision Dissociation)	MS2	16.885	120	57.4204	18718	P490_porcine-14_29399.raw	F14		64	18	13	3.35013e-07		0	3.866e-11	911161	57.44
		FALSE	High	Mascot (B6)	Unambiguous	[K].SYELPDGQVITIGNER.[F]		2	2	Q6QAQ1; P68137	Q6QAQ1; P68137	0	2	1	0	1	1	895.95	1790.89	1790.89	0.74	0.00066	HCD (High Energy Collision Dissociation)	MS2	0.349838	12.344	61.9757	20444	P490_porcine-14_29399.raw	F14		100	18	13	6.87165e-11		0	1.777e-13	78913128	62.3
		FALSE	High	Mascot (B6)	Unambiguous	[K].SYELPDGQVITIGNER.[F]		2	2	Q6QAQ1; P68137	Q6QAQ1; P68137	0	2	1	0	1	1	895.95	1790.89	1790.89	0.74	0.00066	HCD (High Energy Collision Dissociation)	MS2	0.497236	27.446	61.8483	20396	P490_porcine-14_29399.raw	F14		100	18	13	6.98331e-11		0	2.435e-15	78913128	62.3
		FALSE	High	Mascot (B6)	Unambiguous	[K].SYELPDGQVITIGNER.[F]		2	2	Q6QAQ1; P68137	Q6QAQ1; P68137	0	2	1	0	1	1	895.95	1790.89	1790.89	0.8	0.00072	HCD (High Energy Collision Dissociation)	MS2	0	62.334	61.7236	20349	P490_porcine-14_29399.raw	F14		87	18	13	1.54547e-09		0	3.196e-12	78913128	62.3
		FALSE	High	Mascot (B6)	Unambiguous	[K].SYELPDGQVITIGNER.[F]		2	2	Q6QAQ1; P68137	Q6QAQ1; P68137	0	3	1	0	1	1	597.636	1790.89	1790.89	0.83	0.0005	HCD (High Energy Collision Dissociation)	MS2	12.5573	120	62.0686	20479	P490_porcine-14_29399.raw	F14		74	18	13	3.18465e-08		0	2.278e-13	2.28928e+06	62.26
		FALSE	High	Mascot (B6)	Unambiguous	[K].SYELPDGQVITIGNER.[F]		2	2	Q6QAQ1; P68137	Q6QAQ1; P68137	0	3	1	0	1	1	597.636	1790.89	1790.89	0.83	0.0005	HCD (High Energy Collision Dissociation)	MS2	6.02313	120	62.6036	20681	P490_porcine-14_29399.raw	F14		68	18	13	1.23897e-07		0	3.426e-10	2.28928e+06	62.26
		FALSE	High	Mascot (B6)	Unambiguous	[K].SYELPDGQVITIGNER.[F]		2	2	Q6QAQ1; P68137	Q6QAQ1; P68137	0	3	1	0	1	1	597.636	1790.89	1790.89	0.93	0.00056	HCD (High Energy Collision Dissociation)	MS2	14.7321	120	61.9487	20434	P490_porcine-14_29399.raw	F14		57	18	13	1.47252e-06		0	1.245e-08	2.28928e+06	62.26
		FALSE	High	Mascot (B6)	Unambiguous	[K].SYELPDGQVITIGNER.[F]		2	2	Q6QAQ1; P68137	Q6QAQ1; P68137	0	2	1	0	1	1	895.951	1790.89	1790.89	1.08	0.00096	HCD (High Energy Collision Dissociation)	MS2	3.31467	120	64.3318	21333	P490_porcine-14_29399.raw	F14		87	19	13	1.64471e-09		0	1.211e-10	78913128	62.3
		FALSE	High	Mascot (B6)	Unambiguous	[K].SYELPDGQVITIGNER.[F]		2	2	Q6QAQ1; P68137	Q6QAQ1; P68137	0	3	1	0	1	1	597.636	1790.89	1790.89	1.65	0.00098	HCD (High Energy Collision Dissociation)	MS2	11.159	120	62.9025	20795	P490_porcine-14_29399.raw	F14		45	19	13	2.71906e-05		0	0.0001177	2.28928e+06	62.26
		FALSE	High	Mascot (B6)	Unambiguous	[K].SYELPDGQVITIGNER.[F]		2	2	Q6QAQ1; P68137	Q6QAQ1; P68137	0	2	1	0	1	1	895.95	1790.89	1790.89	0.53	0.00048	HCD (High Energy Collision Dissociation)	MS2	0.567115	114.648	61.5976	20301	P490_porcine-14_29399.raw	F14		101	19	13	7.13001e-11		0	1.472e-15	78913128	62.3
		FALSE	High	Mascot (B6)	Unambiguous	[K].SYELPDGQVITIGNER.[F]		2	2	Q6QAQ1; P68137	Q6QAQ1; P68137	0	2	1	0	1	1	895.95	1790.89	1790.89	0.26	0.00023	HCD (High Energy Collision Dissociation)	MS2	1.84426	120	64.205	21286	P490_porcine-14_29399.raw	F14		86	19	13	2.20338e-09		0	2.304e-14	78913128	62.3
		FALSE	High	Mascot (B6)	Unambiguous	[K].SYELPDGQVITIGNER.[F]		2	2	Q6QAQ1; P68137	Q6QAQ1; P68137	0	2	1	0	1	1	895.95	1790.89	1790.89	0.26	0.00023	HCD (High Energy Collision Dissociation)	MS2	3.53593	120	64.7119	21474	P490_porcine-14_29399.raw	F14		70	19	13	8.63157e-08		0	2.468e-12	78913128	62.3
		FALSE	High	Mascot (B6)	Unambiguous	[K].SYELPDGQVITIGNER.[F]		2	2	Q6QAQ1; P68137	Q6QAQ1; P68137	0	2	1	0	1	1	895.95	1790.89	1790.89	0.26	0.00023	HCD (High Energy Collision Dissociation)	MS2	2.85126	120	63.4538	21004	P490_porcine-14_29399.raw	F14		96	19	13	2.13841e-10		0	1.056e-14	78913128	62.3
		FALSE	High	Mascot (B6)	Unambiguous	[K].SYELPDGQVITIGNER.[F]		2	2	Q6QAQ1; P68137	Q6QAQ1; P68137	0	2	1	0	1	1	895.95	1790.89	1790.89	0.19	0.00017	HCD (High Energy Collision Dissociation)	MS2	4.72339	120	64.5877	21428	P490_porcine-14_29399.raw	F14		70	18	13	7.43124e-08		0	6.721e-11	78913128	62.3
		FALSE	High	Mascot (B6)	Unambiguous	[K].SYELPDGQVITIGNER.[F]		2	2	Q6QAQ1; P68137	Q6QAQ1; P68137	0	2	1	0	1	1	895.946	1790.89	1790.89	-3.83	-0.00343	HCD (High Energy Collision Dissociation)	MS2	29.6588	120	65.9954	21959	P490_porcine-14_29399.raw	F14		59	17	13	7.39863e-07		0	3.609e-08
		FALSE	High	Mascot (B6)	Unambiguous	[K].SYELPDGQVITIGNER.[F]		2	2	Q6QAQ1; P68137	Q6QAQ1; P68137	0	2	1	0	1	1	895.947	1790.89	1790.89	-2.4	-0.00215	HCD (High Energy Collision Dissociation)	MS2	47.2471	120	66.1455	22016	P490_porcine-14_29399.raw	F14		53	17	13	2.9727e-06		0	7.271e-07
		FALSE	High	Mascot (B6)	Unambiguous	[K].SYELPDGQVITIGNER.[F]		2	2	Q6QAQ1; P68137	Q6QAQ1; P68137	0	2	1	0	1	1	895.948	1790.89	1790.89	-1.58	-0.00142	HCD (High Energy Collision Dissociation)	MS2	3.67473	120	61.2137	20155	P490_porcine-14_29399.raw	F14		61	18	13	5.91645e-07		0	7.716e-08	78913128	62.3
		FALSE	High	Mascot (B6)	Unambiguous	[K].SYELPDGQVITIGNER.[F]		2	2	Q6QAQ1; P68137	Q6QAQ1; P68137	0	2	1	0	1	1	895.948	1790.89	1790.89	-1.51	-0.00136	HCD (High Energy Collision Dissociation)	MS2	35.8341	120	57.1427	18614	P490_porcine-14_29399.raw	F14		50	18	13	6.96725e-06		0	1.604e-07	911161	57.44
		FALSE	High	Mascot (B6)	Unambiguous	[K].SYELPDGQVITIGNER.[F]		2	2	Q6QAQ1; P68137	Q6QAQ1; P68137	0	2	1	0	1	1	895.948	1790.89	1790.89	-1.24	-0.00111	HCD (High Energy Collision Dissociation)	MS2	14.6911	120	57.6893	18820	P490_porcine-14_29399.raw	F14		53	18	13	3.61461e-06		0	1.263e-07	911161	57.44
		FALSE	High	Mascot (B6)	Unambiguous	[K].SYELPDGQVITIGNER.[F]		2	2	Q6QAQ1; P68137	Q6QAQ1; P68137	0	2	1	0	1	1	895.949	1790.89	1790.89	-1.04	-0.00093	HCD (High Energy Collision Dissociation)	MS2	46.1308	120	68.0174	22710	P490_porcine-14_29399.raw	F14		70	18	13	7.12954e-08		0	1.633e-10
		FALSE	High	Mascot (B6)	Unambiguous	[K].SYELPDGQVITIGNER.[F]		2	2	Q6QAQ1; P68137	Q6QAQ1; P68137	0	2	1	0	1	1	895.949	1790.89	1790.89	-0.42	-0.00038	HCD (High Energy Collision Dissociation)	MS2	13.7866	120	64.9807	21574	P490_porcine-14_29399.raw	F14		70	18	13	7.87157e-08		0	7.806e-11	78913128	62.3
		FALSE	High	Mascot (B6)	Unambiguous	[K].SYELPDGQVITIGNER.[F]		2	2	Q6QAQ1; P68137	Q6QAQ1; P68137	0	2	1	0	1	1	895.949	1790.89	1790.89	-0.29	-0.00026	HCD (High Energy Collision Dissociation)	MS2	47.9413	120	66.9398	22312	P490_porcine-14_29399.raw	F14		47	18	13	1.50335e-05		0	7.871e-07
		FALSE	High	Mascot (B6)	Unambiguous	[K].SYELPDGQVITIGNER.[F]		2	2	Q6QAQ1; P68137	Q6QAQ1; P68137	0	2	1	0	1	1	895.949	1790.89	1790.89	-0.22	-0.0002	HCD (High Energy Collision Dissociation)	MS2	9.05365	120	61.3505	20207	P490_porcine-14_29399.raw	F14		70	18	13	7.98107e-08		0	2.291e-11	78913128	62.3
		FALSE	High	Mascot (B6)	Unambiguous	[K].SYELPDGQVITIGNER.[F]		2	2	Q6QAQ1; P68137	Q6QAQ1; P68137	0	2	1	0	1	1	895.95	1790.89	1790.89	-0.01	-1e-05	HCD (High Energy Collision Dissociation)	MS2	62.6748	120	65.6112	21812	P490_porcine-14_29399.raw	F14		39	18	13	0.00010094		0	1.124e-05	78913128	62.3
		FALSE	High	Mascot (B6)	Unambiguous	[K].SYELPDGQVITIGNER.[F]		2	2	Q6QAQ1; P68137	Q6QAQ1; P68137	0	2	1	0	1	1	895.95	1790.89	1790.89	-0.01	-1e-05	HCD (High Energy Collision Dissociation)	MS2	19.8355	120	57.2973	18672	P490_porcine-14_29399.raw	F14		63	18	13	3.97248e-07		0	1.99e-10	911161	57.44
		FALSE	High	Mascot (B6)	Unambiguous	[K].SYELPDGQVITIGNER.[F]		2	2	Q6QAQ1; P68137	Q6QAQ1; P68137	0	2	1	0	1	1	895.95	1790.89	1790.89	0.05	5e-05	HCD (High Energy Collision Dissociation)	MS2	3.76561	111.958	63.2032	20908	P490_porcine-14_29399.raw	F14		114	18	13	3.07653e-12		0	5.389e-16	78913128	62.3
		FALSE	High	Mascot (B6)	Unambiguous	[K].SYELPDGQVITIGNER.[F]		2	2	Q6QAQ1; P68137	Q6QAQ1; P68137	0	2	1	0	1	1	895.95	1790.89	1790.89	0.05	5e-05	HCD (High Energy Collision Dissociation)	MS2	3.61614	120	61.4763	20255	P490_porcine-14_29399.raw	F14		91	18	13	6.12437e-10		0	1.136e-15	78913128	62.3
		FALSE	High	Mascot (B6)	Unambiguous	[K].SYELPDGQVITIGNER.[F]		2	2	Q6QAQ1; P68137	Q6QAQ1; P68137	0	3	1	0	1	1	597.636	1790.89	1790.89	0.11	7e-05	HCD (High Energy Collision Dissociation)	MS2	5.83325	120	62.1978	20527	P490_porcine-14_29399.raw	F14		80	18	13	7.26208e-09		0	2.383e-14	2.28928e+06	62.26
		FALSE	High	Mascot (B6)	Unambiguous	[K].SYELPDGQVITIGNER.[F]		2	2	Q6QAQ1; P68137	Q6QAQ1; P68137	0	3	1	0	1	1	597.636	1790.89	1790.89	0.11	7e-05	HCD (High Energy Collision Dissociation)	MS2	3.20701	118.238	62.3237	20574	P490_porcine-14_29399.raw	F14		74	18	13	3.26634e-08		0	1.249e-12	2.28928e+06	62.26
		FALSE	High	Mascot (B6)	Unambiguous	[K].SYELPDGQVITIGNER.[F]		2	2	Q6QAQ1; P68137	Q6QAQ1; P68137	0	2	1	0	1	1	895.95	1790.89	1790.89	0.12	0.00011	HCD (High Energy Collision Dissociation)	MS2	45.6453	120	66.4593	22134	P490_porcine-14_29399.raw	F14		54	18	13	2.82528e-06		0	1.848e-09
		FALSE	High	Mascot (B6)	Unambiguous	[K].SYELPDGQVITIGNER.[F]		2	2	Q6QAQ1; P68137	Q6QAQ1; P68137	0	2	1	0	1	1	895.95	1790.89	1790.89	0.19	0.00017	HCD (High Energy Collision Dissociation)	MS2	0.541263	7.136	62.5895	20675	P490_porcine-14_29399.raw	F14		121	18	13	5.98496e-13		0	1.786e-14	78913128	62.3
		FALSE	High	Mascot (B6)	Unambiguous	[K].SYELPDGQVITIGNER.[F]		2	2	Q6QAQ1; P68137	Q6QAQ1; P68137	0	2	1	0	1	1	895.95	1790.89	1790.89	0.19	0.00017	HCD (High Energy Collision Dissociation)	MS2	1.69958	44.203	62.9543	20814	P490_porcine-14_29399.raw	F14		121	18	13	5.99876e-13		0	5.389e-16	78913128	62.3
		FALSE	High	Mascot (B6)	Unambiguous	[K].SYELPDGQVITIGNER.[F]		2	2	Q6QAQ1; P68137	Q6QAQ1; P68137	0	2	1	0	1	1	895.95	1790.89	1790.89	0.19	0.00017	HCD (High Energy Collision Dissociation)	MS2	0.365857	3.885	62.361	20588	P490_porcine-14_29399.raw	F14		114	18	13	2.89775e-12		0	1.84e-13	78913128	62.3
		FALSE	High	Mascot (B6)	Unambiguous	[K].SYELPDGQVITIGNER.[F]		2	2	Q6QAQ1; P68137	Q6QAQ1; P68137	0	2	1	0	1	1	895.95	1790.89	1790.89	-0.08	-7e-05	HCD (High Energy Collision Dissociation)	MS2	17.8888	120	57.5549	18769	P490_porcine-14_29399.raw	F14		58	19	13	1.19975e-06		0	1.743e-11	911161	57.44
		FALSE	High	Mascot (B6)	Unambiguous	[K].SYELPDGQVITIGNER.[F]		2	2	Q6QAQ1; P68137	Q6QAQ1; P68137	0	2	1	0	1	1	895.946	1790.88	1790.89	-4.04	-0.00361	HCD (High Energy Collision Dissociation)	MS2	49.4847	120	65.1098	21622	P490_porcine-14_29399.raw	F14		51	17	13	4.88823e-06		0	3.674e-06	78913128	62.3
		FALSE	High	Mascot (B6)	Unambiguous	[K].SYELPDGQVITIGNER.[F]		2	2	Q6QAQ1; P68137	Q6QAQ1; P68137	0	2	1	0	1	1	895.946	1790.88	1790.89	-3.97	-0.00355	HCD (High Energy Collision Dissociation)	MS2	45.3114	120	65.3186	21700	P490_porcine-14_29399.raw	F14		40	17	13	6.53358e-05		0	6.203e-05	78913128	62.3
		FALSE	High	Mascot (B6)	Unambiguous	[K].SYELPDGQVITIGNER.[F]		2	2	Q6QAQ1; P68137	Q6QAQ1; P68137	0	2	1	0	1	1	895.946	1790.88	1790.89	-3.9	-0.00349	HCD (High Energy Collision Dissociation)	MS2	46.8637	120	65.8243	21894	P490_porcine-14_29399.raw	F14		48	17	13	9.27153e-06		0	5.6e-06
		FALSE	High	Mascot (E6)	Unambiguous	[K].SYELPDGQVITIGNER.[F]		2	2	Q6QAQ1; P68137	Q6QAQ1; P68137	0	2	1	0	1	1	895.947	1790.89	1790.89	-3.29	-0.00294	HCD (High Energy Collision Dissociation)	MS2	34.8983	120	67.7545	22661	P490_porcine-17_29803.raw	F17		43	17	13	2.65682e-05		0	0.0005364
		FALSE	High	Mascot (E6)	Unambiguous	[K].SYELPDGQVITIGNER.[F]		2	2	Q6QAQ1; P68137	Q6QAQ1; P68137	0	2	1	0	1	1	895.947	1790.89	1790.89	-2.81	-0.00251	HCD (High Energy Collision Dissociation)	MS2	36.8776	120	65.8144	21930	P490_porcine-17_29803.raw	F17		70	17	13	6.59404e-08		0	3.65e-06	106922232	62.3
		FALSE	High	Mascot (E6)	Unambiguous	[K].SYELPDGQVITIGNER.[F]		2	2	Q6QAQ1; P68137	Q6QAQ1; P68137	0	2	1	0	1	1	895.947	1790.89	1790.89	-2.6	-0.00233	HCD (High Energy Collision Dissociation)	MS2	32.7039	120	65.3537	21755	P490_porcine-17_29803.raw	F17		65	17	13	1.74241e-07		0	2.45e-05	106922232	62.3
		FALSE	High	Mascot (E6)	Unambiguous	[K].SYELPDGQVITIGNER.[F]		2	2	Q6QAQ1; P68137	Q6QAQ1; P68137	0	2	1	0	1	1	895.947	1790.89	1790.89	-2.4	-0.00215	HCD (High Energy Collision Dissociation)	MS2	32.3519	120	66.583	22222	P490_porcine-17_29803.raw	F17		75	17	13	2.1191e-08		0	1.249e-05
		FALSE	High	Mascot (E6)	Unambiguous	[K].SYELPDGQVITIGNER.[F]		2	2	Q6QAQ1; P68137	Q6QAQ1; P68137	0	2	1	0	1	1	895.948	1790.89	1790.89	-2.33	-0.00209	HCD (High Energy Collision Dissociation)	MS2	17.8267	120	68.8286	23064	P490_porcine-17_29803.raw	F17		40	18	13	7.85346e-05		0	6.758e-07
		FALSE	High	Mascot (E6)	Unambiguous	[K].SYELPDGQVITIGNER.[F]		2	2	Q6QAQ1; P68137	Q6QAQ1; P68137	0	2	1	0	1	1	895.948	1790.89	1790.89	-2.26	-0.00203	HCD (High Energy Collision Dissociation)	MS2	0	120	116.173	38531	P490_porcine-17_29803.raw	F17		32	18	13	0.000439641		0	0.004708	78189.8	116.05
		FALSE	High	Mascot (E6)	Unambiguous	[K].SYELPDGQVITIGNER.[F]		2	2	Q6QAQ1; P68137	Q6QAQ1; P68137	0	2	1	0	1	1	895.948	1790.89	1790.89	-1.92	-0.00172	HCD (High Energy Collision Dissociation)	MS2	19.6237	120	65.9733	21991	P490_porcine-17_29803.raw	F17		58	18	13	1.30937e-06		0	2.443e-07
		FALSE	High	Mascot (E6)	Unambiguous	[K].SYELPDGQVITIGNER.[F]		2	2	Q6QAQ1; P68137	Q6QAQ1; P68137	0	2	1	0	1	1	895.948	1790.89	1790.89	-1.72	-0.00154	HCD (High Energy Collision Dissociation)	MS2	47.2307	120	65.5262	21820	P490_porcine-17_29803.raw	F17		69	18	13	9.26961e-08		0	3.999e-08	106922232	62.3
		FALSE	High	Mascot (E6)	Unambiguous	[K].SYELPDGQVITIGNER.[F]		2	2	Q6QAQ1; P68137	Q6QAQ1; P68137	0	2	1	0	1	1	895.948	1790.89	1790.89	-1.45	-0.00129	HCD (High Energy Collision Dissociation)	MS2	37.5449	120	65.6891	21882	P490_porcine-17_29803.raw	F17		54	18	13	3.05535e-06		0	3.167e-08	106922232	62.3
		FALSE	High	Mascot (E6)	Unambiguous	[K].SYELPDGQVITIGNER.[F]		2	2	Q6QAQ1; P68137	Q6QAQ1; P68137	0	2	1	0	1	1	895.949	1790.89	1790.89	-1.17	-0.00105	HCD (High Energy Collision Dissociation)	MS2	29.6461	120	65.1018	21660	P490_porcine-17_29803.raw	F17		75	18	13	2.47207e-08		0	1.069e-10	106922232	62.3
		FALSE	High	Mascot (E6)	Unambiguous	[K].SYELPDGQVITIGNER.[F]		2	2	Q6QAQ1; P68137	Q6QAQ1; P68137	0	2	1	0	1	1	895.949	1790.89	1790.89	-0.83	-0.00074	HCD (High Energy Collision Dissociation)	MS2	28.4417	120	66.4151	22159	P490_porcine-17_29803.raw	F17		62	18	13	4.07472e-07		0	0.0002715
		FALSE	High	Mascot (E6)	Unambiguous	[K].SYELPDGQVITIGNER.[F]		2	2	Q6QAQ1; P68137	Q6QAQ1; P68137	0	2	1	0	1	1	895.949	1790.89	1790.89	-0.83	-0.00074	HCD (High Energy Collision Dissociation)	MS2	44.2696	120	68.1394	22805	P490_porcine-17_29803.raw	F17		42	18	13	4.43709e-05		0	9.221e-07
		FALSE	High	Mascot (E6)	Unambiguous	[K].SYELPDGQVITIGNER.[F]		2	2	Q6QAQ1; P68137	Q6QAQ1; P68137	0	2	1	0	1	1	895.949	1790.89	1790.89	-0.56	-0.0005	HCD (High Energy Collision Dissociation)	MS2	26.8362	120	57.1742	18647	P490_porcine-17_29803.raw	F17		63	18	13	3.87345e-07		0	3.326e-08	1.2908e+06	57.44
		FALSE	High	Mascot (E6)	Unambiguous	[K].SYELPDGQVITIGNER.[F]		2	2	Q6QAQ1; P68137	Q6QAQ1; P68137	0	2	1	0	1	1	895.949	1790.89	1790.89	-0.49	-0.00044	HCD (High Energy Collision Dissociation)	MS2	13.4808	120	66.7589	22288	P490_porcine-17_29803.raw	F17		51	18	13	5.87572e-06		0	0.0005087
		FALSE	High	Mascot (E6)	Unambiguous	[K].SYELPDGQVITIGNER.[F]		2	2	Q6QAQ1; P68137	Q6QAQ1; P68137	0	2	1	0	1	1	895.949	1790.89	1790.89	-0.42	-0.00038	HCD (High Energy Collision Dissociation)	MS2	12.5743	120	69.5139	23320	P490_porcine-17_29803.raw	F17		22	18	13	0.00478698		0	0.0007878
		FALSE	High	Mascot (E6)	Unambiguous	[K].SYELPDGQVITIGNER.[F]		2	2	Q6QAQ1; P68137	Q6QAQ1; P68137	0	2	1	0	1	1	895.949	1790.89	1790.89	-0.35	-0.00032	HCD (High Energy Collision Dissociation)	MS2	17.6174	120	67.6345	22616	P490_porcine-17_29803.raw	F17		47	18	13	1.4999e-05		0	7.716e-05
		FALSE	High	Mascot (E6)	Unambiguous	[K].SYELPDGQVITIGNER.[F]		2	2	Q6QAQ1; P68137	Q6QAQ1; P68137	0	2	1	0	1	1	895.949	1790.89	1790.89	-0.29	-0.00026	HCD (High Energy Collision Dissociation)	MS2	9.76964	120	66.2358	22091	P490_porcine-17_29803.raw	F17		62	18	13	4.46747e-07		0	3.661e-09
		FALSE	High	Mascot (E6)	Unambiguous	[K].SYELPDGQVITIGNER.[F]		2	2	Q6QAQ1; P68137	Q6QAQ1; P68137	0	2	1	0	1	1	895.95	1790.89	1790.89	-0.08	-7e-05	HCD (High Energy Collision Dissociation)	MS2	37.2266	120	65.2218	21705	P490_porcine-17_29803.raw	F17		87	19	13	1.71037e-09		0	2.128e-11	106922232	62.3
		FALSE	High	Mascot (E6)	Unambiguous	[K].SYELPDGQVITIGNER.[F]		2	2	Q6QAQ1; P68137	Q6QAQ1; P68137	0	2	1	0	1	1	895.95	1790.89	1790.89	-0.08	-7e-05	HCD (High Energy Collision Dissociation)	MS2	2.35941	120	61.3348	20232	P490_porcine-17_29803.raw	F17		59	19	13	9.79693e-07		0	8.705e-07	106922232	62.3
		FALSE	High	Mascot (E6)	Unambiguous	[K].SYELPDGQVITIGNER.[F]		2	2	Q6QAQ1; P68137	Q6QAQ1; P68137	0	2	1	0	1	1	895.95	1790.89	1790.89	0.05	5e-05	HCD (High Energy Collision Dissociation)	MS2	47.7755	120	66.1129	22044	P490_porcine-17_29803.raw	F17		54	18	13	2.95163e-06		0	1.382e-05
		FALSE	High	Mascot (E6)	Unambiguous	[K].SYELPDGQVITIGNER.[F]		2	2	Q6QAQ1; P68137	Q6QAQ1; P68137	0	2	1	0	1	1	895.95	1790.89	1790.89	0.74	0.00066	HCD (High Energy Collision Dissociation)	MS2	15.5684	120	61.1844	20174	P490_porcine-17_29803.raw	F17		59	18	13	1.03053e-06		0	2.826e-07	106922232	62.3
		FALSE	High	Mascot (E6)	Unambiguous	[K].SYELPDGQVITIGNER.[F]		2	2	Q6QAQ1; P68137	Q6QAQ1; P68137	0	2	1	0	1	1	895.95	1790.89	1790.89	0.8	0.00072	HCD (High Energy Collision Dissociation)	MS2	0.954067	82.926	61.6021	20335	P490_porcine-17_29803.raw	F17		100	18	13	7.71012e-11		0	5.214e-14	106922232	62.3
		FALSE	High	Mascot (E6)	Unambiguous	[K].SYELPDGQVITIGNER.[F]		2	2	Q6QAQ1; P68137	Q6QAQ1; P68137	0	2	1	0	1	1	895.95	1790.89	1790.89	0.8	0.00072	HCD (High Energy Collision Dissociation)	MS2	0	120	64.0885	21278	P490_porcine-17_29803.raw	F17		106	18	13	1.77853e-11		0	5.01e-14	106922232	62.3
		FALSE	High	Mascot (E6)	Unambiguous	[K].SYELPDGQVITIGNER.[F]		2	2	Q6QAQ1; P68137	Q6QAQ1; P68137	0	3	1	0	1	1	597.636	1790.89	1790.89	0.83	0.0005	HCD (High Energy Collision Dissociation)	MS2	2.55942	54.715	62.4874	20672	P490_porcine-17_29803.raw	F17		68	18	13	1.24469e-07		0	6.34e-10	4.03938e+06	62.31
		FALSE	High	Mascot (E6)	Unambiguous	[K].SYELPDGQVITIGNER.[F]		2	2	Q6QAQ1; P68137	Q6QAQ1; P68137	0	2	1	0	1	1	895.95	1790.89	1790.89	0.87	0.00078	HCD (High Energy Collision Dissociation)	MS2	0.78918	84.426	63.2012	20943	P490_porcine-17_29803.raw	F17		85	18	13	2.26496e-09		0	3.526e-13	106922232	62.3
		FALSE	High	Mascot (E6)	Unambiguous	[K].SYELPDGQVITIGNER.[F]		2	2	Q6QAQ1; P68137	Q6QAQ1; P68137	0	2	1	0	1	1	895.95	1790.89	1790.89	0.87	0.00078	HCD (High Energy Collision Dissociation)	MS2	0.795631	103.696	63.3272	20991	P490_porcine-17_29803.raw	F17		84	18	13	2.99959e-09		0	6.885e-12	106922232	62.3
		FALSE	High	Mascot (E6)	Unambiguous	[K].SYELPDGQVITIGNER.[F]		2	2	Q6QAQ1; P68137	Q6QAQ1; P68137	0	2	1	0	1	1	895.95	1790.89	1790.89	0.87	0.00078	HCD (High Energy Collision Dissociation)	MS2	9.13185	120	57.4222	18740	P490_porcine-17_29803.raw	F17		62	18	13	4.57153e-07		0	2.641e-10	1.2908e+06	57.44
		FALSE	High	Mascot (E6)	Unambiguous	[K].SYELPDGQVITIGNER.[F]		2	2	Q6QAQ1; P68137	Q6QAQ1; P68137	0	3	1	0	1	1	597.636	1790.89	1790.89	0.93	0.00056	HCD (High Energy Collision Dissociation)	MS2	5.72108	55.195	62.1231	20533	P490_porcine-17_29803.raw	F17		62	18	13	4.44694e-07		0	7.721e-07	4.03938e+06	62.31
		FALSE	High	Mascot (E6)	Unambiguous	[K].SYELPDGQVITIGNER.[F]		2	2	Q6QAQ1; P68137	Q6QAQ1; P68137	0	2	1	0	1	1	895.95	1790.89	1790.89	0.94	0.00084	HCD (High Energy Collision Dissociation)	MS2	5.40293	120	64.2121	21325	P490_porcine-17_29803.raw	F17		100	18	13	8.01791e-11		0	1.464e-08	106922232	62.3
		FALSE	High	Mascot (E6)	Unambiguous	[K].SYELPDGQVITIGNER.[F]		2	2	Q6QAQ1; P68137	Q6QAQ1; P68137	0	2	1	0	1	1	895.95	1790.89	1790.89	0.74	0.00066	HCD (High Energy Collision Dissociation)	MS2	2.09888	120	64.3307	21370	P490_porcine-17_29803.raw	F17		98	18	13	1.18867e-10		0	7.027e-14	106922232	62.3
		FALSE	High	Mascot (E6)	Unambiguous	[K].SYELPDGQVITIGNER.[F]		2	2	Q6QAQ1; P68137	Q6QAQ1; P68137	0	2	1	0	1	1	895.95	1790.89	1790.89	0.94	0.00084	HCD (High Energy Collision Dissociation)	MS2	0	120	64.852	21566	P490_porcine-17_29803.raw	F17		82	18	13	4.79801e-09		0	3.228e-11	106922232	62.3
		FALSE	High	Mascot (E6)	Unambiguous	[K].SYELPDGQVITIGNER.[F]		2	2	Q6QAQ1; P68137	Q6QAQ1; P68137	0	2	1	0	1	1	895.951	1790.89	1790.89	1.01	0.0009	HCD (High Energy Collision Dissociation)	MS2	45.055	120	67.8908	22712	P490_porcine-17_29803.raw	F17		33	19	13	0.000369054		0	0.0005904
		FALSE	High	Mascot (E6)	Unambiguous	[K].SYELPDGQVITIGNER.[F]		2	2	Q6QAQ1; P68137	Q6QAQ1; P68137	0	3	1	0	1	1	597.636	1790.89	1790.89	1.04	0.00062	HCD (High Energy Collision Dissociation)	MS2	8.11028	100.429	62.0146	20492	P490_porcine-17_29803.raw	F17		68	19	13	1.35859e-07		0	7.449e-10	4.03938e+06	62.31
		FALSE	High	Mascot (E6)	Unambiguous	[K].SYELPDGQVITIGNER.[F]		2	2	Q6QAQ1; P68137	Q6QAQ1; P68137	0	3	1	0	1	1	597.636	1790.89	1790.89	1.04	0.00062	HCD (High Energy Collision Dissociation)	MS2	5.05321	120	62.7428	20769	P490_porcine-17_29803.raw	F17		68	19	13	1.33995e-07		0	1.435e-07	4.03938e+06	62.31
		FALSE	High	Mascot (E6)	Unambiguous	[K].SYELPDGQVITIGNER.[F]		2	2	Q6QAQ1; P68137	Q6QAQ1; P68137	0	2	1	0	1	1	895.951	1790.89	1790.89	1.08	0.00096	HCD (High Energy Collision Dissociation)	MS2	0.329337	21.747	61.8435	20427	P490_porcine-17_29803.raw	F17		101	19	13	7.08092e-11		0	5.433e-13	106922232	62.3
		FALSE	High	Mascot (E6)	Unambiguous	[K].SYELPDGQVITIGNER.[F]		2	2	Q6QAQ1; P68137	Q6QAQ1; P68137	0	2	1	0	1	1	895.951	1790.89	1790.89	1.08	0.00096	HCD (High Energy Collision Dissociation)	MS2	2.89633	28.206	62.9418	20844	P490_porcine-17_29803.raw	F17		121	19	13	6.44303e-13		0	5.238e-15	106922232	62.3
		FALSE	High	Mascot (E6)	Unambiguous	[K].SYELPDGQVITIGNER.[F]		2	2	Q6QAQ1; P68137	Q6QAQ1; P68137	0	2	1	0	1	1	895.951	1790.89	1790.89	1.21	0.00109	HCD (High Energy Collision Dissociation)	MS2	0	120	63.9616	21230	P490_porcine-17_29803.raw	F17		77	19	13	1.60358e-08		0	3.058e-09	106922232	62.3
		FALSE	High	Mascot (E6)	Unambiguous	[K].SYELPDGQVITIGNER.[F]		2	2	Q6QAQ1; P68137	Q6QAQ1; P68137	0	2	1	0	1	1	895.951	1790.89	1790.89	1.21	0.00109	HCD (High Energy Collision Dissociation)	MS2	8.89264	120	67.1418	22431	P490_porcine-17_29803.raw	F17		63	19	13	4.346e-07		0	8.858e-08
		FALSE	High	Mascot (E6)	Unambiguous	[K].SYELPDGQVITIGNER.[F]		2	2	Q6QAQ1; P68137	Q6QAQ1; P68137	0	2	1	0	1	1	895.951	1790.89	1790.89	1.28	0.00115	HCD (High Energy Collision Dissociation)	MS2	1.7988	13.698	62.8171	20797	P490_porcine-17_29803.raw	F17		121	19	13	6.76735e-13		0	2.965e-14	106922232	62.3
		FALSE	High	Mascot (E6)	Unambiguous	[K].SYELPDGQVITIGNER.[F]		2	2	Q6QAQ1; P68137	Q6QAQ1; P68137	0	2	1	0	1	1	895.951	1790.89	1790.89	1.42	0.00127	HCD (High Energy Collision Dissociation)	MS2	4.99193	52.157	63.0702	20893	P490_porcine-17_29803.raw	F17		121	19	13	6.78295e-13		0	9.268e-14	106922232	62.3
		FALSE	High	Mascot (E6)	Unambiguous	[K].SYELPDGQVITIGNER.[F]		2	2	Q6QAQ1; P68137	Q6QAQ1; P68137	0	2	1	0	1	1	895.951	1790.89	1790.89	1.01	0.0009	HCD (High Energy Collision Dissociation)	MS2	0.693105	113.572	63.4546	21039	P490_porcine-17_29803.raw	F17		94	19	13	3.20693e-10		0	2.548e-09	106922232	62.3
		FALSE	High	Mascot (E6)	Unambiguous	[K].SYELPDGQVITIGNER.[F]		2	2	Q6QAQ1; P68137	Q6QAQ1; P68137	0	2	1	0	1	1	895.95	1790.89	1790.89	0.74	0.00066	HCD (High Energy Collision Dissociation)	MS2	9.58733	120	57.5473	18787	P490_porcine-17_29803.raw	F17		73	18	13	3.4919e-08		0	1.884e-10	1.2908e+06	57.44
		FALSE	High	Mascot (E6)	Unambiguous	[K].SYELPDGQVITIGNER.[F]		2	2	Q6QAQ1; P68137	Q6QAQ1; P68137	0	2	1	0	1	1	895.95	1790.89	1790.89	0.74	0.00066	HCD (High Energy Collision Dissociation)	MS2	0.956207	120	61.4818	20289	P490_porcine-17_29803.raw	F17		107	18	13	1.46575e-11		0	3.545e-10	106922232	62.3
		FALSE	High	Mascot (E6)	Unambiguous	[K].SYELPDGQVITIGNER.[F]		2	2	Q6QAQ1; P68137	Q6QAQ1; P68137	0	3	1	0	1	1	597.636	1790.89	1790.89	0.11	7e-05	HCD (High Energy Collision Dissociation)	MS2	2.09296	40.439	62.349	20619	P490_porcine-17_29803.raw	F17		80	18	13	7.26208e-09		0	1.604e-07	4.03938e+06	62.31
		FALSE	High	Mascot (E6)	Unambiguous	[K].SYELPDGQVITIGNER.[F]		2	2	Q6QAQ1; P68137	Q6QAQ1; P68137	0	2	1	0	1	1	895.95	1790.89	1790.89	0.12	0.00011	HCD (High Energy Collision Dissociation)	MS2	52.3731	120	67.4428	22544	P490_porcine-17_29803.raw	F17		58	18	13	1.18049e-06		0	3.275e-07
		FALSE	High	Mascot (E6)	Unambiguous	[K].SYELPDGQVITIGNER.[F]		2	2	Q6QAQ1; P68137	Q6QAQ1; P68137	0	2	1	0	1	1	895.95	1790.89	1790.89	0.19	0.00017	HCD (High Energy Collision Dissociation)	MS2	0	120	64.4476	21414	P490_porcine-17_29803.raw	F17		87	18	13	1.39335e-09		0	5.452e-10	106922232	62.3
		FALSE	High	Mascot (E6)	Unambiguous	[K].SYELPDGQVITIGNER.[F]		2	2	Q6QAQ1; P68137	Q6QAQ1; P68137	0	2	1	0	1	1	895.95	1790.89	1790.89	0.26	0.00023	HCD (High Energy Collision Dissociation)	MS2	2.89696	120	116.062	38499	P490_porcine-17_29803.raw	F17		40	19	13	7.89024e-05		0	2.561e-06	78189.8	116.05
		FALSE	High	Mascot (E6)	Unambiguous	[K].SYELPDGQVITIGNER.[F]		2	2	Q6QAQ1; P68137	Q6QAQ1; P68137	0	2	1	0	1	1	895.95	1790.89	1790.89	0.33	0.00029	HCD (High Energy Collision Dissociation)	MS2	14.9968	120	57.2945	18692	P490_porcine-17_29803.raw	F17		70	19	13	7.96324e-08		0	2.004e-09	1.2908e+06	57.44
		FALSE	High	Mascot (E6)	Unambiguous	[K].SYELPDGQVITIGNER.[F]		2	2	Q6QAQ1; P68137	Q6QAQ1; P68137	0	2	1	0	1	1	895.95	1790.89	1790.89	0.4	0.00035	HCD (High Energy Collision Dissociation)	MS2	1.37507	120	64.9644	21608	P490_porcine-17_29803.raw	F17		73	19	13	4.20814e-08		0	1.611e-08	106922232	62.3
		FALSE	High	Mascot (E6)	Unambiguous	[K].SYELPDGQVITIGNER.[F]		2	2	Q6QAQ1; P68137	Q6QAQ1; P68137	0	3	1	0	1	1	597.636	1790.89	1790.89	0.42	0.00025	HCD (High Energy Collision Dissociation)	MS2	2.53408	67.879	62.2424	20579	P490_porcine-17_29803.raw	F17		80	19	13	7.74622e-09		0	2.293e-08	4.03938e+06	62.31
		FALSE	High	Mascot (E6)	Unambiguous	[K].SYELPDGQVITIGNER.[F]		2	2	Q6QAQ1; P68137	Q6QAQ1; P68137	0	2	1	0	1	1	895.95	1790.89	1790.89	0.46	0.00041	HCD (High Energy Collision Dissociation)	MS2	0.256244	3.232	62.4449	20655	P490_porcine-17_29803.raw	F17		121	19	13	6.42821e-13		0	2.283e-12	106922232	62.3
		FALSE	High	Mascot (E6)	Unambiguous	[K].SYELPDGQVITIGNER.[F]		2	2	Q6QAQ1; P68137	Q6QAQ1; P68137	0	2	1	0	1	1	895.95	1790.89	1790.89	0.46	0.00041	HCD (High Energy Collision Dissociation)	MS2	0.325134	2.621	62.3067	20603	P490_porcine-17_29803.raw	F17		121	19	13	6.44303e-13		0	6.07e-08	106922232	62.3
		FALSE	High	Mascot (E6)	Unambiguous	[K].SYELPDGQVITIGNER.[F]		2	2	Q6QAQ1; P68137	Q6QAQ1; P68137	0	2	1	0	1	1	895.95	1790.89	1790.89	0.74	0.00066	HCD (High Energy Collision Dissociation)	MS2	0.867116	120	64.584	21465	P490_porcine-17_29803.raw	F17		114	18	13	3.22152e-12		0	4.535e-10	106922232	62.3
		FALSE	High	Mascot (E6)	Unambiguous	[K].SYELPDGQVITIGNER.[F]		2	2	Q6QAQ1; P68137	Q6QAQ1; P68137	0	2	1	0	1	1	895.95	1790.89	1790.89	0.46	0.00041	HCD (High Energy Collision Dissociation)	MS2	0.842678	120	64.7273	21519	P490_porcine-17_29803.raw	F17		82	19	13	5.28555e-09		0	8.497e-12	106922232	62.3
		FALSE	High	Mascot (E6)	Unambiguous	[K].SYELPDGQVITIGNER.[F]		2	2	Q6QAQ1; P68137	Q6QAQ1; P68137	0	2	1	0	1	1	895.95	1790.89	1790.89	0.53	0.00048	HCD (High Energy Collision Dissociation)	MS2	0.512756	43.979	61.7211	20380	P490_porcine-17_29803.raw	F17		114	19	13	3.1484e-12		0	2.584e-14	106922232	62.3
		FALSE	High	Mascot (E6)	Unambiguous	[K].SYELPDGQVITIGNER.[F]		2	2	Q6QAQ1; P68137	Q6QAQ1; P68137	0	2	1	0	1	1	895.95	1790.89	1790.89	0.6	0.00054	HCD (High Energy Collision Dissociation)	MS2	0.732681	7.151	62.6907	20749	P490_porcine-17_29803.raw	F17		107	18	13	1.47591e-11		0	1.504e-12	106922232	62.3
		FALSE	High	Mascot (E6)	Unambiguous	[K].SYELPDGQVITIGNER.[F]		2	2	Q6QAQ1; P68137	Q6QAQ1; P68137	0	3	1	0	1	1	597.636	1790.89	1790.89	0.63	0.00037	HCD (High Energy Collision Dissociation)	MS2	1.02791	87.325	62.6089	20718	P490_porcine-17_29803.raw	F17		80	18	13	7.08046e-09		0	1.262e-08	4.03938e+06	62.31
		FALSE	High	Mascot (E6)	Unambiguous	[K].SYELPDGQVITIGNER.[F]		2	2	Q6QAQ1; P68137	Q6QAQ1; P68137	0	2	1	0	1	1	895.95	1790.89	1790.89	0.67	0.0006	HCD (High Energy Collision Dissociation)	MS2	0.298635	4.568	62.0866	20519	P490_porcine-17_29803.raw	F17		121	18	13	5.9712e-13		0	1.574e-13	106922232	62.3
		FALSE	High	Mascot (E6)	Unambiguous	[K].SYELPDGQVITIGNER.[F]		2	2	Q6QAQ1; P68137	Q6QAQ1; P68137	0	2	1	0	1	1	895.95	1790.89	1790.89	0.67	0.0006	HCD (High Energy Collision Dissociation)	MS2	0.378817	4.438	62.5655	20701	P490_porcine-17_29803.raw	F17		121	18	13	6.13849e-13		0	1.598e-08	106922232	62.3
		FALSE	High	Mascot (E6)	Unambiguous	[K].SYELPDGQVITIGNER.[F]		2	2	Q6QAQ1; P68137	Q6QAQ1; P68137	0	2	1	0	1	1	895.95	1790.89	1790.89	0.67	0.0006	HCD (High Energy Collision Dissociation)	MS2	10.2843	120	57.6862	18840	P490_porcine-17_29803.raw	F17		65	18	13	2.16801e-07		0	2.471e-09	1.2908e+06	57.44
		FALSE	High	Mascot (E6)	Unambiguous	[K].SYELPDGQVITIGNER.[F]		2	2	Q6QAQ1; P68137	Q6QAQ1; P68137	0	2	1	0	1	1	895.95	1790.89	1790.89	0.74	0.00066	HCD (High Energy Collision Dissociation)	MS2	0.378877	8.368	61.9701	20475	P490_porcine-17_29803.raw	F17		95	18	13	2.30177e-10		0	1.289e-08	106922232	62.3
		FALSE	High	Mascot (E6)	Unambiguous	[K].SYELPDGQVITIGNER.[F]		2	2	Q6QAQ1; P68137	Q6QAQ1; P68137	0	2	1	0	1	1	895.95	1790.89	1790.89	0.53	0.00048	HCD (High Energy Collision Dissociation)	MS2	0.20636	3.063	62.1955	20561	P490_porcine-17_29803.raw	F17		121	19	13	6.45788e-13		0	1.9e-08	106922232	62.3
		FALSE	High	Mascot (E6)	Unambiguous	[K].SYELPDGQVITIGNER.[F]		2	2	Q6QAQ1; P68137	Q6QAQ1; P68137	0	2	1	0	1	1	895.951	1790.89	1790.89	1.62	0.00145	HCD (High Energy Collision Dissociation)	MS2	6.50827	120	66.9249	22350	P490_porcine-17_29803.raw	F17		75	19	13	2.7824e-08		0	1.795e-10
		FALSE	High	Mascot (E6)	Unambiguous	[K].SYELPDGQVITIGNER.[F]		2	2	Q6QAQ1; P68137	Q6QAQ1; P68137	0	3	1	0	1	1	597.637	1790.9	1790.89	1.85	0.00111	HCD (High Energy Collision Dissociation)	MS2	6.60808	120	63.0066	20869	P490_porcine-17_29803.raw	F17		56	19	13	1.84965e-06		0	3.411e-05	4.03938e+06	62.31
		FALSE	High	Mascot (E6)	Unambiguous	[K].SYELPDGQVITIGNER.[F]		2	2	Q6QAQ1; P68137	Q6QAQ1; P68137	0	3	1	0	1	1	597.637	1790.9	1790.89	2.06	0.00123	HCD (High Energy Collision Dissociation)	MS2	7.62778	120	62.8725	20818	P490_porcine-17_29803.raw	F17		36	19	13	0.00018454		0	0.0001098	4.03938e+06	62.31
		FALSE	High	Mascot (E6)	Unambiguous	[K].SYELPDGQVITIGNER.[F]		2	2	Q6QAQ1; P68137	Q6QAQ1; P68137	0	3	1	0	1	1	597.637	1790.9	1790.89	2.36	0.00141	HCD (High Energy Collision Dissociation)	MS2	36.3535	120	61.8661	20436	P490_porcine-17_29803.raw	F17		67	19	13	1.45912e-07		0	2.771e-08	4.03938e+06	62.31
		FALSE	High	Mascot (E6)	Unambiguous	[K].SYELPDGQVITIGNER.[F]		2	2	Q6QAQ1; P68137	Q6QAQ1; P68137	0	2	1	0	1	1	895.952	1790.9	1790.89	3.12	0.0028	HCD (High Energy Collision Dissociation)	MS2	0	120	68.6637	23002	P490_porcine-17_29803.raw	F17		29	19	13	0.00111453		0	5.322e-05
		FALSE	High	Mascot (E6)	Unambiguous	[K].SYELPDGQVITIGNER.[F]		2	2	Q6QAQ1; P68137	Q6QAQ1; P68137	0	2	1	0	1	1	895.952	1790.9	1790.89	3.12	0.0028	HCD (High Energy Collision Dissociation)	MS2	5.77452	120	115.957	38467	P490_porcine-17_29803.raw	F17		47	19	13	1.64093e-05		0	3.911e-06	78189.8	116.05
		FALSE	High	Mascot (E6)	Unambiguous	[K].SYELPDGQVITIGNER.[F]		2	2	Q6QAQ1; P68137	Q6QAQ1; P68137	0	2	1	0	1	1	895.953	1790.9	1790.89	3.26	0.00292	HCD (High Energy Collision Dissociation)	MS2	0	120	70.1736	23566	P490_porcine-17_29803.raw	F17		24	19	13	0.00287138		0	0.000446
		FALSE	High	Mascot (F6)	Unambiguous	[K].SYELPDGQVITIGNER.[F]		2	2	Q6QAQ1; P68137	Q6QAQ1; P68137	0	2	1	0	1	1	895.948	1790.89	1790.89	-1.51	-0.00136	HCD (High Energy Collision Dissociation)	MS2	0	120	64.4727	21301	P490_porcine-18_29810.raw	F18		51	18	13	5.37108e-06		0	0.001484	16606202	62.35
		FALSE	High	Mascot (F6)	Unambiguous	[K].SYELPDGQVITIGNER.[F]		2	2	Q6QAQ1; P68137	Q6QAQ1; P68137	0	2	1	0	1	1	895.948	1790.89	1790.89	-1.45	-0.00129	HCD (High Energy Collision Dissociation)	MS2	17.7656	120	64.9018	21462	P490_porcine-18_29810.raw	F18		46	18	13	2.00938e-05		0	0.00037	16606202	62.35
		FALSE	High	Mascot (F6)	Unambiguous	[K].SYELPDGQVITIGNER.[F]		2	2	Q6QAQ1; P68137	Q6QAQ1; P68137	0	2	1	0	1	1	895.949	1790.89	1790.89	-1.04	-0.00093	HCD (High Energy Collision Dissociation)	MS2	6.9039	120	64.2255	21208	P490_porcine-18_29810.raw	F18		37	18	13	0.000158147		0	0.0002218	16606202	62.35
		FALSE	High	Mascot (F6)	Unambiguous	[K].SYELPDGQVITIGNER.[F]		2	2	Q6QAQ1; P68137	Q6QAQ1; P68137	0	2	1	0	1	1	895.949	1790.89	1790.89	-0.35	-0.00032	HCD (High Energy Collision Dissociation)	MS2	0	120	61.6371	20233	P490_porcine-18_29810.raw	F18		87	18	13	1.60717e-09		0	0.0002541	16606202	62.35
		FALSE	High	Mascot (F6)	Unambiguous	[K].SYELPDGQVITIGNER.[F]		2	2	Q6QAQ1; P68137	Q6QAQ1; P68137	0	2	1	0	1	1	895.949	1790.89	1790.89	-0.22	-0.0002	HCD (High Energy Collision Dissociation)	MS2	0.367554	16.204	62.3789	20513	P490_porcine-18_29810.raw	F18		114	18	13	2.95843e-12		0	5.718e-07	16606202	62.35
		FALSE	High	Mascot (F6)	Unambiguous	[K].SYELPDGQVITIGNER.[F]		2	2	Q6QAQ1; P68137	Q6QAQ1; P68137	0	2	1	0	1	1	895.949	1790.89	1790.89	-0.15	-0.00013	HCD (High Energy Collision Dissociation)	MS2	0.34001	31.799	62.5905	20592	P490_porcine-18_29810.raw	F18		121	18	13	6.13849e-13		0	1.035e-07	16606202	62.35
		FALSE	High	Mascot (F6)	Unambiguous	[K].SYELPDGQVITIGNER.[F]		2	2	Q6QAQ1; P68137	Q6QAQ1; P68137	0	2	1	0	1	1	895.95	1790.89	1790.89	-0.01	-1e-05	HCD (High Energy Collision Dissociation)	MS2	32.2035	120	65.4512	21667	P490_porcine-18_29810.raw	F18		32	18	13	0.000448809		0	0.007585	16606202	62.35
		FALSE	High	Mascot (F6)	Unambiguous	[K].SYELPDGQVITIGNER.[F]		2	2	Q6QAQ1; P68137	Q6QAQ1; P68137	0	2	1	0	1	1	895.95	1790.89	1790.89	0.05	5e-05	HCD (High Energy Collision Dissociation)	MS2	2.58644	111.405	62.8315	20683	P490_porcine-18_29810.raw	F18		100	18	13	6.80865e-11		0	5.795e-07	16606202	62.35
		FALSE	High	Mascot (F6)	Unambiguous	[K].SYELPDGQVITIGNER.[F]		2	2	Q6QAQ1; P68137	Q6QAQ1; P68137	0	2	1	0	1	1	895.95	1790.89	1790.89	0.05	5e-05	HCD (High Energy Collision Dissociation)	MS2	0.430416	53.882	62.7074	20636	P490_porcine-18_29810.raw	F18		100	18	13	7.55199e-11		0	6.042e-08	16606202	62.35
		FALSE	High	Mascot (F6)	Unambiguous	[K].SYELPDGQVITIGNER.[F]		2	2	Q6QAQ1; P68137	Q6QAQ1; P68137	0	2	1	0	1	1	895.95	1790.89	1790.89	0.12	0.00011	HCD (High Energy Collision Dissociation)	MS2	9.79566	120	64.348	21254	P490_porcine-18_29810.raw	F18		40	18	13	7.2956e-05		0	0.0001634	16606202	62.35
		FALSE	High	Mascot (F6)	Unambiguous	[K].SYELPDGQVITIGNER.[F]		2	2	Q6QAQ1; P68137	Q6QAQ1; P68137	0	2	1	0	1	1	895.95	1790.89	1790.89	0.12	0.00011	HCD (High Energy Collision Dissociation)	MS2	22.3506	120	65.0841	21530	P490_porcine-18_29810.raw	F18		43	18	13	4.08377e-05		0	6.742e-05	16606202	62.35
		FALSE	High	Mascot (F6)	Unambiguous	[K].SYELPDGQVITIGNER.[F]		2	2	Q6QAQ1; P68137	Q6QAQ1; P68137	0	2	1	0	1	1	895.95	1790.89	1790.89	0.19	0.00017	HCD (High Energy Collision Dissociation)	MS2	0.323666	19.85	62.4865	20553	P490_porcine-18_29810.raw	F18		100	18	13	6.74623e-11		0	1.237e-06	16606202	62.35
		FALSE	High	Mascot (F6)	Unambiguous	[K].SYELPDGQVITIGNER.[F]		2	2	Q6QAQ1; P68137	Q6QAQ1; P68137	0	2	1	0	1	1	895.95	1790.89	1790.89	0.19	0.00017	HCD (High Energy Collision Dissociation)	MS2	15.2083	120	57.3581	18627	P490_porcine-18_29810.raw	F18		35	18	13	0.000244378		0	0.002237	214491	57.39
		FALSE	High	Mascot (F6)	Unambiguous	[K].SYELPDGQVITIGNER.[F]		2	2	Q6QAQ1; P68137	Q6QAQ1; P68137	0	3	1	0	1	1	597.636	1790.89	1790.89	0.22	0.00013	HCD (High Energy Collision Dissociation)	MS2	9.32283	120	62.347	20501	P490_porcine-18_29810.raw	F18		48	18	13	1.27956e-05		0	0.0002428	509058	62.35
		FALSE	High	Mascot (F6)	Unambiguous	[K].SYELPDGQVITIGNER.[F]		2	2	Q6QAQ1; P68137	Q6QAQ1; P68137	0	2	1	0	1	1	895.95	1790.89	1790.89	0.26	0.00023	HCD (High Energy Collision Dissociation)	MS2	0.162431	25.38	62.1407	20423	P490_porcine-18_29810.raw	F18		100	19	13	7.31291e-11		0	5.581e-07	16606202	62.35
		FALSE	High	Mascot (F6)	Unambiguous	[K].SYELPDGQVITIGNER.[F]		2	2	Q6QAQ1; P68137	Q6QAQ1; P68137	0	2	1	0	1	1	895.95	1790.89	1790.89	0.26	0.00023	HCD (High Energy Collision Dissociation)	MS2	8.34757	120	62.9562	20730	P490_porcine-18_29810.raw	F18		79	19	13	9.08009e-09		0	9.928e-07	16606202	62.35
		FALSE	High	Mascot (F6)	Unambiguous	[K].SYELPDGQVITIGNER.[F]		2	2	Q6QAQ1; P68137	Q6QAQ1; P68137	0	2	1	0	1	1	895.95	1790.89	1790.89	0.26	0.00023	HCD (High Energy Collision Dissociation)	MS2	16.2809	120	57.4874	18675	P490_porcine-18_29810.raw	F18		71	19	13	6.06862e-08		0	1.468e-05	214491	57.39
		FALSE	High	Mascot (F6)	Unambiguous	[K].SYELPDGQVITIGNER.[F]		2	2	Q6QAQ1; P68137	Q6QAQ1; P68137	0	2	1	0	1	1	895.95	1790.89	1790.89	0.12	0.00011	HCD (High Energy Collision Dissociation)	MS2	0.498817	17.586	62.2678	20471	P490_porcine-18_29810.raw	F18		121	18	13	6.05426e-13		0	2.255e-08	16606202	62.35
		FALSE	High	Mascot (F6)	Unambiguous	[K].SYELPDGQVITIGNER.[F]		2	2	Q6QAQ1; P68137	Q6QAQ1; P68137	0	2	1	0	1	1	895.95	1790.89	1790.89	0.26	0.00023	HCD (High Energy Collision Dissociation)	MS2	44.2056	120	65.7089	21763	P490_porcine-18_29810.raw	F18		14	19	13	0.0328163		0	0.005253	16606202	62.35
		FALSE	High	Mascot (F6)	Unambiguous	[K].SYELPDGQVITIGNER.[F]		2	2	Q6QAQ1; P68137	Q6QAQ1; P68137	0	2	1	0	1	1	895.95	1790.89	1790.89	0.4	0.00035	HCD (High Energy Collision Dissociation)	MS2	1.34187	120	61.7619	20280	P490_porcine-18_29810.raw	F18		87	19	13	1.66759e-09		0	2.46e-06	16606202	62.35
		FALSE	High	Mascot (F6)	Unambiguous	[K].SYELPDGQVITIGNER.[F]		2	2	Q6QAQ1; P68137	Q6QAQ1; P68137	0	3	1	0	1	1	597.636	1790.89	1790.89	0.42	0.00025	HCD (High Energy Collision Dissociation)	MS2	7.72707	120	62.4647	20545	P490_porcine-18_29810.raw	F18		49	19	13	1.07917e-05		0	0.001461	509058	62.35
		FALSE	High	Mascot (F6)	Unambiguous	[K].SYELPDGQVITIGNER.[F]		2	2	Q6QAQ1; P68137	Q6QAQ1; P68137	0	3	1	0	1	1	597.636	1790.89	1790.89	0.42	0.00025	HCD (High Energy Collision Dissociation)	MS2	2.97035	120	62.2307	20457	P490_porcine-18_29810.raw	F18		56	19	13	1.97738e-06		0	0.002318	509058	62.35
		FALSE	High	Mascot (F6)	Unambiguous	[K].SYELPDGQVITIGNER.[F]		2	2	Q6QAQ1; P68137	Q6QAQ1; P68137	0	2	1	0	1	1	895.95	1790.89	1790.89	0.46	0.00041	HCD (High Energy Collision Dissociation)	MS2	0.490886	47.422	62.014	20375	P490_porcine-18_29810.raw	F18		121	19	13	6.50264e-13		0	7.04e-07	16606202	62.35
		FALSE	High	Mascot (F6)	Unambiguous	[K].SYELPDGQVITIGNER.[F]		2	2	Q6QAQ1; P68137	Q6QAQ1; P68137	0	2	1	0	1	1	895.95	1790.89	1790.89	0.46	0.00041	HCD (High Energy Collision Dissociation)	MS2	1.49852	104.177	61.8868	20327	P490_porcine-18_29810.raw	F18		87	19	13	1.47262e-09		0	4.239e-07	16606202	62.35
		FALSE	High	Mascot (F6)	Unambiguous	[K].SYELPDGQVITIGNER.[F]		2	2	Q6QAQ1; P68137	Q6QAQ1; P68137	0	2	1	0	1	1	895.95	1790.89	1790.89	0.46	0.00041	HCD (High Energy Collision Dissociation)	MS2	9.85724	120	63.2163	20828	P490_porcine-18_29810.raw	F18		81	19	13	7.09725e-09		0	8.313e-06	16606202	62.35
		FALSE	High	Mascot (F6)	Unambiguous	[K].SYELPDGQVITIGNER.[F]		2	2	Q6QAQ1; P68137	Q6QAQ1; P68137	0	2	1	0	1	1	895.95	1790.89	1790.89	0.46	0.00041	HCD (High Energy Collision Dissociation)	MS2	0	120	64.074	21151	P490_porcine-18_29810.raw	F18		36	19	13	0.000223919		0	0.0008933	16606202	62.35
		FALSE	High	Mascot (F6)	Unambiguous	[K].SYELPDGQVITIGNER.[F]		2	2	Q6QAQ1; P68137	Q6QAQ1; P68137	0	2	1	0	1	1	895.95	1790.89	1790.89	0.46	0.00041	HCD (High Energy Collision Dissociation)	MS2	13.0873	120	64.5953	21347	P490_porcine-18_29810.raw	F18		41	19	13	6.91974e-05		0	0.001283	16606202	62.35
		FALSE	High	Mascot (F6)	Unambiguous	[K].SYELPDGQVITIGNER.[F]		2	2	Q6QAQ1; P68137	Q6QAQ1; P68137	0	2	1	0	1	1	895.95	1790.89	1790.89	0.53	0.00048	HCD (High Energy Collision Dissociation)	MS2	10.7988	120	63.0838	20778	P490_porcine-18_29810.raw	F18		87	19	13	1.75424e-09		0	5.909e-06	16606202	62.35
		FALSE	High	Mascot (F6)	Unambiguous	[K].SYELPDGQVITIGNER.[F]		2	2	Q6QAQ1; P68137	Q6QAQ1; P68137	0	2	1	0	1	1	895.95	1790.89	1790.89	0.67	0.0006	HCD (High Energy Collision Dissociation)	MS2	6.30016	120	63.3461	20877	P490_porcine-18_29810.raw	F18		74	18	13	3.02734e-08		0	3.923e-05	16606202	62.35
		FALSE	High	Mascot (F6)	Unambiguous	[K].SYELPDGQVITIGNER.[F]		2	2	Q6QAQ1; P68137	Q6QAQ1; P68137	0	3	1	0	1	1	597.636	1790.89	1790.89	1.14	0.00068	HCD (High Energy Collision Dissociation)	MS2	7.56323	120	62.5982	20595	P490_porcine-18_29810.raw	F18		44	19	13	3.49213e-05		0	0.0009413	509058	62.35
		FALSE	High	Mascot (F6)	Unambiguous	[K].SYELPDGQVITIGNER.[F]		2	2	Q6QAQ1; P68137	Q6QAQ1; P68137	0	3	1	0	1	1	597.636	1790.89	1790.89	1.34	0.0008	HCD (High Energy Collision Dissociation)	MS2	15.488	120	61.9573	20354	P490_porcine-18_29810.raw	F18		45	19	13	2.71906e-05		0	0.005159	509058	62.35
		FALSE	High	Mascot (F6)	Unambiguous	[K].SYELPDGQVITIGNER.[F]		2	2	Q6QAQ1; P68137	Q6QAQ1; P68137	0	3	1	0	1	1	597.637	1790.9	1790.89	1.85	0.00111	HCD (High Energy Collision Dissociation)	MS2	13.4065	120	62.7826	20665	P490_porcine-18_29810.raw	F18		34	19	13	0.000311954		0	0.009324	509058	62.35
		FALSE	High	Mascot (F6)	Unambiguous	[K].SYELPDGQVITIGNER.[F]		2	2	Q6QAQ1; P68137	Q6QAQ1; P68137	0	2	1	0	1	1	895.951	1790.89	1790.89	1.49	0.00133	HCD (High Energy Collision Dissociation)	MS2	3.7227	120	64.7286	21397	P490_porcine-18_29810.raw	F18		37	19	13	0.000166886		0	0.002291	16606202	62.35
		FALSE	High	Mascot (E6)	Unambiguous	[K].SYELPDGQVITIGNER.[F]		2	2	Q6QAQ1; P68137	Q6QAQ1; P68137	0	2	1	0	1	1	895.95	1790.89	1790.89	0.67	0.0006	HCD (High Energy Collision Dissociation)	MS2	30.785	120	57.8145	18890	P490_porcine-17_29803.raw	F17		44	18	13	3.28898e-05		0	0.0001353	1.2908e+06	57.44
		FALSE	High	Mascot (A6)	Unambiguous	[K].SYELPDGQVITIGNER.[F]		2	2	Q6QAQ1; P68137	Q6QAQ1; P68137	0	2	1	0	1	1	895.95	1790.89	1790.89	0.33	0.00029	HCD (High Energy Collision Dissociation)	MS2	0.700106	72.987	62.1093	20314	P490_porcine-13_29363.raw	F13		114	19	13	3.15566e-12		0	2.041e-08	7186932	62.37
		FALSE	High	Mascot (A6)	Unambiguous	[K].SYELPDGQVITIGNER.[F]		2	2	Q6QAQ1; P68137	Q6QAQ1; P68137	0	2	1	0	1	1	895.95	1790.89	1790.89	0.26	0.00023	HCD (High Energy Collision Dissociation)	MS2	29.4685	120	62.9361	20624	P490_porcine-13_29363.raw	F13		95	19	13	2.52982e-10		0	7.546e-09	7186932	62.37
		FALSE	High	Mascot (A6)	Unambiguous	[K].SYELPDGQVITIGNER.[F]		2	2	Q6QAQ1; P68137	Q6QAQ1; P68137	0	2	1	0	1	1	895.95	1790.89	1790.89	0.26	0.00023	HCD (High Energy Collision Dissociation)	MS2	1.28101	120	61.9902	20269	P490_porcine-13_29363.raw	F13		107	19	13	1.54914e-11		0	2.205e-09	7186932	62.37
		FALSE	High	Mascot (A6)	Unambiguous	[K].SYELPDGQVITIGNER.[F]		2	2	Q6QAQ1; P68137	Q6QAQ1; P68137	0	2	1	0	1	1	895.95	1790.89	1790.89	0.05	5e-05	HCD (High Energy Collision Dissociation)	MS2	0.347602	37.222	62.3454	20403	P490_porcine-13_29363.raw	F13		100	18	13	6.95122e-11		0	5.005e-09	7186932	62.37
		FALSE	High	Mascot (A6)	Unambiguous	[K].SYELPDGQVITIGNER.[F]		2	2	Q6QAQ1; P68137	Q6QAQ1; P68137	0	2	1	0	1	1	895.95	1790.89	1790.89	-0.01	-1e-05	HCD (High Energy Collision Dissociation)	MS2	28.9755	120	63.4137	20804	P490_porcine-13_29363.raw	F13		32	18	13	0.000422728		0	0.0009178	7186932	62.37
		FALSE	High	Mascot (A6)	Unambiguous	[K].SYELPDGQVITIGNER.[F]		2	2	Q6QAQ1; P68137	Q6QAQ1; P68137	0	2	1	0	1	1	895.95	1790.89	1790.89	-0.01	-1e-05	HCD (High Energy Collision Dissociation)	MS2	42.8326	120	63.066	20673	P490_porcine-13_29363.raw	F13		42	18	13	5.10577e-05		0	0.0001503	7186932	62.37
		FALSE	High	Mascot (A6)	Unambiguous	[K].SYELPDGQVITIGNER.[F]		2	2	Q6QAQ1; P68137	Q6QAQ1; P68137	0	2	1	0	1	1	895.949	1790.89	1790.89	-0.15	-0.00013	HCD (High Energy Collision Dissociation)	MS2	0.275376	47.201	62.4606	20446	P490_porcine-13_29363.raw	F13		100	18	13	6.82435e-11		0	8.447e-09	7186932	62.37
		FALSE	High	Mascot (A6)	Unambiguous	[K].SYELPDGQVITIGNER.[F]		2	2	Q6QAQ1; P68137	Q6QAQ1; P68137	0	2	1	0	1	1	895.95	1790.89	1790.89	0.46	0.00041	HCD (High Energy Collision Dissociation)	MS2	45.8568	120	63.1957	20722	P490_porcine-13_29363.raw	F13		55	19	13	2.5415e-06		0	9.553e-06	7186932	62.37
		FALSE	High	Mascot (A6)	Unambiguous	[K].SYELPDGQVITIGNER.[F]		2	2	Q6QAQ1; P68137	Q6QAQ1; P68137	0	3	1	0	1	1	597.636	1790.89	1790.89	0.42	0.00025	HCD (High Energy Collision Dissociation)	MS2	20.606	120	62.449	20442	P490_porcine-13_29363.raw	F13		45	19	13	2.33932e-05		0	8.561e-05	183418	62.35
		FALSE	High	Mascot (A6)	Unambiguous	[K].SYELPDGQVITIGNER.[F]		2	2	Q6QAQ1; P68137	Q6QAQ1; P68137	0	2	1	0	1	1	895.949	1790.89	1790.89	-0.15	-0.00013	HCD (High Energy Collision Dissociation)	MS2	0.563911	44.219	62.2287	20359	P490_porcine-13_29363.raw	F13		121	18	13	6.01259e-13		0	1.209e-08	7186932	62.37
		FALSE	High	Mascot (A6)	Unambiguous	[K].SYELPDGQVITIGNER.[F]		2	2	Q6QAQ1; P68137	Q6QAQ1; P68137	0	2	1	0	1	1	895.949	1790.89	1790.89	-0.29	-0.00026	HCD (High Energy Collision Dissociation)	MS2	0	61.707	62.5893	20494	P490_porcine-13_29363.raw	F13		121	18	13	5.9712e-13		0	1.888e-08	7186932	62.37
		FALSE	High	Mascot (A6)	Unambiguous	[K].SYELPDGQVITIGNER.[F]		2	2	Q6QAQ1; P68137	Q6QAQ1; P68137	0	2	1	0	1	1	895.949	1790.89	1790.89	-0.29	-0.00026	HCD (High Energy Collision Dissociation)	MS2	3.25872	120	62.7103	20539	P490_porcine-13_29363.raw	F13		100	18	13	7.01554e-11		0	1.195e-09	7186932	62.37
		FALSE	High	Mascot (A6)	Unambiguous	[K].SYELPDGQVITIGNER.[F]		2	2	Q6QAQ1; P68137	Q6QAQ1; P68137	0	2	1	0	1	1	895.949	1790.89	1790.89	-0.35	-0.00032	HCD (High Energy Collision Dissociation)	MS2	15.5834	120	64.1671	21087	P490_porcine-13_29363.raw	F13		21	18	13	0.0053341		0	0.01381	7186932	62.37
		FALSE	High	Mascot (A6)	Unambiguous	[K].SYELPDGQVITIGNER.[F]		2	2	Q6QAQ1; P68137	Q6QAQ1; P68137	0	2	1	0	1	1	895.949	1790.89	1790.89	-0.35	-0.00032	HCD (High Energy Collision Dissociation)	MS2	11.415	120	62.8191	20580	P490_porcine-13_29363.raw	F13		95	18	13	2.25456e-10		0	1.011e-08	7186932	62.37
		FALSE	High	Mascot (A6)	Unambiguous	[K].SYELPDGQVITIGNER.[F]		2	2	Q6QAQ1; P68137	Q6QAQ1; P68137	0	2	1	0	1	1	895.948	1790.89	1790.89	-1.72	-0.00154	HCD (High Energy Collision Dissociation)	MS2	7.91023	120	64.5485	21230	P490_porcine-13_29363.raw	F13		28	18	13	0.00127368		0	0.004298	7186932	62.37
		FALSE	High	Mascot (A6)	Unambiguous	[K].SYELPDGQVITIGNER.[F]		2	2	Q6QAQ1; P68137	Q6QAQ1; P68137	0	2	1	0	1	1	895.947	1790.89	1790.89	-3.22	-0.00288	HCD (High Energy Collision Dissociation)	MS2	0	120	61.7535	20180	P490_porcine-13_29363.raw	F13		58	17	13	8.24827e-07		0	9.302e-06	7186932	62.37
		FALSE	High	Mascot (A6)	Unambiguous	[K].SYELPDGQVITIGNER.[F]		2	2	Q6QAQ1; P68137	Q6QAQ1; P68137	0	3	1	0	1	1	597.636	1790.89	1790.89	0.83	0.0005	HCD (High Energy Collision Dissociation)	MS2	16.4255	120	62.6224	20507	P490_porcine-13_29363.raw	F13		29	18	13	0.0008631		0	0.005219	183418	62.35
		FALSE	High	Mascot (A6)	Unambiguous	[K].SYELPDGQVITIGNER.[F]		2	2	Q6QAQ1; P68137	Q6QAQ1; P68137	0	2	1	0	1	1	895.95	1790.89	1790.89	0.6	0.00054	HCD (High Energy Collision Dissociation)	MS2	1.13156	120	61.8679	20223	P490_porcine-13_29363.raw	F13		87	18	13	1.55977e-09		0	4.678e-09	7186932	62.37
		FALSE	High	Mascot (A6)	Unambiguous	[K].SYELPDGQVITIGNER.[F]		2	2	Q6QAQ1; P68137	Q6QAQ1; P68137	0	3	1	0	1	1	597.636	1790.89	1790.89	0.52	0.00031	HCD (High Energy Collision Dissociation)	MS2	30.1212	120	62.1723	20338	P490_porcine-13_29363.raw	F13		40	19	13	8.51314e-05		0	0.0003544	183418	62.35
		FALSE	High	Mascot (A6)	Unambiguous	[K].SYELPDGQVITIGNER.[F]		2	2	Q6QAQ1; P68137	Q6QAQ1; P68137	0	3	1	0	1	1	597.636	1790.89	1790.89	1.34	0.0008	HCD (High Energy Collision Dissociation)	MS2	19.1527	120	62.3338	20399	P490_porcine-13_29363.raw	F13		40	19	13	8.26835e-05		0	0.0001483	183418	62.35
		FALSE	High	Mascot (I6)	Unambiguous	[K].SYELPDGQVITIGNER.[F]		2	2	Q6QAQ1; P68137	Q6QAQ1; P68137	0	2	1	0	1	1	895.951	1790.89	1790.89	1.55	0.00139	HCD (High Energy Collision Dissociation)	MS2	8.29525	120	115.946	38507	P490_porcine-21_29484.raw	F21		17	19	13	0.0177182		0.0001197	0.001942	38623.9	116
		FALSE	High	Mascot (B6)	Unambiguous	[K].SYELPDGQVITIGNER.[F]		2	2	Q6QAQ1; P68137	Q6QAQ1; P68137	0	2	1	0	1	1	895.951	1790.9	1790.89	1.83	0.00164	HCD (High Energy Collision Dissociation)	MS2	6.8418	120	57.9803	18933	P490_porcine-14_29399.raw	F14		13	19	13	0.0439633		0.0001451	0.01335	911161	57.44
		FALSE	High	Mascot (C6)	Unambiguous	[K].SYELPDGQVITIGNER.[F]		2	2	Q6QAQ1; P68137	Q6QAQ1; P68137	0	2	1	0	1	1	895.953	1790.9	1790.89	3.33	0.00298	HCD (High Energy Collision Dissociation)	MS2	12.6509	120	116.082	38216	P490_porcine-15_29592.raw	F15		14	19	13	0.0343629		0.0001737	0.01075	37033.2	116.05
		FALSE	High	Mascot (H6)	Unambiguous	[K].SYELPDGQVITIGNER.[F]		2	2	Q6QAQ1; P68137	Q6QAQ1; P68137	0	3	1	0	1	1	597.635	1790.89	1790.89	-0.09	-5e-05	HCD (High Energy Collision Dissociation)	MS2	42.2722	120	61.8576	20343	P490_porcine-20_29361.raw	F20		44	19	13	2.92476e-05		0.0001835	0.007348	2.19103e+06	62.29
		FALSE	High	Mascot (E6)	Unambiguous	[K].SYELPDGQVITIGNER.[F]		2	2	Q6QAQ1; P68137	Q6QAQ1; P68137	0	2	1	0	1	1	895.952	1790.9	1790.89	2.51	0.00225	HCD (High Energy Collision Dissociation)	MS2	67.9592	120	116.288	38569	P490_porcine-17_29803.raw	F17		18	19	13	0.0141935		0.0003763	0.01086	78189.8	116.05
		FALSE	High	Mascot (F6)	Unambiguous	[K].SYELPDGQVITIGNER.[F]		2	2	Q6QAQ1; P68137	Q6QAQ1; P68137	0	3	1	0	1	1	597.636	1790.89	1790.89	1.44	0.00086	HCD (High Energy Collision Dissociation)	MS2	6.81465	120	62.1011	20408	P490_porcine-18_29810.raw	F18		45	19	13	2.66943e-05		0.0004143	0.01628	509058	62.35
		FALSE	High	Mascot (D6)	Unambiguous	[K].SYELPDGQVITIGNER.[F]		2	2	Q6QAQ1; P68137	Q6QAQ1; P68137	0	3	1	0	1	1	597.635	1790.89	1790.89	-0.7	-0.00042	HCD (High Energy Collision Dissociation)	MS2	25.959	120	63.2205	20955	P490_porcine-16_29636.raw	F16		29	18	13	0.00091854		0.0004531	0.01563	3.57809e+06	62.21
		FALSE	High	Mascot (A6)	Unambiguous	[K].SYELPDGQVITIGNER.[F]		2	2	Q6QAQ1; P68137	Q6QAQ1; P68137	0	2	1	0	1	1	895.951	1790.9	1790.89	1.83	0.00164	HCD (High Energy Collision Dissociation)	MS2	32.2959	120	64.7654	21311	P490_porcine-13_29363.raw	F13		15	19	13	0.0277389		0.0005084	0.06445	7186932	62.37
		FALSE	High	Mascot (J6)	Unambiguous	[K].SYELPDGQVITIGNER.[F]		2	2	Q6QAQ1; P68137	Q6QAQ1; P68137	0	2	1	0	1	1	895.946	1790.88	1790.89	-3.97	-0.00355	HCD (High Energy Collision Dissociation)	MS2	7.38053	120	69.9127	23389	P490_porcine-22_29611.raw	F22		19	17	13	0.00790954		0.0005188	0.02988
		FALSE	High	Mascot (J6)	Unambiguous	[K].SYELPDGQVITIGNER.[F]		2	2	Q6QAQ1; P68137	Q6QAQ1; P68137	0	2	1	0	1	1	895.949	1790.89	1790.89	-0.63	-0.00056	HCD (High Energy Collision Dissociation)	MS2	0	120	116.052	37888	P490_porcine-22_29611.raw	F22		18	18	13	0.0114577		0.0005188	0.03085	50489.7	116.03
		FALSE	High	Mascot (K6)	Unambiguous	[K].SYELPDGQVITIGNER.[F]		2	2	Q6QAQ1; P68137	Q6QAQ1; P68137	0	2	1	0	1	1	895.949	1790.89	1790.89	-0.29	-0.00026	HCD (High Energy Collision Dissociation)	MS2	20.8467	120	69.6299	23269	P490_porcine-23_29675.raw	F23		13	18	13	0.0344399		0.0005875	0.01714
		FALSE	High	Mascot (K6)	Unambiguous	[K].SYELPDGQVITIGNER.[F]		2	2	Q6QAQ1; P68137	Q6QAQ1; P68137	0	2	1	0	1	1	895.947	1790.89	1790.89	-2.6	-0.00233	HCD (High Energy Collision Dissociation)	MS2	14.8375	120	57.768	18824	P490_porcine-23_29675.raw	F23		15	17	13	0.0174241		0.0005875	0.02253	743619	57.42
		FALSE	High	Mascot (L6)	Unambiguous	[K].SYELPDGQVITIGNER.[F]		2	2	Q6QAQ1; P68137	Q6QAQ1; P68137	0	2	1	0	1	1	895.95	1790.89	1790.89	0.53	0.00048	HCD (High Energy Collision Dissociation)	MS2	0	120	116.086	38364	P490_porcine-24_29817.raw	F24		15	19	13	0.027548		0.000633	0.02096	61778	116.02
		FALSE	High	Mascot (H6)	Unambiguous	[K].SYELPDGQVITIGNER.[F]		2	2	Q6QAQ1; P68137	Q6QAQ1; P68137	0	2	1	0	1	1	895.951	1790.89	1790.89	1.21	0.00109	HCD (High Energy Collision Dissociation)	MS2	15.5406	120	115.929	38099	P490_porcine-20_29361.raw	F20		10	19	13	0.0758735		0.0006998	0.03418	43240.4	116.02
		FALSE	High	Mascot (H6)	Unambiguous	[K].SYELPDGQVITIGNER.[F]		2	2	Q6QAQ1; P68137	Q6QAQ1; P68137	0	2	1	0	1	1	895.948	1790.89	1790.89	-1.45	-0.0013	HCD (High Energy Collision Dissociation)	MS2		120	116.169	38167	P490_porcine-20_29361.raw	F20		11	18	13	0.0635421		0.0006998	0.018	43240.4	116.02
		FALSE	High	Mascot (H6)	Unambiguous	[K].SYELPDGQVITIGNER.[F]		2	2	Q6QAQ1; P68137	Q6QAQ1; P68137	0	2	1	0	1	1	895.95	1790.89	1790.89	0.05	5e-05	HCD (High Energy Collision Dissociation)	MS2	23.0516	120	57.9362	18857	P490_porcine-20_29361.raw	F20		13	18	13	0.03598		0.0006998	0.02	884744	57.41
		FALSE	High	Mascot (K6)	Unambiguous	[K].SYELPDGQVITIGNER.[F]		2	2	Q6QAQ1; P68137	Q6QAQ1; P68137	0	2	1	0	1	1	895.95	1790.89	1790.89	0.87	0.00078	HCD (High Energy Collision Dissociation)	MS2	10.4153	120	115.923	38003	P490_porcine-23_29675.raw	F23		12	18	13	0.0424679		0.0007721	0.03467	45030.3	116.05
		FALSE	High	Mascot (F6)	Unambiguous	[K].SYELPDGQVITIGNER.[F]		2	2	Q6QAQ1; P68137	Q6QAQ1; P68137	0	2	1	0	1	1	895.951	1790.89	1790.89	1.49	0.00133	HCD (High Energy Collision Dissociation)	MS2	36.5281	120	57.6296	18728	P490_porcine-18_29810.raw	F18		22	19	13	0.00542524		0.0008027	0.02124	214491	57.39
		FALSE	High	Mascot (F6)	Unambiguous	[K].SYELPDGQVITIGNER.[F]		2	2	Q6QAQ1; P68137	Q6QAQ1; P68137	0	2	1	0	1	1	895.951	1790.9	1790.89	1.76	0.00157	HCD (High Energy Collision Dissociation)	MS2	10.487	120	115.97	37251	P490_porcine-18_29810.raw	F18		11	19	13	0.0599915		0.0008027	0.02096	27079.9	116.02
		FALSE	High	Mascot (B6)	Unambiguous	[K].SYELPDGQVITIGNER.[F]		2	2	Q6QAQ1; P68137	Q6QAQ1; P68137	0	2	1	0	1	1	895.947	1790.89	1790.89	-2.54	-0.00227	HCD (High Energy Collision Dissociation)	MS2	16.1893	120	115.943	38463	P490_porcine-14_29399.raw	F14		13	17	13	0.0268628		0.0008372	0.051	38392.8	116.03
		FALSE	High	Mascot (L6)	Unambiguous	[K].SYELPDGQVITIGNER.[F]		2	2	Q6QAQ1; P68137	Q6QAQ1; P68137	0	2	1	0	1	1	895.948	1790.89	1790.89	-2.2	-0.00197	HCD (High Energy Collision Dissociation)	MS2	0	120	115.979	38332	P490_porcine-24_29817.raw	F24		15	18	13	0.0216321		0.000925	0.04457	61778	116.02
		FALSE	High	Mascot (B6)	Unambiguous	[K].SYELPDGQVITIGNER.[F]		2	2	Q6QAQ1; P68137	Q6QAQ1; P68137	0	2	1	0	1	1	895.947	1790.89	1790.89	-3.42	-0.00306	HCD (High Energy Collision Dissociation)	MS2	12.8352	120	68.9622	23060	P490_porcine-14_29399.raw	F14		15	17	13	0.0169966		0.0009762	0.06746
		FALSE	High	Mascot (B6)	Unambiguous	[K].SYELPDGQVITIGNER.[F]		2	2	Q6QAQ1; P68137	Q6QAQ1; P68137	0	2	1	0	1	1	895.951	1790.89	1790.89	1.69	0.00151	HCD (High Energy Collision Dissociation)	MS2	18.7145	120	116.058	38497	P490_porcine-14_29399.raw	F14		9	19	13	0.115723		0.001111	0.07835	38392.8	116.03
		FALSE	High	Mascot (L6)	Unambiguous	[K].SYELPDGQVITIGNER.[F]		2	2	Q6QAQ1; P68137	Q6QAQ1; P68137	0	2	1	0	1	1	895.95	1790.89	1790.89	0.19	0.00017	HCD (High Energy Collision Dissociation)	MS2	7.99521	120	58.0522	18904	P490_porcine-24_29817.raw	F24		8	18	13	0.106675		0.001224	0.06577	1.09886e+06	57.43
		FALSE	High	Mascot (L6)	Unambiguous	[K].SYELPDGQVITIGNER.[F]		2	2	Q6QAQ1; P68137	Q6QAQ1; P68137	0	2	1	0	1	1	895.95	1790.89	1790.89	0.05	5e-05	HCD (High Energy Collision Dissociation)	MS2	0	120	116.205	38399	P490_porcine-24_29817.raw	F24		9	18	13	0.0875107		0.001513	0.09426	61778	116.02
		FALSE	High	Mascot (F6)	Unambiguous	[K].SYELPDGQVITIGNER.[F]		2	2	Q6QAQ1; P68137	Q6QAQ1; P68137	0	2	1	0	1	1	895.947	1790.89	1790.89	-2.67	-0.00239	HCD (High Energy Collision Dissociation)	MS2	0	120	116.079	37280	P490_porcine-18_29810.raw	F18		5	17	13	0.192914		0.00205	0.07415	27079.9	116.02
		FALSE	High	Mascot (I6)	Unambiguous	[K].SYELPDGQVITIGNER.[F]		2	2	Q6QAQ1; P68137	Q6QAQ1; P68137	0	2	1	0	1	1	895.951	1790.89	1790.89	1.55	0.00139	HCD (High Energy Collision Dissociation)	MS2	6.74511	120	69.7215	23355	P490_porcine-21_29484.raw	F21		5	19	13	0.265717		0.00249	0.09645
		FALSE	High	Mascot (G6)	Unambiguous	[K].SYELPDGQVITIGNER.[F]		2	2	Q6QAQ1; P68137	Q6QAQ1; P68137	0	2	1	0	1	1	895.949	1790.89	1790.89	-0.56	-0.0005	HCD (High Energy Collision Dissociation)	MS2	11.7087	120	115.939	38202	P490_porcine-19_29331.raw	F19		13	18	13	0.0393639		0.003606	0.06723	41780.6	116.03
		FALSE	High	Mascot (G6)	Unambiguous	[K].SYELPDGQVITIGNER.[F]		2	2	Q6QAQ1; P68137	Q6QAQ1; P68137	0	2	1	0	1	1	895.949	1790.89	1790.89	-0.7	-0.00062	HCD (High Energy Collision Dissociation)	MS2	22.385	120	116.049	38231	P490_porcine-19_29331.raw	F19		11	18	13	0.058627		0.003751	0.07733	41780.6	116.03
		FALSE	High	Mascot (K6)	Unambiguous	[K].SYELPDGQVITIGNER.[F]		2	2	Q6QAQ1; P68137	Q6QAQ1; P68137	0	2	1	0	1	1	895.951	1790.89	1790.89	1.08	0.00096	HCD (High Energy Collision Dissociation)	MS2	0	120	116.142	38064	P490_porcine-23_29675.raw	F23		5	19	13	0.273584		0.003873	0.1314	45030.3	116.05
		FALSE	High	Mascot (D6)	Unambiguous	[K].SYELPDGQVITIGNER.[F]		2	2	Q6QAQ1; P68137	Q6QAQ1; P68137	0	2	1	0	1	1	895.95	1790.89	1790.89	0.53	0.00048	HCD (High Energy Collision Dissociation)	MS2	0	120	116.224	38525	P490_porcine-16_29636.raw	F16		5	19	13	0.269209		0.004851	0.1765	57105.8	116.04
		FALSE	High	Mascot (D6)	Unambiguous	[K].SYELPDGQVITIGNER.[F]		2	2	Q6QAQ1; P68137	Q6QAQ1; P68137	0	2	1	0	1	1	895.952	1790.9	1790.89	3.05	0.00273	HCD (High Energy Collision Dissociation)	MS2	17.1716	120	115.959	38446	P490_porcine-16_29636.raw	F16		4	19	13	0.34205		0.005116	0.1841	57105.8	116.04
		FALSE	High	Mascot (L6)	Unambiguous	[K].SYELPDGQVITIGNER.[F]		2	2	Q6QAQ1; P68137	Q6QAQ1; P68137	0	2	1	0	1	1	895.953	1790.9	1790.89	3.53	0.00316	HCD (High Energy Collision Dissociation)	MS2	11.5095	120	115.873	38304	P490_porcine-24_29817.raw	F24		2	19	13	0.589412		0.008198	0.2867	61778	116.02
	FALSE	High	[K].SYELPDGQVITIGNER.[F]	1xDeamidated [Q/N]		2	2	12	Q6QAQ1; P68137	Q6QAQ1 [239-254]; P68137 [241-256]	0	1791.88	0													No Quan Values	High	Not Found	High	Not Found	Not Found	High	High	High	Not Found	High	High	Not Found	High	n/a	0		9.679e-12		106			K.SYELPDGQVITIGNER.F	[239-254]
		Checked	Confidence	Identifying Node	PSM Ambiguity	Annotated Sequence	Modifications	# Protein Groups	# Proteins	Master Protein Accessions	Protein Accessions	# Missed Cleavages	Charge	DeltaScore	DeltaCn	Rank	Search Engine Rank	m/z [Da]	MH+ [Da]	Theo. MH+ [Da]	DeltaM [ppm]	Deltam/z [Da]	Activation Type	MS Order	Isolation Interference [%]	Ion Inject Time [ms]	RT [min]	First Scan	Spectrum File	File ID	Quan Info	Ions Score	Identity Strict	Identity Relaxed	Expectation Value	XCorr	Percolator q-Value	Percolator PEP	Precursor Abundance	Apex RT [min]
		FALSE	High	Mascot (G6)	Unambiguous	[K].SYELPDGqVITIGNER.[F]	Q8(Deamidated)	2	2	Q6QAQ1; P68137	Q6QAQ1; P68137	0	2	0.0795	0	1	1	896.446	1791.88	1791.88	4.96	0.00444	HCD (High Energy Collision Dissociation)	MS2	29.3429	120	63.6284	20990	P490_porcine-19_29331.raw	F19	Not Reliable	88	18	13	1.12438e-09		0	4.385e-07
		FALSE	High	Mascot (G6)	Unambiguous	[K].SYELPDGqVITIGNER.[F]	Q8(Deamidated)	2	2	Q6QAQ1; P68137	Q6QAQ1; P68137	0	2		0.0125	2	2	896.445	1791.88	1791.88	4.21	0.00377	HCD (High Energy Collision Dissociation)	MS2	21.8443	120	63.7602	21039	P490_porcine-19_29331.raw	F19	Not Reliable	79	18	13	8.99318e-09		0	8.294e-07
		FALSE	High	Mascot (G6)	Unambiguous	[K].SYELPDGQVITIGnER.[F]	N14(Deamidated)	2	2	Q6QAQ1; P68137	Q6QAQ1; P68137	0	2	0.0125	0	1	1	896.445	1791.88	1791.88	4.21	0.00377	HCD (High Energy Collision Dissociation)	MS2	21.8443	120	63.7602	21039	P490_porcine-19_29331.raw	F19	Not Reliable	80	18	13	6.29381e-09		0	1.457e-07
		FALSE	High	Mascot (H6)	Unambiguous	[K].SYELPDGQVITIGnER.[F]	N14(Deamidated)	2	2	Q6QAQ1; P68137	Q6QAQ1; P68137	0	2	0.2264	0	1	1	896.446	1791.88	1791.88	4.75	0.00426	HCD (High Energy Collision Dissociation)	MS2	18.9582	120	63.7422	21053	P490_porcine-20_29361.raw	F20	Not Reliable	106	18	13	1.82353e-11		0	9.679e-12
		FALSE	High	Mascot (J6)	Unambiguous	[K].SYELPDGqVITIGNER.[F]	Q8(Deamidated)	2	2	Q6QAQ1; P68137	Q6QAQ1; P68137	0	2	1	0	1	1	896.445	1791.88	1791.88	4.21	0.00377	HCD (High Energy Collision Dissociation)	MS2	26.9176	120	63.7954	21116	P490_porcine-22_29611.raw	F22	Not Reliable	75	18	13	1.8489e-08		0	5.181e-07
		FALSE	High	Mascot (J6)	Unambiguous	[K].SYELPDGQVITIGnER.[F]	N14(Deamidated)	2	2	Q6QAQ1; P68137	Q6QAQ1; P68137	0	2	1	0	1	2	896.445	1791.88	1791.88	4.21	0.00377	HCD (High Energy Collision Dissociation)	MS2	26.9176	120	63.7954	21116	P490_porcine-22_29611.raw	F22	Not Reliable	75	18	13	1.99486e-08		0	1.863e-08
		FALSE	High	Mascot (K6)	Unambiguous	[K].SYELPDGQVITIGnER.[F]	N14(Deamidated)	2	2	Q6QAQ1; P68137	Q6QAQ1; P68137	0	2	0.1075	0	1	1	896.445	1791.88	1791.88	3.87	0.00346	HCD (High Energy Collision Dissociation)	MS2	24.0861	120	63.5465	20996	P490_porcine-23_29675.raw	F23	Not Reliable	93	18	13	3.34899e-10		0	1.78e-15
		FALSE	High	Mascot (K6)	Unambiguous	[K].SYELPDGQVITIGnER.[F]	N14(Deamidated)	2	2	Q6QAQ1; P68137	Q6QAQ1; P68137	0	2	0.1895	0	1	1	896.445	1791.88	1791.88	3.93	0.00352	HCD (High Energy Collision Dissociation)	MS2	22.0283	120	63.7112	21058	P490_porcine-23_29675.raw	F23	Not Reliable	95	18	13	2.19237e-10		0	5.174e-16
		FALSE	High	Mascot (C6)	Unambiguous	[K].SYELPDGQVITIGnER.[F]	N14(Deamidated)	2	2	Q6QAQ1; P68137	Q6QAQ1; P68137	0	2	0.1444	0	1	1	896.446	1791.88	1791.88	4.34	0.00389	HCD (High Energy Collision Dissociation)	MS2	26.303	120	63.6354	20999	P490_porcine-15_29592.raw	F15	Not Reliable	90	18	13	6.56014e-10		0	2.261e-09
		FALSE	High	Mascot (F6)	Unambiguous	[K].SYELPDGqVITIGNER.[F]	Q8(Deamidated)	2	2	Q6QAQ1; P68137	Q6QAQ1; P68137	0	2	0.2295	0	1	1	896.442	1791.88	1791.88	1	0.0009	HCD (High Energy Collision Dissociation)	MS2	33.7698	120	63.68	21003	P490_porcine-18_29810.raw	F18	Not Reliable	61	16	13	3.39792e-07		0	0.000252
		FALSE	High	Mascot (A6)	Unambiguous	[K].SYELPDGqVITIGNER.[F]	Q8(Deamidated)	2	2	Q6QAQ1; P68137	Q6QAQ1; P68137	0	2	0.381	0	1	1	896.445	1791.88	1791.88	3.66	0.00328	HCD (High Energy Collision Dissociation)	MS2	38.7815	120	63.6283	20885	P490_porcine-13_29363.raw	F13	Not Reliable	21	18	13	0.00465493		0	0.00691
		FALSE	High	Mascot (F6)	Unambiguous	[K].SYELPDGqVITIGNER.[F]	Q8(Deamidated)	2	2	Q6QAQ1; P68137	Q6QAQ1; P68137	0	2	0.3478	0	1	1	896.439	1791.87	1791.88	-2.47	-0.00221	HCD (High Energy Collision Dissociation)	MS2	29.0496	120	61.4904	20178	P490_porcine-18_29810.raw	F18		23	16	13	0.00199554		0.0004143	0.01425
	FALSE	High	[R].TTGIVMDSGDGVTHTVPIYEGYALPHAILR.[L]			1	1	301	Q6QAQ1	Q6QAQ1 [148-177]	0	3183.61	0	26974.2	3.5387e+07	2.14879e+07	3.96813e+07	28124239	400183	1.6713e+07	1.72201e+07	4.08246e+07	9.48172e+06	9.57926e+06	3.32513e+07		Peak Found	High	High	High	High	High	High	High	High	High	High	High	High	n/a	0		5.462e-16		105		69.83	R.TTGIVMDSGDGVTHTVPIYEGYALPHAILR.L	[148-177]
		Checked	Confidence	Identifying Node	PSM Ambiguity	Annotated Sequence	Modifications	# Protein Groups	# Proteins	Master Protein Accessions	Protein Accessions	# Missed Cleavages	Charge	DeltaScore	DeltaCn	Rank	Search Engine Rank	m/z [Da]	MH+ [Da]	Theo. MH+ [Da]	DeltaM [ppm]	Deltam/z [Da]	Activation Type	MS Order	Isolation Interference [%]	Ion Inject Time [ms]	RT [min]	First Scan	Spectrum File	File ID	Quan Info	Ions Score	Identity Strict	Identity Relaxed	Expectation Value	XCorr	Percolator q-Value	Percolator PEP	Precursor Abundance	Apex RT [min]
		FALSE	High	Mascot (H6)	Unambiguous	[R].TTGIVMDSGDGVTHTVPIYEGYALPHAILR.[L]		1	1	Q6QAQ1	Q6QAQ1	0	3	1	0	1	1	1061.88	3183.61	3183.61	-0.29	-0.00031	HCD (High Energy Collision Dissociation)	MS2	0.370849	53.828	69.7433	23291	P490_porcine-20_29361.raw	F20		50	19	13	9.51136e-06		0	5.376e-16	12751114	69.83
		FALSE	High	Mascot (H6)	Unambiguous	[R].TTGIVMDSGDGVTHTVPIYEGYALPHAILR.[L]		1	1	Q6QAQ1	Q6QAQ1	0	4	1	0	1	1	796.659	3183.61	3183.61	-0.28	-0.00022	HCD (High Energy Collision Dissociation)	MS2	2.72684	120	69.6624	23261	P490_porcine-20_29361.raw	F20		50	19	13	8.3607e-06		0	5.376e-16	3.46139e+06	69.83
		FALSE	High	Mascot (H6)	Unambiguous	[R].TTGIVMDSGDGVTHTVPIYEGYALPHAILR.[L]		1	1	Q6QAQ1	Q6QAQ1	0	4	1	0	1	1	796.659	3183.61	3183.61	-0.2	-0.00016	HCD (High Energy Collision Dissociation)	MS2	12.2104	120	70.2986	23497	P490_porcine-20_29361.raw	F20		36	19	13	0.000242797		0	7.842e-10	3.46139e+06	69.83
		FALSE	High	Mascot (H6)	Unambiguous	[R].TTGIVMDSGDGVTHTVPIYEGYALPHAILR.[L]		1	1	Q6QAQ1	Q6QAQ1	0	3	1	0	1	1	1061.88	3183.61	3183.61	-0.06	-7e-05	HCD (High Energy Collision Dissociation)	MS2	0.379863	120	69.4948	23199	P490_porcine-20_29361.raw	F20		51	19	13	6.97016e-06		0	5.376e-16	12751114	69.83
		FALSE	High	Mascot (H6)	Unambiguous	[R].TTGIVMDSGDGVTHTVPIYEGYALPHAILR.[L]		1	1	Q6QAQ1	Q6QAQ1	0	3	1	0	1	1	1061.88	3183.61	3183.61	-0.06	-7e-05	HCD (High Energy Collision Dissociation)	MS2	0.514086	120	70.2473	23478	P490_porcine-20_29361.raw	F20		46	19	13	2.23997e-05		0	4.671e-15	12751114	69.83
		FALSE	High	Mascot (H6)	Unambiguous	[R].TTGIVMDSGDGVTHTVPIYEGYALPHAILR.[L]		1	1	Q6QAQ1	Q6QAQ1	0	3	1	0	1	1	1061.88	3183.61	3183.61	-0.06	-7e-05	HCD (High Energy Collision Dissociation)	MS2	0	120	70.5109	23575	P490_porcine-20_29361.raw	F20		39	19	13	0.000119741		0	8.931e-12	12751114	69.83
		FALSE	High	Mascot (H6)	Unambiguous	[R].TTGIVMDSGDGVTHTVPIYEGYALPHAILR.[L]		1	1	Q6QAQ1	Q6QAQ1	0	4	1	0	1	1	796.659	3183.61	3183.61	0.03	2e-05	HCD (High Energy Collision Dissociation)	MS2	2.14727	120	70.0425	23402	P490_porcine-20_29361.raw	F20		41	19	13	7.6956e-05		0	5.949e-14	3.46139e+06	69.83
		FALSE	High	Mascot (H6)	Unambiguous	[R].TTGIVMDSGDGVTHTVPIYEGYALPHAILR.[L]		1	1	Q6QAQ1	Q6QAQ1	0	4	1	0	1	1	796.659	3183.61	3183.61	0.11	8e-05	HCD (High Energy Collision Dissociation)	MS2	6.56679	120	69.5384	23215	P490_porcine-20_29361.raw	F20		56	19	13	2.49025e-06		0	5.594e-14	3.46139e+06	69.83
		FALSE	High	Mascot (H6)	Unambiguous	[R].TTGIVMDSGDGVTHTVPIYEGYALPHAILR.[L]		1	1	Q6QAQ1	Q6QAQ1	0	3	1	0	1	1	1061.88	3183.61	3183.61	0.17	0.00018	HCD (High Energy Collision Dissociation)	MS2	0.818267	120	70.6839	23639	P490_porcine-20_29361.raw	F20		38	19	13	0.000133734		0	2.084e-13	12751114	69.83
		FALSE	High	Mascot (H6)	Unambiguous	[R].TTGIVMDSGDGVTHTVPIYEGYALPHAILR.[L]		1	1	Q6QAQ1	Q6QAQ1	0	3	1	0	1	1	1061.88	3183.62	3183.61	1.32	0.0014	HCD (High Energy Collision Dissociation)	MS2	5.41226	120	69.3682	23152	P490_porcine-20_29361.raw	F20		41	19	13	6.40092e-05		0	3.935e-14	12751114	69.83
		FALSE	High	Mascot (H6)	Unambiguous	[R].TTGIVMDSGDGVTHTVPIYEGYALPHAILR.[L]		1	1	Q6QAQ1	Q6QAQ1	0	3	1	0	1	1	1061.88	3183.61	3183.61	-0.29	-0.00031	HCD (High Energy Collision Dissociation)	MS2	0.391028	91.215	69.6194	23245	P490_porcine-20_29361.raw	F20		52	19	13	5.98746e-06		0	5.376e-16	12751114	69.83
		FALSE	High	Mascot (H6)	Unambiguous	[R].TTGIVMDSGDGVTHTVPIYEGYALPHAILR.[L]		1	1	Q6QAQ1	Q6QAQ1	0	2	1	0	1	1	1592.31	3183.61	3183.61	-0.31	-0.00049	HCD (High Energy Collision Dissociation)	MS2	0	120	69.9672	23374	P490_porcine-20_29361.raw	F20		45	19	13	3.00776e-05		0	3.059e-08	915274	69.82
		FALSE	High	Mascot (H6)	Unambiguous	[R].TTGIVMDSGDGVTHTVPIYEGYALPHAILR.[L]		1	1	Q6QAQ1	Q6QAQ1	0	4	1	0	1	1	796.659	3183.61	3183.61	-0.43	-0.00034	HCD (High Energy Collision Dissociation)	MS2	24.5673	120	69.4138	23169	P490_porcine-20_29361.raw	F20		38	19	13	0.000153901		0	2.092e-11	3.46139e+06	69.83
		FALSE	High	Mascot (H6)	Unambiguous	[R].TTGIVMDSGDGVTHTVPIYEGYALPHAILR.[L]		1	1	Q6QAQ1	Q6QAQ1	0	2	1	0	1	1	1592.31	3183.61	3183.61	-2	-0.00318	HCD (High Energy Collision Dissociation)	MS2	0	120	69.835	23325	P490_porcine-20_29361.raw	F20		85	18	13	2.0422e-09		0	5.376e-16	915274	69.82
		FALSE	High	Mascot (H6)	Unambiguous	[R].TTGIVMDSGDGVTHTVPIYEGYALPHAILR.[L]		1	1	Q6QAQ1	Q6QAQ1	0	3	1	0	1	1	1061.87	3183.61	3183.61	-1.67	-0.00178	HCD (High Energy Collision Dissociation)	MS2	10.1467	120	70.864	23706	P490_porcine-20_29361.raw	F20		45	18	13	1.98654e-05		0	7.619e-11	12751114	69.83
		FALSE	High	Mascot (H6)	Unambiguous	[R].TTGIVMDSGDGVTHTVPIYEGYALPHAILR.[L]		1	1	Q6QAQ1	Q6QAQ1	0	2	1	0	1	1	1592.31	3183.61	3183.61	-1.3	-0.00208	HCD (High Energy Collision Dissociation)	MS2	0	120	69.5867	23233	P490_porcine-20_29361.raw	F20		24	18	13	0.0025769		0	4.645e-06	915274	69.82
		FALSE	High	Mascot (H6)	Unambiguous	[R].TTGIVMDSGDGVTHTVPIYEGYALPHAILR.[L]		1	1	Q6QAQ1	Q6QAQ1	0	2	1	0	1	1	1592.31	3183.61	3183.61	-1.23	-0.00196	HCD (High Energy Collision Dissociation)	MS2	0	120	70.276	23489	P490_porcine-20_29361.raw	F20		13	18	13	0.0381152		0	0.00243	915274	69.82
		FALSE	High	Mascot (H6)	Unambiguous	[R].TTGIVMDSGDGVTHTVPIYEGYALPHAILR.[L]		1	1	Q6QAQ1	Q6QAQ1	0	4	1	0	1	1	796.658	3183.61	3183.61	-0.97	-0.00077	HCD (High Energy Collision Dissociation)	MS2	1.38523	120	69.7868	23307	P490_porcine-20_29361.raw	F20		40	19	13	9.78867e-05		0	3.593e-15	3.46139e+06	69.83
		FALSE	High	Mascot (H6)	Unambiguous	[R].TTGIVMDSGDGVTHTVPIYEGYALPHAILR.[L]		1	1	Q6QAQ1	Q6QAQ1	0	2	1	0	1	1	1592.31	3183.61	3183.61	-0.84	-0.00134	HCD (High Energy Collision Dissociation)	MS2	0	120	70.0857	23418	P490_porcine-20_29361.raw	F20		38	19	13	0.00015912		0	2.719e-07	915274	69.82
		FALSE	High	Mascot (H6)	Unambiguous	[R].TTGIVMDSGDGVTHTVPIYEGYALPHAILR.[L]		1	1	Q6QAQ1	Q6QAQ1	0	4	1	0	1	1	796.659	3183.61	3183.61	-0.66	-0.00053	HCD (High Energy Collision Dissociation)	MS2	6.47405	120	70.1716	23450	P490_porcine-20_29361.raw	F20		56	19	13	2.59253e-06		0	1.101e-10	3.46139e+06	69.83
		FALSE	High	Mascot (H6)	Unambiguous	[R].TTGIVMDSGDGVTHTVPIYEGYALPHAILR.[L]		1	1	Q6QAQ1	Q6QAQ1	0	3	1	0	1	1	1061.88	3183.61	3183.61	-0.64	-0.00068	HCD (High Energy Collision Dissociation)	MS2	0.488961	46.704	69.8728	23339	P490_porcine-20_29361.raw	F20		54	19	13	3.60349e-06		0	5.376e-16	12751114	69.83
		FALSE	High	Mascot (H6)	Unambiguous	[R].TTGIVMDSGDGVTHTVPIYEGYALPHAILR.[L]		1	1	Q6QAQ1	Q6QAQ1	0	3	1	0	1	1	1061.88	3183.61	3183.61	-0.64	-0.00068	HCD (High Energy Collision Dissociation)	MS2	0.656638	87.204	70.1209	23431	P490_porcine-20_29361.raw	F20		51	19	13	8.12313e-06		0	5.376e-16	12751114	69.83
		FALSE	High	Mascot (H6)	Unambiguous	[R].TTGIVMDSGDGVTHTVPIYEGYALPHAILR.[L]		1	1	Q6QAQ1	Q6QAQ1	0	2	1	0	1	1	1592.31	3183.61	3183.61	-0.61	-0.00098	HCD (High Energy Collision Dissociation)	MS2	0	120	69.7107	23279	P490_porcine-20_29361.raw	F20		72	19	13	5.68491e-08		0	5.376e-16	915274	69.82
		FALSE	High	Mascot (H6)	Unambiguous	[R].TTGIVMDSGDGVTHTVPIYEGYALPHAILR.[L]		1	1	Q6QAQ1	Q6QAQ1	0	3	1	0	1	1	1061.88	3183.61	3183.61	-0.52	-0.00056	HCD (High Energy Collision Dissociation)	MS2	1.49147	120	70.3799	23527	P490_porcine-20_29361.raw	F20		44	19	13	3.39815e-05		0	3.895e-15	12751114	69.83
		FALSE	High	Mascot (H6)	Unambiguous	[R].TTGIVMDSGDGVTHTVPIYEGYALPHAILR.[L]		1	1	Q6QAQ1	Q6QAQ1	0	4	1	0	1	1	796.659	3183.61	3183.61	-0.51	-0.0004	HCD (High Energy Collision Dissociation)	MS2	2.11643	120	69.9159	23355	P490_porcine-20_29361.raw	F20		47	19	13	1.68361e-05		0	3.673e-14	3.46139e+06	69.83
		FALSE	High	Mascot (H6)	Unambiguous	[R].TTGIVMDSGDGVTHTVPIYEGYALPHAILR.[L]		1	1	Q6QAQ1	Q6QAQ1	0	3	1	0	1	1	1061.88	3183.61	3183.61	-0.41	-0.00043	HCD (High Energy Collision Dissociation)	MS2	0.157344	64.442	69.9996	23386	P490_porcine-20_29361.raw	F20		50	19	13	9.68819e-06		0	3.646e-15	12751114	69.83
		FALSE	High	Mascot (F6)	Unambiguous	[R].TTGIVMDSGDGVTHTVPIYEGYALPHAILR.[L]		1	1	Q6QAQ1	Q6QAQ1	0	3	1	0	1	1	1061.88	3183.62	3183.61	0.51	0.00054	HCD (High Energy Collision Dissociation)	MS2	11.5979	120	69.9094	23311	P490_porcine-18_29810.raw	F18		11	19	13	0.0796604		0	0.0003128	301913	69.89
		FALSE	High	Mascot (F6)	Unambiguous	[R].TTGIVMDSGDGVTHTVPIYEGYALPHAILR.[L]		1	1	Q6QAQ1	Q6QAQ1	0	3	1	0	1	1	1061.88	3183.62	3183.61	0.51	0.00054	HCD (High Energy Collision Dissociation)	MS2	14.1164	120	69.7509	23253	P490_porcine-18_29810.raw	F18		22	19	13	0.00619787		0	0.0001707	301913	69.89
		FALSE	High	Mascot (F6)	Unambiguous	[R].TTGIVMDSGDGVTHTVPIYEGYALPHAILR.[L]		1	1	Q6QAQ1	Q6QAQ1	0	3	1	0	1	1	1061.88	3183.62	3183.61	1.78	0.00189	HCD (High Energy Collision Dissociation)	MS2	15.8077	120	69.6053	23200	P490_porcine-18_29810.raw	F18		21	18	13	0.00605426		0	0.0007561	301913	69.89
		FALSE	High	Mascot (G6)	Unambiguous	[R].TTGIVMDSGDGVTHTVPIYEGYALPHAILR.[L]		1	1	Q6QAQ1	Q6QAQ1	0	2	1	0	1	1	1592.31	3183.61	3183.61	-2.07	-0.0033	HCD (High Energy Collision Dissociation)	MS2	0	120	69.5149	23179	P490_porcine-19_29331.raw	F19		27	18	13	0.00141926		0	0.0006818	779172	69.81
		FALSE	High	Mascot (G6)	Unambiguous	[R].TTGIVMDSGDGVTHTVPIYEGYALPHAILR.[L]		1	1	Q6QAQ1	Q6QAQ1	0	2	1	0	1	1	1592.31	3183.61	3183.61	-1.61	-0.00257	HCD (High Energy Collision Dissociation)	MS2	1.39615	120	69.7905	23281	P490_porcine-19_29331.raw	F19		54	18	13	2.67361e-06		0	1.221e-06	779172	69.81
		FALSE	High	Mascot (G6)	Unambiguous	[R].TTGIVMDSGDGVTHTVPIYEGYALPHAILR.[L]		1	1	Q6QAQ1	Q6QAQ1	0	4	1	0	1	1	796.658	3183.61	3183.61	-0.74	-0.00059	HCD (High Energy Collision Dissociation)	MS2	3.05665	120	69.8763	23313	P490_porcine-19_29331.raw	F19		46	19	13	2.4588e-05		0	2.074e-09	3.84658e+06	69.83
		FALSE	High	Mascot (G6)	Unambiguous	[R].TTGIVMDSGDGVTHTVPIYEGYALPHAILR.[L]		1	1	Q6QAQ1	Q6QAQ1	0	4	1	0	1	1	796.659	3183.61	3183.61	-0.66	-0.00053	HCD (High Energy Collision Dissociation)	MS2	1.10885	120	69.7477	23265	P490_porcine-19_29331.raw	F19		38	19	13	0.000145789		0	1.749e-08	3.84658e+06	69.83
		FALSE	High	Mascot (G6)	Unambiguous	[R].TTGIVMDSGDGVTHTVPIYEGYALPHAILR.[L]		1	1	Q6QAQ1	Q6QAQ1	0	3	1	0	1	1	1061.88	3183.61	3183.61	-0.64	-0.00068	HCD (High Energy Collision Dissociation)	MS2	0.341936	54.7	69.7451	23264	P490_porcine-19_29331.raw	F19		42	19	13	5.35456e-05		0	1.524e-08	12031224	69.83
		FALSE	High	Mascot (G6)	Unambiguous	[R].TTGIVMDSGDGVTHTVPIYEGYALPHAILR.[L]		1	1	Q6QAQ1	Q6QAQ1	0	2	1	0	1	1	1592.31	3183.61	3183.61	-0.54	-0.00086	HCD (High Energy Collision Dissociation)	MS2	0	120	69.9217	23330	P490_porcine-19_29331.raw	F19		83	19	13	4.70157e-09		0	3.735e-08	779172	69.81
		FALSE	High	Mascot (G6)	Unambiguous	[R].TTGIVMDSGDGVTHTVPIYEGYALPHAILR.[L]		1	1	Q6QAQ1	Q6QAQ1	0	3	1	0	1	1	1061.88	3183.61	3183.61	-0.52	-0.00056	HCD (High Energy Collision Dissociation)	MS2	0	61.137	70.0001	23359	P490_porcine-19_29331.raw	F19		45	19	13	3.0496e-05		0	4.022e-11	12031224	69.83
		FALSE	High	Mascot (G6)	Unambiguous	[R].TTGIVMDSGDGVTHTVPIYEGYALPHAILR.[L]		1	1	Q6QAQ1	Q6QAQ1	0	4	1	0	1	1	796.659	3183.61	3183.61	-0.51	-0.0004	HCD (High Energy Collision Dissociation)	MS2	7.17823	120	70.1338	23409	P490_porcine-19_29331.raw	F19		53	19	13	4.92314e-06		0	8.453e-08	3.84658e+06	69.83
		FALSE	High	Mascot (G6)	Unambiguous	[R].TTGIVMDSGDGVTHTVPIYEGYALPHAILR.[L]		1	1	Q6QAQ1	Q6QAQ1	0	4	1	0	1	1	796.659	3183.61	3183.61	-0.43	-0.00034	HCD (High Energy Collision Dissociation)	MS2	10.4719	120	70.3924	23505	P490_porcine-19_29331.raw	F19		46	19	13	2.12933e-05		0	1.064e-05	3.84658e+06	69.83
		FALSE	High	Mascot (G6)	Unambiguous	[R].TTGIVMDSGDGVTHTVPIYEGYALPHAILR.[L]		1	1	Q6QAQ1	Q6QAQ1	0	4	1	0	1	1	796.659	3183.61	3183.61	-0.35	-0.00028	HCD (High Energy Collision Dissociation)	MS2	2.6998	120	70.0051	23361	P490_porcine-19_29331.raw	F19		45	19	13	2.99394e-05		0	8.389e-09	3.84658e+06	69.83
		FALSE	High	Mascot (G6)	Unambiguous	[R].TTGIVMDSGDGVTHTVPIYEGYALPHAILR.[L]		1	1	Q6QAQ1	Q6QAQ1	0	3	1	0	1	1	1061.88	3183.61	3183.61	-0.29	-0.00031	HCD (High Energy Collision Dissociation)	MS2	0.276328	99.636	69.6158	23216	P490_porcine-19_29331.raw	F19		52	19	13	5.66556e-06		0	1.452e-12	12031224	69.83
		FALSE	High	Mascot (G6)	Unambiguous	[R].TTGIVMDSGDGVTHTVPIYEGYALPHAILR.[L]		1	1	Q6QAQ1	Q6QAQ1	0	3	1	0	1	1	1061.88	3183.61	3183.61	-0.29	-0.00031	HCD (High Energy Collision Dissociation)	MS2	0	120	70.6382	23596	P490_porcine-19_29331.raw	F19		20	19	13	0.00875473		0	7.061e-06	12031224	69.83
		FALSE	High	Mascot (G6)	Unambiguous	[R].TTGIVMDSGDGVTHTVPIYEGYALPHAILR.[L]		1	1	Q6QAQ1	Q6QAQ1	0	3	1	0	1	1	1061.88	3183.61	3183.61	-0.18	-0.00019	HCD (High Energy Collision Dissociation)	MS2	0.565233	99.167	70.1286	23407	P490_porcine-19_29331.raw	F19		51	19	13	6.97016e-06		0	4.822e-09	12031224	69.83
		FALSE	High	Mascot (G6)	Unambiguous	[R].TTGIVMDSGDGVTHTVPIYEGYALPHAILR.[L]		1	1	Q6QAQ1	Q6QAQ1	0	2	1	0	1	1	1592.31	3183.61	3183.61	-0.15	-0.00025	HCD (High Energy Collision Dissociation)	MS2	0	120	69.6665	23235	P490_porcine-19_29331.raw	F19		57	19	13	1.86742e-06		0	2.455e-06	779172	69.81
		FALSE	High	Mascot (G6)	Unambiguous	[R].TTGIVMDSGDGVTHTVPIYEGYALPHAILR.[L]		1	1	Q6QAQ1	Q6QAQ1	0	4	1	0	1	1	796.659	3183.61	3183.61	-0.12	-0.0001	HCD (High Energy Collision Dissociation)	MS2	3.24541	120	69.6184	23217	P490_porcine-19_29331.raw	F19		50	19	13	9.91385e-06		0	8.339e-09	3.84658e+06	69.83
		FALSE	High	Mascot (G6)	Unambiguous	[R].TTGIVMDSGDGVTHTVPIYEGYALPHAILR.[L]		1	1	Q6QAQ1	Q6QAQ1	0	2	1	0	1	1	1592.31	3183.61	3183.61	0.08	0.00012	HCD (High Energy Collision Dissociation)	MS2	0	120	70.048	23377	P490_porcine-19_29331.raw	F19		69	19	13	1.01448e-07		0	1.349e-06	779172	69.81
		FALSE	High	Mascot (G6)	Unambiguous	[R].TTGIVMDSGDGVTHTVPIYEGYALPHAILR.[L]		1	1	Q6QAQ1	Q6QAQ1	0	3	1	0	1	1	1061.88	3183.61	3183.61	0.17	0.00018	HCD (High Energy Collision Dissociation)	MS2	3.18779	120	70.7725	23646	P490_porcine-19_29331.raw	F19		41	19	13	7.48587e-05		0	4.738e-08	12031224	69.83
		FALSE	High	Mascot (G6)	Unambiguous	[R].TTGIVMDSGDGVTHTVPIYEGYALPHAILR.[L]		1	1	Q6QAQ1	Q6QAQ1	0	3	1	0	1	1	1061.88	3183.61	3183.61	-0.52	-0.00056	HCD (High Energy Collision Dissociation)	MS2	0	53.214	69.8737	23312	P490_porcine-19_29331.raw	F19		52	19	13	5.82428e-06		0	4.362e-11	12031224	69.83
		FALSE	High	Mascot (G6)	Unambiguous	[R].TTGIVMDSGDGVTHTVPIYEGYALPHAILR.[L]		1	1	Q6QAQ1	Q6QAQ1	0	3	1	0	1	1	1061.88	3183.62	3183.61	0.28	0.0003	HCD (High Energy Collision Dissociation)	MS2	1.20335	120	70.2574	23455	P490_porcine-19_29331.raw	F19		55	19	13	2.88564e-06		0	8.011e-14	12031224	69.83
		FALSE	High	Mascot (G6)	Unambiguous	[R].TTGIVMDSGDGVTHTVPIYEGYALPHAILR.[L]		1	1	Q6QAQ1	Q6QAQ1	0	3	1	0	1	1	1061.88	3183.62	3183.61	0.28	0.0003	HCD (High Energy Collision Dissociation)	MS2	0.746711	120	69.4662	23161	P490_porcine-19_29331.raw	F19		54	19	13	4.02015e-06		0	6.379e-10	12031224	69.83
		FALSE	High	Mascot (G6)	Unambiguous	[R].TTGIVMDSGDGVTHTVPIYEGYALPHAILR.[L]		1	1	Q6QAQ1	Q6QAQ1	0	4	1	0	1	1	796.659	3183.62	3183.61	0.34	0.00027	HCD (High Energy Collision Dissociation)	MS2	3.36423	120	69.4993	23173	P490_porcine-19_29331.raw	F19		30	19	13	0.000811414		0	8.476e-08	3.84658e+06	69.83
		FALSE	High	Mascot (G6)	Unambiguous	[R].TTGIVMDSGDGVTHTVPIYEGYALPHAILR.[L]		1	1	Q6QAQ1	Q6QAQ1	0	4	1	0	1	1	796.659	3183.62	3183.61	0.41	0.00033	HCD (High Energy Collision Dissociation)	MS2	10.2353	120	70.2651	23458	P490_porcine-19_29331.raw	F19		44	19	13	4.07121e-05		0	8.062e-08	3.84658e+06	69.83
		FALSE	High	Mascot (G6)	Unambiguous	[R].TTGIVMDSGDGVTHTVPIYEGYALPHAILR.[L]		1	1	Q6QAQ1	Q6QAQ1	0	3	1	0	1	1	1061.88	3183.62	3183.61	0.51	0.00054	HCD (High Energy Collision Dissociation)	MS2	0	120	70.3872	23503	P490_porcine-19_29331.raw	F19		36	19	13	0.000214903		0	3.07e-08	12031224	69.83
		FALSE	High	Mascot (G6)	Unambiguous	[R].TTGIVMDSGDGVTHTVPIYEGYALPHAILR.[L]		1	1	Q6QAQ1	Q6QAQ1	0	3	1	0	1	1	1061.88	3183.62	3183.61	0.51	0.00054	HCD (High Energy Collision Dissociation)	MS2	3.28308	120	70.9141	23699	P490_porcine-19_29331.raw	F19		26	19	13	0.00212443		0	1.62e-06	12031224	69.83
		FALSE	High	Mascot (G6)	Unambiguous	[R].TTGIVMDSGDGVTHTVPIYEGYALPHAILR.[L]		1	1	Q6QAQ1	Q6QAQ1	0	3	1	0	1	1	1061.88	3183.62	3183.61	1.32	0.0014	HCD (High Energy Collision Dissociation)	MS2	0	120	70.506	23547	P490_porcine-19_29331.raw	F19		47	19	13	1.63773e-05		0	1.113e-10	12031224	69.83
		FALSE	High	Mascot (G6)	Unambiguous	[R].TTGIVMDSGDGVTHTVPIYEGYALPHAILR.[L]		1	1	Q6QAQ1	Q6QAQ1	0	3	1	0	1	1	1061.88	3183.63	3183.61	3.62	0.00384	HCD (High Energy Collision Dissociation)	MS2	6.95858	120	69.3147	23105	P490_porcine-19_29331.raw	F19		26	18	13	0.00177036		0	3.391e-06	12031224	69.83
		FALSE	High	Mascot (K6)	Unambiguous	[R].TTGIVMDSGDGVTHTVPIYEGYALPHAILR.[L]		1	1	Q6QAQ1	Q6QAQ1	0	4	1	0	1	1	796.659	3183.61	3183.61	-0.28	-0.00022	HCD (High Energy Collision Dissociation)	MS2	6.24986	120	70.1045	23445	P490_porcine-23_29675.raw	F23		41	19	13	7.6779e-05		0	1.821e-14	1770968	69.85
		FALSE	High	Mascot (K6)	Unambiguous	[R].TTGIVMDSGDGVTHTVPIYEGYALPHAILR.[L]		1	1	Q6QAQ1	Q6QAQ1	0	3	1	0	1	1	1061.88	3183.61	3183.61	-0.06	-7e-05	HCD (High Energy Collision Dissociation)	MS2	1.39145	120	70.2607	23503	P490_porcine-23_29675.raw	F23		48	19	13	1.55325e-05		0	4.721e-15	7.28147e+06	69.87
		FALSE	High	Mascot (K6)	Unambiguous	[R].TTGIVMDSGDGVTHTVPIYEGYALPHAILR.[L]		1	1	Q6QAQ1	Q6QAQ1	0	3	1	0	1	1	1061.88	3183.61	3183.61	-0.06	-7e-05	HCD (High Energy Collision Dissociation)	MS2	0	120	69.3909	23180	P490_porcine-23_29675.raw	F23		19	19	13	0.0104771		0	1.413e-09	7.28147e+06	69.87
		FALSE	High	Mascot (K6)	Unambiguous	[R].TTGIVMDSGDGVTHTVPIYEGYALPHAILR.[L]		1	1	Q6QAQ1	Q6QAQ1	0	4	1	0	1	1	796.659	3183.61	3183.61	0.03	2e-05	HCD (High Energy Collision Dissociation)	MS2	9.36541	120	70.2256	23490	P490_porcine-23_29675.raw	F23		46	19	13	2.23482e-05		0	1.763e-10	1770968	69.85
		FALSE	High	Mascot (K6)	Unambiguous	[R].TTGIVMDSGDGVTHTVPIYEGYALPHAILR.[L]		1	1	Q6QAQ1	Q6QAQ1	0	3	1	0	1	1	1061.88	3183.61	3183.61	0.17	0.00018	HCD (High Energy Collision Dissociation)	MS2	0	120	70.678	23658	P490_porcine-23_29675.raw	F23		19	19	13	0.012253		0	3.581e-07	7.28147e+06	69.87
		FALSE	High	Mascot (K6)	Unambiguous	[R].TTGIVMDSGDGVTHTVPIYEGYALPHAILR.[L]		1	1	Q6QAQ1	Q6QAQ1	0	4	1	0	1	1	796.659	3183.62	3183.61	0.34	0.00027	HCD (High Energy Collision Dissociation)	MS2	6.84853	120	69.604	23259	P490_porcine-23_29675.raw	F23		63	19	13	4.67996e-07		0	1.105e-14	1770968	69.85
		FALSE	High	Mascot (K6)	Unambiguous	[R].TTGIVMDSGDGVTHTVPIYEGYALPHAILR.[L]		1	1	Q6QAQ1	Q6QAQ1	0	3	1	0	1	1	1061.88	3183.62	3183.61	0.4	0.00042	HCD (High Energy Collision Dissociation)	MS2	31.1371	120	71.0966	23814	P490_porcine-23_29675.raw	F23		3	19	13	0.442836		0	0.0004305	7.28147e+06	69.87
		FALSE	High	Mascot (K6)	Unambiguous	[R].TTGIVMDSGDGVTHTVPIYEGYALPHAILR.[L]		1	1	Q6QAQ1	Q6QAQ1	0	2	1	0	1	1	1592.31	3183.62	3183.61	0.46	0.00073	HCD (High Energy Collision Dissociation)	MS2	0	120	70.0721	23433	P490_porcine-23_29675.raw	F23		19	19	13	0.0113429		0	0.0002369	526814	69.89
		FALSE	High	Mascot (K6)	Unambiguous	[R].TTGIVMDSGDGVTHTVPIYEGYALPHAILR.[L]		1	1	Q6QAQ1	Q6QAQ1	0	3	1	0	1	1	1061.88	3183.62	3183.61	0.51	0.00054	HCD (High Energy Collision Dissociation)	MS2	0.720321	120	69.5126	23225	P490_porcine-23_29675.raw	F23		43	19	13	4.76697e-05		0	1.649e-15	7.28147e+06	69.87
		FALSE	High	Mascot (K6)	Unambiguous	[R].TTGIVMDSGDGVTHTVPIYEGYALPHAILR.[L]		1	1	Q6QAQ1	Q6QAQ1	0	3	1	0	1	1	1061.88	3183.62	3183.61	0.74	0.00079	HCD (High Energy Collision Dissociation)	MS2	1.23755	120	70.387	23550	P490_porcine-23_29675.raw	F23		44	19	13	3.53772e-05		0	8.989e-14	7.28147e+06	69.87
		FALSE	High	Mascot (K6)	Unambiguous	[R].TTGIVMDSGDGVTHTVPIYEGYALPHAILR.[L]		1	1	Q6QAQ1	Q6QAQ1	0	3	1	0	1	1	1061.88	3183.62	3183.61	1.2	0.00128	HCD (High Energy Collision Dissociation)	MS2	0	120	70.503	23593	P490_porcine-23_29675.raw	F23		34	19	13	0.00040806		0	2.877e-12	7.28147e+06	69.87
		FALSE	High	Mascot (K6)	Unambiguous	[R].TTGIVMDSGDGVTHTVPIYEGYALPHAILR.[L]		1	1	Q6QAQ1	Q6QAQ1	0	3	1	0	1	1	1061.88	3183.62	3183.61	2.01	0.00213	HCD (High Energy Collision Dissociation)	MS2	9.29742	120	70.8497	23722	P490_porcine-23_29675.raw	F23		54	18	13	3.04131e-06		0	1.385e-10	7.28147e+06	69.87
		FALSE	High	Mascot (K6)	Unambiguous	[R].TTGIVMDSGDGVTHTVPIYEGYALPHAILR.[L]		1	1	Q6QAQ1	Q6QAQ1	0	3	1	0	1	1	1061.88	3183.61	3183.61	-0.29	-0.00031	HCD (High Energy Collision Dissociation)	MS2	1.20446	120	70.1395	23458	P490_porcine-23_29675.raw	F23		50	19	13	9.29485e-06		0	2.107e-15	7.28147e+06	69.87
		FALSE	High	Mascot (K6)	Unambiguous	[R].TTGIVMDSGDGVTHTVPIYEGYALPHAILR.[L]		1	1	Q6QAQ1	Q6QAQ1	0	3	1	0	1	1	1061.88	3183.61	3183.61	-0.29	-0.00031	HCD (High Energy Collision Dissociation)	MS2	0.308995	120	69.6365	23271	P490_porcine-23_29675.raw	F23		56	19	13	2.32403e-06		0	7.498e-16	7.28147e+06	69.87
		FALSE	High	Mascot (K6)	Unambiguous	[R].TTGIVMDSGDGVTHTVPIYEGYALPHAILR.[L]		1	1	Q6QAQ1	Q6QAQ1	0	2	1	0	1	1	1592.31	3183.61	3183.61	-0.38	-0.00061	HCD (High Energy Collision Dissociation)	MS2	0	120	69.9393	23384	P490_porcine-23_29675.raw	F23		35	19	13	0.000300776		0	5.223e-07	526814	69.89
		FALSE	High	Mascot (K6)	Unambiguous	[R].TTGIVMDSGDGVTHTVPIYEGYALPHAILR.[L]		1	1	Q6QAQ1	Q6QAQ1	0	4	1	0	1	1	796.658	3183.61	3183.61	-1.12	-0.00089	HCD (High Energy Collision Dissociation)	MS2	11.198	120	70.3567	23539	P490_porcine-23_29675.raw	F23		46	19	13	2.25281e-05		0	4.578e-11	1770968	69.85
		FALSE	High	Mascot (K6)	Unambiguous	[R].TTGIVMDSGDGVTHTVPIYEGYALPHAILR.[L]		1	1	Q6QAQ1	Q6QAQ1	0	4	1	0	1	1	796.658	3183.61	3183.61	-1.04	-0.00083	HCD (High Energy Collision Dissociation)	MS2	4.8326	120	69.9692	23395	P490_porcine-23_29675.raw	F23		63	19	13	5.34224e-07		0	5.174e-16	1770968	69.85
		FALSE	High	Mascot (K6)	Unambiguous	[R].TTGIVMDSGDGVTHTVPIYEGYALPHAILR.[L]		1	1	Q6QAQ1	Q6QAQ1	0	2	1	0	1	1	1592.31	3183.61	3183.61	-1	-0.00159	HCD (High Energy Collision Dissociation)	MS2	0	120	69.8083	23335	P490_porcine-23_29675.raw	F23		51	19	13	7.23975e-06		0	2.549e-09	526814	69.89
		FALSE	High	Mascot (K6)	Unambiguous	[R].TTGIVMDSGDGVTHTVPIYEGYALPHAILR.[L]		1	1	Q6QAQ1	Q6QAQ1	0	4	1	0	1	1	796.658	3183.61	3183.61	-0.97	-0.00077	HCD (High Energy Collision Dissociation)	MS2	2.87184	120	69.8407	23347	P490_porcine-23_29675.raw	F23		41	19	13	8.04866e-05		0	9.597e-16	1770968	69.85
		FALSE	High	Mascot (K6)	Unambiguous	[R].TTGIVMDSGDGVTHTVPIYEGYALPHAILR.[L]		1	1	Q6QAQ1	Q6QAQ1	0	4	1	0	1	1	796.659	3183.61	3183.61	-0.66	-0.00053	HCD (High Energy Collision Dissociation)	MS2	4.99033	120	69.7226	23303	P490_porcine-23_29675.raw	F23		39	19	13	0.000131137		0	5.948e-11	1770968	69.85
		FALSE	High	Mascot (K6)	Unambiguous	[R].TTGIVMDSGDGVTHTVPIYEGYALPHAILR.[L]		1	1	Q6QAQ1	Q6QAQ1	0	3	1	0	1	1	1061.88	3183.61	3183.61	-0.52	-0.00056	HCD (High Energy Collision Dissociation)	MS2	1.04456	93.993	70.0016	23407	P490_porcine-23_29675.raw	F23		50	19	13	9.53328e-06		0	5.174e-16	7.28147e+06	69.87
		FALSE	High	Mascot (K6)	Unambiguous	[R].TTGIVMDSGDGVTHTVPIYEGYALPHAILR.[L]		1	1	Q6QAQ1	Q6QAQ1	0	3	1	0	1	1	1061.88	3183.61	3183.61	-0.41	-0.00043	HCD (High Energy Collision Dissociation)	MS2	0.169514	78.524	69.8835	23363	P490_porcine-23_29675.raw	F23		54	19	13	3.52568e-06		0	5.174e-16	7.28147e+06	69.87
		FALSE	High	Mascot (K6)	Unambiguous	[R].TTGIVMDSGDGVTHTVPIYEGYALPHAILR.[L]		1	1	Q6QAQ1	Q6QAQ1	0	3	1	0	1	1	1061.88	3183.61	3183.61	-0.29	-0.00031	HCD (High Energy Collision Dissociation)	MS2	0	102.979	69.7602	23317	P490_porcine-23_29675.raw	F23		52	19	13	5.73116e-06		0	5.174e-16	7.28147e+06	69.87
		FALSE	High	Mascot (L6)	Unambiguous	[R].TTGIVMDSGDGVTHTVPIYEGYALPHAILR.[L]		1	1	Q6QAQ1	Q6QAQ1	0	4	1	0	1	1	796.659	3183.61	3183.61	0.18	0.00014	HCD (High Energy Collision Dissociation)	MS2	3.43909	120	70.0497	23411	P490_porcine-24_29817.raw	F24		50	19	13	8.39929e-06		0	1.433e-15	6623590	69.82
		FALSE	High	Mascot (L6)	Unambiguous	[R].TTGIVMDSGDGVTHTVPIYEGYALPHAILR.[L]		1	1	Q6QAQ1	Q6QAQ1	0	4	1	0	1	1	796.659	3183.61	3183.61	0.18	0.00014	HCD (High Energy Collision Dissociation)	MS2	1.29008	74.396	69.8128	23323	P490_porcine-24_29817.raw	F24		45	19	13	3.06367e-05		0	6.877e-15	6623590	69.82
		FALSE	High	Mascot (L6)	Unambiguous	[R].TTGIVMDSGDGVTHTVPIYEGYALPHAILR.[L]		1	1	Q6QAQ1	Q6QAQ1	0	3	1	0	1	1	1061.88	3183.62	3183.61	0.28	0.0003	HCD (High Energy Collision Dissociation)	MS2	0.281189	29.33	69.7265	23291	P490_porcine-24_29817.raw	F24		51	19	13	7.85674e-06		0	5.258e-16	24760560	69.81
		FALSE	High	Mascot (L6)	Unambiguous	[R].TTGIVMDSGDGVTHTVPIYEGYALPHAILR.[L]		1	1	Q6QAQ1	Q6QAQ1	0	4	1	0	1	1	796.659	3183.62	3183.61	0.34	0.00027	HCD (High Energy Collision Dissociation)	MS2	7.91741	120	70.2763	23495	P490_porcine-24_29817.raw	F24		43	19	13	4.13278e-05		0	5.23e-12	6623590	69.82
		FALSE	High	Mascot (L6)	Unambiguous	[R].TTGIVMDSGDGVTHTVPIYEGYALPHAILR.[L]		1	1	Q6QAQ1	Q6QAQ1	0	4	1	0	1	1	796.659	3183.62	3183.61	0.34	0.00027	HCD (High Energy Collision Dissociation)	MS2	5.32834	120	69.4316	23182	P490_porcine-24_29817.raw	F24		46	19	13	2.21944e-05		0	5.335e-10	6623590	69.82
		FALSE	High	Mascot (L6)	Unambiguous	[R].TTGIVMDSGDGVTHTVPIYEGYALPHAILR.[L]		1	1	Q6QAQ1	Q6QAQ1	0	3	1	0	1	1	1061.88	3183.62	3183.61	0.4	0.00042	HCD (High Energy Collision Dissociation)	MS2	0.268704	42.761	70.0876	23425	P490_porcine-24_29817.raw	F24		45	19	13	2.68066e-05		0	8.523e-15	24760560	69.81
		FALSE	High	Mascot (L6)	Unambiguous	[R].TTGIVMDSGDGVTHTVPIYEGYALPHAILR.[L]		1	1	Q6QAQ1	Q6QAQ1	0	3	1	0	1	1	1061.88	3183.62	3183.61	0.4	0.00042	HCD (High Energy Collision Dissociation)	MS2	0.108906	26.503	69.8532	23338	P490_porcine-24_29817.raw	F24		53	19	13	4.07608e-06		0	2.18e-15	24760560	69.81
		FALSE	High	Mascot (L6)	Unambiguous	[R].TTGIVMDSGDGVTHTVPIYEGYALPHAILR.[L]		1	1	Q6QAQ1	Q6QAQ1	0	4	1	0	1	1	796.659	3183.62	3183.61	0.41	0.00033	HCD (High Energy Collision Dissociation)	MS2	1.39358	101.395	69.6833	23275	P490_porcine-24_29817.raw	F24		46	19	13	2.46447e-05		0	5.258e-16	6623590	69.82
		FALSE	High	Mascot (L6)	Unambiguous	[R].TTGIVMDSGDGVTHTVPIYEGYALPHAILR.[L]		1	1	Q6QAQ1	Q6QAQ1	0	3	1	0	1	1	1061.88	3183.62	3183.61	0.51	0.00054	HCD (High Energy Collision Dissociation)	MS2	0.25802	29.438	69.9666	23380	P490_porcine-24_29817.raw	F24		46	19	13	2.10495e-05		0	9.834e-16	24760560	69.81
		FALSE	High	Mascot (L6)	Unambiguous	[R].TTGIVMDSGDGVTHTVPIYEGYALPHAILR.[L]		1	1	Q6QAQ1	Q6QAQ1	0	4	1	0	1	1	796.659	3183.62	3183.61	0.57	0.00045	HCD (High Energy Collision Dissociation)	MS2	2.97671	120	69.5564	23228	P490_porcine-24_29817.raw	F24		49	19	13	1.25963e-05		0	8.829e-15	6623590	69.82
		FALSE	High	Mascot (L6)	Unambiguous	[R].TTGIVMDSGDGVTHTVPIYEGYALPHAILR.[L]		1	1	Q6QAQ1	Q6QAQ1	0	3	1	0	1	1	1061.88	3183.62	3183.61	0.63	0.00067	HCD (High Energy Collision Dissociation)	MS2	0.40585	48.675	69.5969	23243	P490_porcine-24_29817.raw	F24		49	19	13	1.05498e-05		0	5.258e-16	24760560	69.81
		FALSE	High	Mascot (L6)	Unambiguous	[R].TTGIVMDSGDGVTHTVPIYEGYALPHAILR.[L]		1	1	Q6QAQ1	Q6QAQ1	0	4	1	0	1	1	796.66	3183.62	3183.61	0.64	0.00051	HCD (High Energy Collision Dissociation)	MS2	3.74847	120	70.1677	23455	P490_porcine-24_29817.raw	F24		50	19	13	1.02029e-05		0	5.258e-16	6623590	69.82
		FALSE	High	Mascot (L6)	Unambiguous	[R].TTGIVMDSGDGVTHTVPIYEGYALPHAILR.[L]		1	1	Q6QAQ1	Q6QAQ1	0	3	1	0	1	1	1061.88	3183.62	3183.61	0.74	0.00079	HCD (High Energy Collision Dissociation)	MS2	0.23576	73.786	70.1952	23465	P490_porcine-24_29817.raw	F24		53	19	13	4.28276e-06		0	5.258e-16	24760560	69.81
		FALSE	High	Mascot (L6)	Unambiguous	[R].TTGIVMDSGDGVTHTVPIYEGYALPHAILR.[L]		1	1	Q6QAQ1	Q6QAQ1	0	3	1	0	1	1	1061.88	3183.62	3183.61	0.74	0.00079	HCD (High Energy Collision Dissociation)	MS2	8.73416	120	70.8233	23697	P490_porcine-24_29817.raw	F24		42	19	13	6.27659e-05		0	5.123e-12	24760560	69.81
		FALSE	High	Mascot (L6)	Unambiguous	[R].TTGIVMDSGDGVTHTVPIYEGYALPHAILR.[L]		1	1	Q6QAQ1	Q6QAQ1	0	3	1	0	1	1	1061.88	3183.62	3183.61	0.86	0.00091	HCD (High Energy Collision Dissociation)	MS2	0.934906	120	69.4723	23197	P490_porcine-24_29817.raw	F24		66	19	13	2.48727e-07		0	5.258e-16	24760560	69.81
		FALSE	High	Mascot (L6)	Unambiguous	[R].TTGIVMDSGDGVTHTVPIYEGYALPHAILR.[L]		1	1	Q6QAQ1	Q6QAQ1	0	3	1	0	1	1	1061.88	3183.62	3183.61	0.86	0.00091	HCD (High Energy Collision Dissociation)	MS2	0	120	70.3194	23511	P490_porcine-24_29817.raw	F24		51	19	13	7.15688e-06		0	5.258e-16	24760560	69.81
		FALSE	High	Mascot (L6)	Unambiguous	[R].TTGIVMDSGDGVTHTVPIYEGYALPHAILR.[L]		1	1	Q6QAQ1	Q6QAQ1	0	3	1	0	1	1	1061.88	3183.62	3183.61	1.09	0.00115	HCD (High Energy Collision Dissociation)	MS2	0.954711	120	70.5608	23600	P490_porcine-24_29817.raw	F24		69	19	13	1.24659e-07		0	5.258e-16	24760560	69.81
		FALSE	High	Mascot (L6)	Unambiguous	[R].TTGIVMDSGDGVTHTVPIYEGYALPHAILR.[L]		1	1	Q6QAQ1	Q6QAQ1	0	3	1	0	1	1	1061.88	3183.61	3183.61	0.17	0.00018	HCD (High Energy Collision Dissociation)	MS2	0.464487	120	70.4362	23554	P490_porcine-24_29817.raw	F24		39	19	13	0.000126544		0	5.258e-16	24760560	69.81
		FALSE	High	Mascot (L6)	Unambiguous	[R].TTGIVMDSGDGVTHTVPIYEGYALPHAILR.[L]		1	1	Q6QAQ1	Q6QAQ1	0	4	1	0	1	1	796.659	3183.61	3183.61	0.11	8e-05	HCD (High Energy Collision Dissociation)	MS2	12.6858	120	70.4036	23542	P490_porcine-24_29817.raw	F24		56	19	13	2.30804e-06		0	8.712e-13	6623590	69.82
		FALSE	High	Mascot (L6)	Unambiguous	[R].TTGIVMDSGDGVTHTVPIYEGYALPHAILR.[L]		1	1	Q6QAQ1	Q6QAQ1	0	2	1	0	1	1	1592.31	3183.61	3183.61	0	0	HCD (High Energy Collision Dissociation)	MS2	0	120	69.9365	23369	P490_porcine-24_29817.raw	F24		83	19	13	4.37766e-09		0	5.258e-16	1.86712e+06	69.8
		FALSE	High	Mascot (L6)	Unambiguous	[R].TTGIVMDSGDGVTHTVPIYEGYALPHAILR.[L]		1	1	Q6QAQ1	Q6QAQ1	0	2	1	0	1	1	1592.31	3183.61	3183.61	-1.46	-0.00232	HCD (High Energy Collision Dissociation)	MS2	0	120	70.0576	23414	P490_porcine-24_29817.raw	F24		57	18	13	1.44577e-06		0	5.016e-13	1.86712e+06	69.8
		FALSE	High	Mascot (L6)	Unambiguous	[R].TTGIVMDSGDGVTHTVPIYEGYALPHAILR.[L]		1	1	Q6QAQ1	Q6QAQ1	0	4	1	0	1	1	796.658	3183.61	3183.61	-1.28	-0.00101	HCD (High Energy Collision Dissociation)	MS2	13.5591	120	70.5329	23590	P490_porcine-24_29817.raw	F24		38	18	13	0.000118059		0	2.714e-08	6623590	69.82
		FALSE	High	Mascot (L6)	Unambiguous	[R].TTGIVMDSGDGVTHTVPIYEGYALPHAILR.[L]		1	1	Q6QAQ1	Q6QAQ1	0	2	1	0	1	1	1592.31	3183.61	3183.61	-0.84	-0.00134	HCD (High Energy Collision Dissociation)	MS2	2.41341	120	69.8179	23325	P490_porcine-24_29817.raw	F24		84	19	13	3.86121e-09		0	5.258e-16	1.86712e+06	69.8
		FALSE	High	Mascot (L6)	Unambiguous	[R].TTGIVMDSGDGVTHTVPIYEGYALPHAILR.[L]		1	1	Q6QAQ1	Q6QAQ1	0	2	1	0	1	1	1592.31	3183.61	3183.61	-0.84	-0.00134	HCD (High Energy Collision Dissociation)	MS2	0.864276	120	69.6886	23277	P490_porcine-24_29817.raw	F24		71	19	13	7.01009e-08		0	1.884e-15	1.86712e+06	69.8
		FALSE	High	Mascot (L6)	Unambiguous	[R].TTGIVMDSGDGVTHTVPIYEGYALPHAILR.[L]		1	1	Q6QAQ1	Q6QAQ1	0	2	1	0	1	1	1592.31	3183.61	3183.61	-0.69	-0.0011	HCD (High Energy Collision Dissociation)	MS2	0	120	70.173	23457	P490_porcine-24_29817.raw	F24		58	19	13	1.37951e-06		0	7.346e-11	1.86712e+06	69.8
		FALSE	High	Mascot (L6)	Unambiguous	[R].TTGIVMDSGDGVTHTVPIYEGYALPHAILR.[L]		1	1	Q6QAQ1	Q6QAQ1	0	3	1	0	1	1	1061.88	3183.61	3183.61	-0.64	-0.00068	HCD (High Energy Collision Dissociation)	MS2	19.9788	120	70.9533	23745	P490_porcine-24_29817.raw	F24		32	19	13	0.000575074		0	1.018e-11	24760560	69.81
		FALSE	High	Mascot (L6)	Unambiguous	[R].TTGIVMDSGDGVTHTVPIYEGYALPHAILR.[L]		1	1	Q6QAQ1	Q6QAQ1	0	2	1	0	1	1	1592.31	3183.61	3183.61	-0.54	-0.00086	HCD (High Energy Collision Dissociation)	MS2	0	120	69.5643	23231	P490_porcine-24_29817.raw	F24		86	19	13	2.25031e-09		0	5.258e-16	1.86712e+06	69.8
		FALSE	High	Mascot (L6)	Unambiguous	[R].TTGIVMDSGDGVTHTVPIYEGYALPHAILR.[L]		1	1	Q6QAQ1	Q6QAQ1	0	3	1	0	1	1	1061.88	3183.61	3183.61	-0.06	-7e-05	HCD (High Energy Collision Dissociation)	MS2	4.25011	120	69.3474	23151	P490_porcine-24_29817.raw	F24		55	19	13	2.83297e-06		0	4.164e-15	24760560	69.81
		FALSE	High	Mascot (L6)	Unambiguous	[R].TTGIVMDSGDGVTHTVPIYEGYALPHAILR.[L]		1	1	Q6QAQ1	Q6QAQ1	0	3	1	0	1	1	1061.88	3183.61	3183.61	-0.06	-7e-05	HCD (High Energy Collision Dissociation)	MS2	2.90709	120	70.6906	23648	P490_porcine-24_29817.raw	F24		28	19	13	0.00140683		0	2.91e-11	24760560	69.81
		FALSE	High	Mascot (L6)	Unambiguous	[R].TTGIVMDSGDGVTHTVPIYEGYALPHAILR.[L]		1	1	Q6QAQ1	Q6QAQ1	0	4	1	0	1	1	796.659	3183.61	3183.61	0.03	2e-05	HCD (High Energy Collision Dissociation)	MS2	1.58642	85.174	69.9314	23367	P490_porcine-24_29817.raw	F24		49	19	13	1.01214e-05		0	5.258e-16	6623590	69.82
		FALSE	High	Mascot (I6)	Unambiguous	[R].TTGIVMDSGDGVTHTVPIYEGYALPHAILR.[L]		1	1	Q6QAQ1	Q6QAQ1	0	2	1	0	1	1	1592.31	3183.61	3183.61	-2.3	-0.00366	HCD (High Energy Collision Dissociation)	MS2	0	120	70.2655	23557	P490_porcine-21_29484.raw	F21		36	18	13	0.000174205		0	1.927e-05	2.26786e+06	69.78
		FALSE	High	Mascot (I6)	Unambiguous	[R].TTGIVMDSGDGVTHTVPIYEGYALPHAILR.[L]		1	1	Q6QAQ1	Q6QAQ1	0	2	1	0	1	1	1592.31	3183.61	3183.61	-1.92	-0.00305	HCD (High Energy Collision Dissociation)	MS2	0	120	69.7683	23372	P490_porcine-21_29484.raw	F21		102	18	13	4.25695e-11		0	7.378e-14	2.26786e+06	69.78
		FALSE	High	Mascot (I6)	Unambiguous	[R].TTGIVMDSGDGVTHTVPIYEGYALPHAILR.[L]		1	1	Q6QAQ1	Q6QAQ1	0	2	1	0	1	1	1592.31	3183.61	3183.61	-1.53	-0.00244	HCD (High Energy Collision Dissociation)	MS2	0	120	69.8892	23417	P490_porcine-21_29484.raw	F21		80	18	13	7.67535e-09		0	1.506e-14	2.26786e+06	69.78
		FALSE	High	Mascot (I6)	Unambiguous	[R].TTGIVMDSGDGVTHTVPIYEGYALPHAILR.[L]		1	1	Q6QAQ1	Q6QAQ1	0	3	1	0	1	1	1061.87	3183.61	3183.61	-1.33	-0.00141	HCD (High Energy Collision Dissociation)	MS2	6.86087	120	69.2713	23187	P490_porcine-21_29484.raw	F21		47	18	13	1.33075e-05		0	2.346e-11	30037634	69.78
		FALSE	High	Mascot (I6)	Unambiguous	[R].TTGIVMDSGDGVTHTVPIYEGYALPHAILR.[L]		1	1	Q6QAQ1	Q6QAQ1	0	2	1	0	1	1	1592.31	3183.61	3183.61	-1.3	-0.00208	HCD (High Energy Collision Dissociation)	MS2	0	120	70.005	23460	P490_porcine-21_29484.raw	F21		77	18	13	1.39027e-08		0	5.59e-11	2.26786e+06	69.78
		FALSE	High	Mascot (I6)	Unambiguous	[R].TTGIVMDSGDGVTHTVPIYEGYALPHAILR.[L]		1	1	Q6QAQ1	Q6QAQ1	0	3	1	0	1	1	1061.88	3183.61	3183.61	-1.21	-0.00129	HCD (High Energy Collision Dissociation)	MS2	33.8273	120	71.0423	23845	P490_porcine-21_29484.raw	F21		11	18	13	0.0520113		0	1.679e-07	30037634	69.78
		FALSE	High	Mascot (I6)	Unambiguous	[R].TTGIVMDSGDGVTHTVPIYEGYALPHAILR.[L]		1	1	Q6QAQ1	Q6QAQ1	0	4	1	0	1	1	796.658	3183.61	3183.61	-1.2	-0.00095	HCD (High Energy Collision Dissociation)	MS2	0.635682	71.512	69.8437	23400	P490_porcine-21_29484.raw	F21		49	18	13	9.5741e-06		0	1.038e-12	8371775	69.78
		FALSE	High	Mascot (I6)	Unambiguous	[R].TTGIVMDSGDGVTHTVPIYEGYALPHAILR.[L]		1	1	Q6QAQ1	Q6QAQ1	0	2	1	0	1	1	1592.31	3183.61	3183.61	-1	-0.00159	HCD (High Energy Collision Dissociation)	MS2	0	120	69.5265	23282	P490_porcine-21_29484.raw	F21		73	19	13	4.70678e-08		0	7.61e-10	2.26786e+06	69.78
		FALSE	High	Mascot (I6)	Unambiguous	[R].TTGIVMDSGDGVTHTVPIYEGYALPHAILR.[L]		1	1	Q6QAQ1	Q6QAQ1	0	4	1	0	1	1	796.658	3183.61	3183.61	-0.89	-0.00071	HCD (High Energy Collision Dissociation)	MS2	1.24228	63.714	69.728	23357	P490_porcine-21_29484.raw	F21		39	19	13	0.000111359		0	5.924e-12	8371775	69.78
		FALSE	High	Mascot (I6)	Unambiguous	[R].TTGIVMDSGDGVTHTVPIYEGYALPHAILR.[L]		1	1	Q6QAQ1	Q6QAQ1	0	3	1	0	1	1	1061.88	3183.61	3183.61	-0.87	-0.00092	HCD (High Energy Collision Dissociation)	MS2	12.6966	120	70.9156	23798	P490_porcine-21_29484.raw	F21		38	19	13	0.000153718		0	7.081e-09	30037634	69.78
		FALSE	High	Mascot (I6)	Unambiguous	[R].TTGIVMDSGDGVTHTVPIYEGYALPHAILR.[L]		1	1	Q6QAQ1	Q6QAQ1	0	2	1	0	1	1	1592.31	3183.61	3183.61	-0.84	-0.00134	HCD (High Energy Collision Dissociation)	MS2	0	120	69.4084	23238	P490_porcine-21_29484.raw	F21		8	19	13	0.137633		0	0.0016	2.26786e+06	69.78
		FALSE	High	Mascot (I6)	Unambiguous	[R].TTGIVMDSGDGVTHTVPIYEGYALPHAILR.[L]		1	1	Q6QAQ1	Q6QAQ1	0	2	1	0	1	1	1592.31	3183.61	3183.61	-0.69	-0.0011	HCD (High Energy Collision Dissociation)	MS2	1.5135	120	69.6474	23327	P490_porcine-21_29484.raw	F21		49	19	13	1.16876e-05		0	4.388e-11	2.26786e+06	69.78
		FALSE	High	Mascot (I6)	Unambiguous	[R].TTGIVMDSGDGVTHTVPIYEGYALPHAILR.[L]		1	1	Q6QAQ1	Q6QAQ1	0	3	1	0	1	1	1061.88	3183.61	3183.61	-0.64	-0.00068	HCD (High Energy Collision Dissociation)	MS2	0.303917	57.015	69.5221	23280	P490_porcine-21_29484.raw	F21		51	19	13	8.17944e-06		0	2.142e-14	30037634	69.78
		FALSE	High	Mascot (I6)	Unambiguous	[R].TTGIVMDSGDGVTHTVPIYEGYALPHAILR.[L]		1	1	Q6QAQ1	Q6QAQ1	0	3	1	0	1	1	1061.88	3183.61	3183.61	-0.64	-0.00068	HCD (High Energy Collision Dissociation)	MS2	0.160141	20.795	69.7656	23371	P490_porcine-21_29484.raw	F21		45	19	13	3.22644e-05		0	1.569e-13	30037634	69.78
		FALSE	High	Mascot (I6)	Unambiguous	[R].TTGIVMDSGDGVTHTVPIYEGYALPHAILR.[L]		1	1	Q6QAQ1	Q6QAQ1	0	3	1	0	1	1	1061.88	3183.61	3183.61	-0.64	-0.00068	HCD (High Energy Collision Dissociation)	MS2	0.177524	22.967	69.8866	23416	P490_porcine-21_29484.raw	F21		56	19	13	2.55696e-06		0	1.997e-14	30037634	69.78
		FALSE	High	Mascot (I6)	Unambiguous	[R].TTGIVMDSGDGVTHTVPIYEGYALPHAILR.[L]		1	1	Q6QAQ1	Q6QAQ1	0	2	1	0	1	1	1592.31	3183.61	3183.61	-0.61	-0.00098	HCD (High Energy Collision Dissociation)	MS2	1.32032	120	70.1313	23507	P490_porcine-21_29484.raw	F21		75	19	13	3.00416e-08		0	4.658e-09	2.26786e+06	69.78
		FALSE	High	Mascot (I6)	Unambiguous	[R].TTGIVMDSGDGVTHTVPIYEGYALPHAILR.[L]		1	1	Q6QAQ1	Q6QAQ1	0	4	1	0	1	1	796.659	3183.61	3183.61	-0.58	-0.00047	HCD (High Energy Collision Dissociation)	MS2	0.240582	72.734	69.9595	23443	P490_porcine-21_29484.raw	F21		36	19	13	0.00020713		0	4.945e-13	8371775	69.78
		FALSE	High	Mascot (I6)	Unambiguous	[R].TTGIVMDSGDGVTHTVPIYEGYALPHAILR.[L]		1	1	Q6QAQ1	Q6QAQ1	0	4	1	0	1	1	796.659	3183.61	3183.61	-0.43	-0.00034	HCD (High Energy Collision Dissociation)	MS2	0.885759	98.795	70.0858	23490	P490_porcine-21_29484.raw	F21		48	19	13	1.5931e-05		0	2.875e-12	8371775	69.78
		FALSE	High	Mascot (I6)	Unambiguous	[R].TTGIVMDSGDGVTHTVPIYEGYALPHAILR.[L]		1	1	Q6QAQ1	Q6QAQ1	0	3	1	0	1	1	1061.88	3183.61	3183.61	-0.41	-0.00043	HCD (High Energy Collision Dissociation)	MS2	0.237807	26.606	69.6422	23325	P490_porcine-21_29484.raw	F21		47	19	13	1.73078e-05		0	1.279e-14	30037634	69.78
		FALSE	High	Mascot (I6)	Unambiguous	[R].TTGIVMDSGDGVTHTVPIYEGYALPHAILR.[L]		1	1	Q6QAQ1	Q6QAQ1	0	3	1	0	1	1	1061.88	3183.61	3183.61	-0.41	-0.00043	HCD (High Energy Collision Dissociation)	MS2	0.704093	120	69.398	23234	P490_porcine-21_29484.raw	F21		50	19	13	9.77783e-06		0	3.899e-15	30037634	69.78
		FALSE	High	Mascot (I6)	Unambiguous	[R].TTGIVMDSGDGVTHTVPIYEGYALPHAILR.[L]		1	1	Q6QAQ1	Q6QAQ1	0	3	1	0	1	1	1061.88	3183.61	3183.61	-0.41	-0.00043	HCD (High Energy Collision Dissociation)	MS2	1.63965	120	70.6462	23698	P490_porcine-21_29484.raw	F21		45	19	13	2.94607e-05		0	7.29e-15	30037634	69.78
		FALSE	High	Mascot (I6)	Unambiguous	[R].TTGIVMDSGDGVTHTVPIYEGYALPHAILR.[L]		1	1	Q6QAQ1	Q6QAQ1	0	4	1	0	1	1	796.659	3183.61	3183.61	-0.35	-0.00028	HCD (High Energy Collision Dissociation)	MS2	6.42759	120	69.4792	23264	P490_porcine-21_29484.raw	F21		63	19	13	5.04943e-07		0	4.581e-13	8371775	69.78
		FALSE	High	Mascot (I6)	Unambiguous	[R].TTGIVMDSGDGVTHTVPIYEGYALPHAILR.[L]		1	1	Q6QAQ1	Q6QAQ1	0	3	1	0	1	1	1061.88	3183.61	3183.61	-0.29	-0.00031	HCD (High Energy Collision Dissociation)	MS2	0	30.273	70.0023	23459	P490_porcine-21_29484.raw	F21		56	19	13	2.30273e-06		0	2.113e-14	30037634	69.78
		FALSE	High	Mascot (I6)	Unambiguous	[R].TTGIVMDSGDGVTHTVPIYEGYALPHAILR.[L]		1	1	Q6QAQ1	Q6QAQ1	0	3	1	0	1	1	1061.88	3183.61	3183.61	-0.29	-0.00031	HCD (High Energy Collision Dissociation)	MS2	5.09593	120	70.7786	23747	P490_porcine-21_29484.raw	F21		41	19	13	6.89037e-05		0	2.734e-11	30037634	69.78
		FALSE	High	Mascot (I6)	Unambiguous	[R].TTGIVMDSGDGVTHTVPIYEGYALPHAILR.[L]		1	1	Q6QAQ1	Q6QAQ1	0	4	1	0	1	1	796.659	3183.61	3183.61	-0.2	-0.00016	HCD (High Energy Collision Dissociation)	MS2	2.02427	112.94	69.6019	23310	P490_porcine-21_29484.raw	F21		47	19	13	1.73078e-05		0	9.736e-13	8371775	69.78
		FALSE	High	Mascot (I6)	Unambiguous	[R].TTGIVMDSGDGVTHTVPIYEGYALPHAILR.[L]		1	1	Q6QAQ1	Q6QAQ1	0	3	1	0	1	1	1061.88	3183.61	3183.61	-0.18	-0.00019	HCD (High Energy Collision Dissociation)	MS2	0.296337	47.995	70.1286	23506	P490_porcine-21_29484.raw	F21		45	19	13	2.86578e-05		0	1.298e-13	30037634	69.78
		FALSE	High	Mascot (I6)	Unambiguous	[R].TTGIVMDSGDGVTHTVPIYEGYALPHAILR.[L]		1	1	Q6QAQ1	Q6QAQ1	0	3	1	0	1	1	1061.88	3183.61	3183.61	0.17	0.00018	HCD (High Energy Collision Dissociation)	MS2	0	120	70.517	23650	P490_porcine-21_29484.raw	F21		59	19	13	1.26253e-06		0	7.695e-13	30037634	69.78
		FALSE	High	Mascot (I6)	Unambiguous	[R].TTGIVMDSGDGVTHTVPIYEGYALPHAILR.[L]		1	1	Q6QAQ1	Q6QAQ1	0	3	1	0	1	1	1061.88	3183.61	3183.61	0.17	0.00018	HCD (High Energy Collision Dissociation)	MS2	7.67884	120	72.6637	24448	P490_porcine-21_29484.raw	F21		15	19	13	0.0271796		0	9.44e-07
		FALSE	High	Mascot (I6)	Unambiguous	[R].TTGIVMDSGDGVTHTVPIYEGYALPHAILR.[L]		1	1	Q6QAQ1	Q6QAQ1	0	4	1	0	1	1	796.659	3183.61	3183.61	0.18	0.00014	HCD (High Energy Collision Dissociation)	MS2	1.37596	120	70.2199	23540	P490_porcine-21_29484.raw	F21		56	19	13	2.28688e-06		0	4.701e-13	8371775	69.78
		FALSE	High	Mascot (I6)	Unambiguous	[R].TTGIVMDSGDGVTHTVPIYEGYALPHAILR.[L]		1	1	Q6QAQ1	Q6QAQ1	0	3	1	0	1	1	1061.88	3183.62	3183.61	0.28	0.0003	HCD (High Energy Collision Dissociation)	MS2	0	82.77	70.2577	23554	P490_porcine-21_29484.raw	F21		53	19	13	4.13278e-06		0	1.813e-14	30037634	69.78
		FALSE	High	Mascot (I6)	Unambiguous	[R].TTGIVMDSGDGVTHTVPIYEGYALPHAILR.[L]		1	1	Q6QAQ1	Q6QAQ1	0	3	1	0	1	1	1061.88	3183.62	3183.61	0.28	0.0003	HCD (High Energy Collision Dissociation)	MS2	0.388219	120	70.3871	23602	P490_porcine-21_29484.raw	F21		47	19	13	1.75891e-05		0	3.542e-13	30037634	69.78
		FALSE	High	Mascot (I6)	Unambiguous	[R].TTGIVMDSGDGVTHTVPIYEGYALPHAILR.[L]		1	1	Q6QAQ1	Q6QAQ1	0	4	1	0	1	1	796.659	3183.62	3183.61	0.41	0.00033	HCD (High Energy Collision Dissociation)	MS2	6.53133	120	70.4786	23636	P490_porcine-21_29484.raw	F21		59	19	13	1.14215e-06		0	1.485e-11	8371775	69.78
		FALSE	High	Mascot (I6)	Unambiguous	[R].TTGIVMDSGDGVTHTVPIYEGYALPHAILR.[L]		1	1	Q6QAQ1	Q6QAQ1	0	4	1	0	1	1	796.659	3183.62	3183.61	0.49	0.00039	HCD (High Energy Collision Dissociation)	MS2	3.48246	120	70.3494	23588	P490_porcine-21_29484.raw	F21		37	19	13	0.000179574		0	1.989e-10	8371775	69.78
		FALSE	High	Mascot (I6)	Unambiguous	[R].TTGIVMDSGDGVTHTVPIYEGYALPHAILR.[L]		1	1	Q6QAQ1	Q6QAQ1	0	4	1	0	1	1	796.659	3183.62	3183.61	0.57	0.00045	HCD (High Energy Collision Dissociation)	MS2	17.6499	120	69.3576	23219	P490_porcine-21_29484.raw	F21		59	19	13	1.09709e-06		0	2.685e-10	8371775	69.78
		FALSE	High	Mascot (I6)	Unambiguous	[R].TTGIVMDSGDGVTHTVPIYEGYALPHAILR.[L]		1	1	Q6QAQ1	Q6QAQ1	0	3	1	0	1	1	1061.88	3183.62	3183.61	1.89	0.00201	HCD (High Energy Collision Dissociation)	MS2	17.8929	120	72.3794	24343	P490_porcine-21_29484.raw	F21		21	18	13	0.00539587		0	2.735e-06	30037634	69.78
		FALSE	High	Mascot (J6)	Unambiguous	[R].TTGIVMDSGDGVTHTVPIYEGYALPHAILR.[L]		1	1	Q6QAQ1	Q6QAQ1	0	4	1	0	1	1	796.658	3183.61	3183.61	-1.04	-0.00083	HCD (High Energy Collision Dissociation)	MS2	24.616	120	70.366	23554	P490_porcine-22_29611.raw	F22		30	19	13	0.000987924		0	1.559e-06	1.85927e+06	69.88
		FALSE	High	Mascot (J6)	Unambiguous	[R].TTGIVMDSGDGVTHTVPIYEGYALPHAILR.[L]		1	1	Q6QAQ1	Q6QAQ1	0	4	1	0	1	1	796.658	3183.61	3183.61	-0.89	-0.00071	HCD (High Energy Collision Dissociation)	MS2	5.23644	120	69.8377	23361	P490_porcine-22_29611.raw	F22		41	19	13	6.91391e-05		0	1.905e-09	1.85927e+06	69.88
		FALSE	High	Mascot (J6)	Unambiguous	[R].TTGIVMDSGDGVTHTVPIYEGYALPHAILR.[L]		1	1	Q6QAQ1	Q6QAQ1	0	3	1	0	1	1	1061.88	3183.61	3183.61	-0.87	-0.00092	HCD (High Energy Collision Dissociation)	MS2	2.04783	120	70.7994	23713	P490_porcine-22_29611.raw	F22		23	19	13	0.00530547		0	6.102e-05	7.15033e+06	69.89
		FALSE	High	Mascot (J6)	Unambiguous	[R].TTGIVMDSGDGVTHTVPIYEGYALPHAILR.[L]		1	1	Q6QAQ1	Q6QAQ1	0	4	1	0	1	1	796.659	3183.61	3183.61	-0.66	-0.00053	HCD (High Energy Collision Dissociation)	MS2	4.95227	120	70.0774	23449	P490_porcine-22_29611.raw	F22		44	19	13	3.97854e-05		0	6.02e-07	1.85927e+06	69.88
		FALSE	High	Mascot (J6)	Unambiguous	[R].TTGIVMDSGDGVTHTVPIYEGYALPHAILR.[L]		1	1	Q6QAQ1	Q6QAQ1	0	3	1	0	1	1	1061.88	3183.61	3183.61	-0.64	-0.00068	HCD (High Energy Collision Dissociation)	MS2	0.644824	87.681	69.9632	23407	P490_porcine-22_29611.raw	F22		50	19	13	1.0321e-05		0	4.44e-11	7.15033e+06	69.89
		FALSE	High	Mascot (J6)	Unambiguous	[R].TTGIVMDSGDGVTHTVPIYEGYALPHAILR.[L]		1	1	Q6QAQ1	Q6QAQ1	0	2	1	0	1	1	1592.31	3183.61	3183.61	-0.54	-0.00086	HCD (High Energy Collision Dissociation)	MS2	0	120	69.7996	23347	P490_porcine-22_29611.raw	F22		63	19	13	5.02623e-07		0	4.079e-07	472116	69.88
		FALSE	High	Mascot (J6)	Unambiguous	[R].TTGIVMDSGDGVTHTVPIYEGYALPHAILR.[L]		1	1	Q6QAQ1	Q6QAQ1	0	3	1	0	1	1	1061.88	3183.61	3183.61	-0.52	-0.00056	HCD (High Energy Collision Dissociation)	MS2	0.247579	88.304	69.835	23360	P490_porcine-22_29611.raw	F22		52	19	13	5.75761e-06		0	8.463e-11	7.15033e+06	69.89
		FALSE	High	Mascot (J6)	Unambiguous	[R].TTGIVMDSGDGVTHTVPIYEGYALPHAILR.[L]		1	1	Q6QAQ1	Q6QAQ1	0	3	1	0	1	1	1061.88	3183.61	3183.61	-0.52	-0.00056	HCD (High Energy Collision Dissociation)	MS2	1.03518	120	70.3175	23536	P490_porcine-22_29611.raw	F22		57	19	13	1.65669e-06		0	7.757e-11	7.15033e+06	69.89
		FALSE	High	Mascot (J6)	Unambiguous	[R].TTGIVMDSGDGVTHTVPIYEGYALPHAILR.[L]		1	1	Q6QAQ1	Q6QAQ1	0	4	1	0	1	1	796.659	3183.61	3183.61	-0.51	-0.0004	HCD (High Energy Collision Dissociation)	MS2	4.81979	120	69.9658	23408	P490_porcine-22_29611.raw	F22		69	19	13	1.07955e-07		0	4.556e-10	1.85927e+06	69.88
		FALSE	High	Mascot (J6)	Unambiguous	[R].TTGIVMDSGDGVTHTVPIYEGYALPHAILR.[L]		1	1	Q6QAQ1	Q6QAQ1	0	2	1	0	1	1	1592.31	3183.61	3183.61	-0.46	-0.00073	HCD (High Energy Collision Dissociation)	MS2	0	120	69.6767	23302	P490_porcine-22_29611.raw	F22		25	19	13	0.00275577		0	0.0008509	472116	69.88
		FALSE	High	Mascot (J6)	Unambiguous	[R].TTGIVMDSGDGVTHTVPIYEGYALPHAILR.[L]		1	1	Q6QAQ1	Q6QAQ1	0	3	1	0	1	1	1061.88	3183.61	3183.61	-0.41	-0.00043	HCD (High Energy Collision Dissociation)	MS2	0.685957	120	70.4343	23579	P490_porcine-22_29611.raw	F22		54	19	13	3.22287e-06		0	3.387e-09	7.15033e+06	69.89
		FALSE	High	Mascot (J6)	Unambiguous	[R].TTGIVMDSGDGVTHTVPIYEGYALPHAILR.[L]		1	1	Q6QAQ1	Q6QAQ1	0	4	1	0	1	1	796.659	3183.61	3183.61	-0.28	-0.00022	HCD (High Energy Collision Dissociation)	MS2	14.1643	120	70.2184	23500	P490_porcine-22_29611.raw	F22		46	19	13	2.19403e-05		0	1.098e-08	1.85927e+06	69.88
		FALSE	High	Mascot (J6)	Unambiguous	[R].TTGIVMDSGDGVTHTVPIYEGYALPHAILR.[L]		1	1	Q6QAQ1	Q6QAQ1	0	2	1	0	1	1	1592.31	3183.61	3183.61	-0.23	-0.00037	HCD (High Energy Collision Dissociation)	MS2	0	120	69.9198	23391	P490_porcine-22_29611.raw	F22		70	19	13	9.57729e-08		0	1.313e-06	472116	69.88
		FALSE	High	Mascot (J6)	Unambiguous	[R].TTGIVMDSGDGVTHTVPIYEGYALPHAILR.[L]		1	1	Q6QAQ1	Q6QAQ1	0	3	1	0	1	1	1061.88	3183.61	3183.61	-0.18	-0.00019	HCD (High Energy Collision Dissociation)	MS2	1.45613	97.013	70.0747	23448	P490_porcine-22_29611.raw	F22		45	19	13	2.96649e-05		0	1.899e-10	7.15033e+06	69.89
		FALSE	High	Mascot (J6)	Unambiguous	[R].TTGIVMDSGDGVTHTVPIYEGYALPHAILR.[L]		1	1	Q6QAQ1	Q6QAQ1	0	3	1	0	1	1	1061.88	3183.61	3183.61	-0.18	-0.00019	HCD (High Energy Collision Dissociation)	MS2	1.72845	120	70.183	23487	P490_porcine-22_29611.raw	F22		53	19	13	4.04802e-06		0	2.807e-09	7.15033e+06	69.89
		FALSE	High	Mascot (J6)	Unambiguous	[R].TTGIVMDSGDGVTHTVPIYEGYALPHAILR.[L]		1	1	Q6QAQ1	Q6QAQ1	0	3	1	0	1	1	1061.88	3183.61	3183.61	-0.06	-7e-05	HCD (High Energy Collision Dissociation)	MS2	0.3314	120	69.7071	23313	P490_porcine-22_29611.raw	F22		41	19	13	7.08341e-05		0	7.857e-12	7.15033e+06	69.89
		FALSE	High	Mascot (J6)	Unambiguous	[R].TTGIVMDSGDGVTHTVPIYEGYALPHAILR.[L]		1	1	Q6QAQ1	Q6QAQ1	0	4	1	0	1	1	796.659	3183.61	3183.61	0.03	2e-05	HCD (High Energy Collision Dissociation)	MS2	2.3237	120	69.7097	23314	P490_porcine-22_29611.raw	F22		63	19	13	4.42836e-07		0	1.119e-09	1.85927e+06	69.88
		FALSE	High	Mascot (J6)	Unambiguous	[R].TTGIVMDSGDGVTHTVPIYEGYALPHAILR.[L]		1	1	Q6QAQ1	Q6QAQ1	0	3	1	0	1	1	1061.88	3183.62	3183.61	0.51	0.00054	HCD (High Energy Collision Dissociation)	MS2	1.3343	120	69.4584	23222	P490_porcine-22_29611.raw	F22		40	19	13	8.39929e-05		0	6.805e-09	7.15033e+06	69.89
		FALSE	High	Mascot (J6)	Unambiguous	[R].TTGIVMDSGDGVTHTVPIYEGYALPHAILR.[L]		1	1	Q6QAQ1	Q6QAQ1	0	4	1	0	1	1	796.66	3183.62	3183.61	0.64	0.00051	HCD (High Energy Collision Dissociation)	MS2	6.03348	120	69.5893	23270	P490_porcine-22_29611.raw	F22		63	19	13	4.78326e-07		0	1.553e-08	1.85927e+06	69.88
		FALSE	High	Mascot (J6)	Unambiguous	[R].TTGIVMDSGDGVTHTVPIYEGYALPHAILR.[L]		1	1	Q6QAQ1	Q6QAQ1	0	3	1	0	1	1	1061.88	3183.62	3183.61	0.74	0.00079	HCD (High Energy Collision Dissociation)	MS2	5.57471	120	70.6714	23666	P490_porcine-22_29611.raw	F22		29	19	13	0.00107331		0	2.183e-06	7.15033e+06	69.89
		FALSE	High	Mascot (J6)	Unambiguous	[R].TTGIVMDSGDGVTHTVPIYEGYALPHAILR.[L]		1	1	Q6QAQ1	Q6QAQ1	0	3	1	0	1	1	1061.88	3183.62	3183.61	0.86	0.00091	HCD (High Energy Collision Dissociation)	MS2	2.82079	120	70.986	23782	P490_porcine-22_29611.raw	F22		22	19	13	0.00624775		0	0.0002517	7.15033e+06	69.89
		FALSE	High	Mascot (J6)	Unambiguous	[R].TTGIVMDSGDGVTHTVPIYEGYALPHAILR.[L]		1	1	Q6QAQ1	Q6QAQ1	0	3	1	0	1	1	1061.88	3183.62	3183.61	0.97	0.00103	HCD (High Energy Collision Dissociation)	MS2	1.28646	120	69.5815	23267	P490_porcine-22_29611.raw	F22		55	19	13	2.99036e-06		0	2.193e-11	7.15033e+06	69.89
		FALSE	High	Mascot (J6)	Unambiguous	[R].TTGIVMDSGDGVTHTVPIYEGYALPHAILR.[L]		1	1	Q6QAQ1	Q6QAQ1	0	2	1	0	1	1	1592.31	3183.62	3183.61	1.23	0.00195	HCD (High Energy Collision Dissociation)	MS2	0	120	70.0498	23439	P490_porcine-22_29611.raw	F22		44	19	13	3.78202e-05		0	0.0007056	472116	69.88
		FALSE	High	Mascot (J6)	Unambiguous	[R].TTGIVMDSGDGVTHTVPIYEGYALPHAILR.[L]		1	1	Q6QAQ1	Q6QAQ1	0	4	1	0	1	1	796.658	3183.61	3183.61	-1.28	-0.00101	HCD (High Energy Collision Dissociation)	MS2	22.8679	120	69.4688	23226	P490_porcine-22_29611.raw	F22		50	18	13	6.70036e-06		0	4.815e-08	1.85927e+06	69.88
		FALSE	High	Mascot (J6)	Unambiguous	[R].TTGIVMDSGDGVTHTVPIYEGYALPHAILR.[L]		1	1	Q6QAQ1	Q6QAQ1	0	3	1	0	1	1	1061.88	3183.62	3183.61	2.01	0.00213	HCD (High Energy Collision Dissociation)	MS2	0.873517	120	70.5513	23622	P490_porcine-22_29611.raw	F22		44	18	13	3.13373e-05		0	8.036e-09	7.15033e+06	69.89
		FALSE	High	Mascot (C6)	Unambiguous	[R].TTGIVMDSGDGVTHTVPIYEGYALPHAILR.[L]		1	1	Q6QAQ1	Q6QAQ1	0	3	1	0	1	1	1061.88	3183.62	3183.61	0.4	0.00042	HCD (High Energy Collision Dissociation)	MS2	0.126012	47.389	69.7123	23278	P490_porcine-15_29592.raw	F15		53	19	13	4.78897e-06		0	1.05e-11	15349201	69.83
		FALSE	High	Mascot (C6)	Unambiguous	[R].TTGIVMDSGDGVTHTVPIYEGYALPHAILR.[L]		1	1	Q6QAQ1	Q6QAQ1	0	3	1	0	1	1	1061.88	3183.62	3183.61	0.4	0.00042	HCD (High Energy Collision Dissociation)	MS2	0	120	70.7021	23645	P490_porcine-15_29592.raw	F15		34	19	13	0.000322287		0	4.037e-07	15349201	69.83
		FALSE	High	Mascot (C6)	Unambiguous	[R].TTGIVMDSGDGVTHTVPIYEGYALPHAILR.[L]		1	1	Q6QAQ1	Q6QAQ1	0	4	1	0	1	1	796.659	3183.62	3183.61	0.49	0.00039	HCD (High Energy Collision Dissociation)	MS2	2.36553	120	69.5539	23219	P490_porcine-15_29592.raw	F15		54	19	13	3.68335e-06		0	3.285e-10	5140751	69.8
		FALSE	High	Mascot (C6)	Unambiguous	[R].TTGIVMDSGDGVTHTVPIYEGYALPHAILR.[L]		1	1	Q6QAQ1	Q6QAQ1	0	4	1	0	1	1	796.659	3183.62	3183.61	0.49	0.00039	HCD (High Energy Collision Dissociation)	MS2	4.79476	120	70.1943	23456	P490_porcine-15_29592.raw	F15		52	19	13	5.11968e-06		0	1.036e-07	5140751	69.8
		FALSE	High	Mascot (C6)	Unambiguous	[R].TTGIVMDSGDGVTHTVPIYEGYALPHAILR.[L]		1	1	Q6QAQ1	Q6QAQ1	0	4	1	0	1	1	796.659	3183.62	3183.61	0.49	0.00039	HCD (High Energy Collision Dissociation)	MS2	10.1038	120	69.436	23175	P490_porcine-15_29592.raw	F15		46	19	13	2.19403e-05		0	2.797e-06	5140751	69.8
		FALSE	High	Mascot (C6)	Unambiguous	[R].TTGIVMDSGDGVTHTVPIYEGYALPHAILR.[L]		1	1	Q6QAQ1	Q6QAQ1	0	3	1	0	1	1	1061.88	3183.62	3183.61	0.51	0.00054	HCD (High Energy Collision Dissociation)	MS2	0.195305	87.803	69.5966	23235	P490_porcine-15_29592.raw	F15		51	19	13	7.71334e-06		0	1.658e-11	15349201	69.83
		FALSE	High	Mascot (C6)	Unambiguous	[R].TTGIVMDSGDGVTHTVPIYEGYALPHAILR.[L]		1	1	Q6QAQ1	Q6QAQ1	0	3	1	0	1	1	1061.88	3183.62	3183.61	0.51	0.00054	HCD (High Energy Collision Dissociation)	MS2	24.864	120	70.9534	23739	P490_porcine-15_29592.raw	F15		32	19	13	0.000612692		0	8.795e-08	15349201	69.83
		FALSE	High	Mascot (C6)	Unambiguous	[R].TTGIVMDSGDGVTHTVPIYEGYALPHAILR.[L]		1	1	Q6QAQ1	Q6QAQ1	0	4	1	0	1	1	796.659	3183.62	3183.61	0.57	0.00045	HCD (High Energy Collision Dissociation)	MS2	4.9105	120	70.0775	23413	P490_porcine-15_29592.raw	F15		38	19	13	0.000138434		0	1.77e-09	5140751	69.8
		FALSE	High	Mascot (C6)	Unambiguous	[R].TTGIVMDSGDGVTHTVPIYEGYALPHAILR.[L]		1	1	Q6QAQ1	Q6QAQ1	0	3	1	0	1	1	1061.88	3183.62	3183.61	0.63	0.00067	HCD (High Energy Collision Dissociation)	MS2	0	120	70.5793	23599	P490_porcine-15_29592.raw	F15		46	19	13	2.42797e-05		0	2.517e-09	15349201	69.83
		FALSE	High	Mascot (C6)	Unambiguous	[R].TTGIVMDSGDGVTHTVPIYEGYALPHAILR.[L]		1	1	Q6QAQ1	Q6QAQ1	0	3	1	0	1	1	1061.88	3183.62	3183.61	0.74	0.00079	HCD (High Energy Collision Dissociation)	MS2	0	120	70.1917	23455	P490_porcine-15_29592.raw	F15		48	19	13	1.3481e-05		0	4.136e-11	15349201	69.83
		FALSE	High	Mascot (C6)	Unambiguous	[R].TTGIVMDSGDGVTHTVPIYEGYALPHAILR.[L]		1	1	Q6QAQ1	Q6QAQ1	0	2	1	0	1	1	1592.31	3183.62	3183.61	0.38	0.00061	HCD (High Energy Collision Dissociation)	MS2	0	120	69.7503	23292	P490_porcine-15_29592.raw	F15		93	19	13	4.90052e-10		0	7.51e-09	997968	69.81
		FALSE	High	Mascot (C6)	Unambiguous	[R].TTGIVMDSGDGVTHTVPIYEGYALPHAILR.[L]		1	1	Q6QAQ1	Q6QAQ1	0	3	1	0	1	1	1061.88	3183.62	3183.61	0.74	0.00079	HCD (High Energy Collision Dissociation)	MS2	0.555171	70.09	70.075	23412	P490_porcine-15_29592.raw	F15		46	19	13	2.28414e-05		0	1.229e-08	15349201	69.83
		FALSE	High	Mascot (C6)	Unambiguous	[R].TTGIVMDSGDGVTHTVPIYEGYALPHAILR.[L]		1	1	Q6QAQ1	Q6QAQ1	0	4	1	0	1	1	796.66	3183.62	3183.61	0.87	0.00069	HCD (High Energy Collision Dissociation)	MS2	1.94313	120	69.6825	23267	P490_porcine-15_29592.raw	F15		45	19	13	2.77156e-05		0	1.724e-10	5140751	69.8
		FALSE	High	Mascot (C6)	Unambiguous	[R].TTGIVMDSGDGVTHTVPIYEGYALPHAILR.[L]		1	1	Q6QAQ1	Q6QAQ1	0	3	1	0	1	1	1061.88	3183.62	3183.61	1.2	0.00128	HCD (High Energy Collision Dissociation)	MS2	0.324521	120	70.3321	23507	P490_porcine-15_29592.raw	F15		47	19	13	1.705e-05		0	3.01e-11	15349201	69.83
		FALSE	High	Mascot (C6)	Unambiguous	[R].TTGIVMDSGDGVTHTVPIYEGYALPHAILR.[L]		1	1	Q6QAQ1	Q6QAQ1	0	3	1	0	1	1	1061.88	3183.62	3183.61	1.2	0.00128	HCD (High Energy Collision Dissociation)	MS2	7.55038	120	70.83	23693	P490_porcine-15_29592.raw	F15		31	19	13	0.000803015		0	4.408e-07	15349201	69.83
		FALSE	High	Mascot (C6)	Unambiguous	[R].TTGIVMDSGDGVTHTVPIYEGYALPHAILR.[L]		1	1	Q6QAQ1	Q6QAQ1	0	2	1	0	1	1	1592.31	3183.62	3183.61	1.3	0.00207	HCD (High Energy Collision Dissociation)	MS2	0	120	70.4412	23548	P490_porcine-15_29592.raw	F15		4	19	13	0.320068		0	0.005694	997968	69.81
		FALSE	High	Mascot (C6)	Unambiguous	[R].TTGIVMDSGDGVTHTVPIYEGYALPHAILR.[L]		1	1	Q6QAQ1	Q6QAQ1	0	4	1	0	1	1	796.66	3183.62	3183.61	1.41	0.00112	HCD (High Energy Collision Dissociation)	MS2	15.2615	120	70.3347	23508	P490_porcine-15_29592.raw	F15		36	19	13	0.000209046		0	5.065e-07	5140751	69.8
		FALSE	High	Mascot (C6)	Unambiguous	[R].TTGIVMDSGDGVTHTVPIYEGYALPHAILR.[L]		1	1	Q6QAQ1	Q6QAQ1	0	3	1	0	1	1	1061.88	3183.62	3183.61	1.89	0.00201	HCD (High Energy Collision Dissociation)	MS2	0	120	70.4478	23550	P490_porcine-15_29592.raw	F15		41	18	13	5.94376e-05		0	1.963e-07	15349201	69.83
		FALSE	High	Mascot (C6)	Unambiguous	[R].TTGIVMDSGDGVTHTVPIYEGYALPHAILR.[L]		1	1	Q6QAQ1	Q6QAQ1	0	3	1	0	1	1	1061.88	3183.62	3183.61	0.74	0.00079	HCD (High Energy Collision Dissociation)	MS2	1.57759	120	69.3585	23146	P490_porcine-15_29592.raw	F15		41	19	13	8.29323e-05		0	4.106e-09	15349201	69.83
		FALSE	High	Mascot (C6)	Unambiguous	[R].TTGIVMDSGDGVTHTVPIYEGYALPHAILR.[L]		1	1	Q6QAQ1	Q6QAQ1	0	4	1	0	1	1	796.659	3183.61	3183.61	0.18	0.00014	HCD (High Energy Collision Dissociation)	MS2	1.05014	113.824	69.8122	23315	P490_porcine-15_29592.raw	F15		45	19	13	3.09202e-05		0	5.702e-10	5140751	69.8
		FALSE	High	Mascot (C6)	Unambiguous	[R].TTGIVMDSGDGVTHTVPIYEGYALPHAILR.[L]		1	1	Q6QAQ1	Q6QAQ1	0	2	1	0	1	1	1592.31	3183.61	3183.61	0.15	0.00024	HCD (High Energy Collision Dissociation)	MS2	0	120	69.99	23381	P490_porcine-15_29592.raw	F15		75	19	13	2.93253e-08		0	5.997e-10	997968	69.81
		FALSE	High	Mascot (C6)	Unambiguous	[R].TTGIVMDSGDGVTHTVPIYEGYALPHAILR.[L]		1	1	Q6QAQ1	Q6QAQ1	0	3	1	0	1	1	1061.88	3183.61	3183.61	0.17	0.00018	HCD (High Energy Collision Dissociation)	MS2	0.454452	120	69.4711	23188	P490_porcine-15_29592.raw	F15		55	19	13	2.91906e-06		0	1.999e-09	15349201	69.83
		FALSE	High	Mascot (C6)	Unambiguous	[R].TTGIVMDSGDGVTHTVPIYEGYALPHAILR.[L]		1	1	Q6QAQ1	Q6QAQ1	0	2	1	0	1	1	1592.31	3183.6	3183.61	-3.3	-0.00525	HCD (High Energy Collision Dissociation)	MS2	0	120	69.4891	23195	P490_porcine-15_29592.raw	F15		23	18	13	0.00391797		0	0.0002731	997968	69.81
		FALSE	High	Mascot (C6)	Unambiguous	[R].TTGIVMDSGDGVTHTVPIYEGYALPHAILR.[L]		1	1	Q6QAQ1	Q6QAQ1	0	2	1	0	1	1	1592.31	3183.61	3183.61	-1.07	-0.00171	HCD (High Energy Collision Dissociation)	MS2	1.32487	120	69.8794	23340	P490_porcine-15_29592.raw	F15		72	19	13	6.6485e-08		0	7.97e-08	997968	69.81
		FALSE	High	Mascot (C6)	Unambiguous	[R].TTGIVMDSGDGVTHTVPIYEGYALPHAILR.[L]		1	1	Q6QAQ1	Q6QAQ1	0	2	1	0	1	1	1592.31	3183.61	3183.61	-1	-0.00159	HCD (High Energy Collision Dissociation)	MS2	0	120	70.1099	23425	P490_porcine-15_29592.raw	F15		54	19	13	4.24349e-06		0	1.392e-07	997968	69.81
		FALSE	High	Mascot (C6)	Unambiguous	[R].TTGIVMDSGDGVTHTVPIYEGYALPHAILR.[L]		1	1	Q6QAQ1	Q6QAQ1	0	2	1	0	1	1	1592.31	3183.61	3183.61	-0.54	-0.00086	HCD (High Energy Collision Dissociation)	MS2	0	120	69.6096	23240	P490_porcine-15_29592.raw	F15		58	19	13	1.35283e-06		0	3.182e-06	997968	69.81
		FALSE	High	Mascot (C6)	Unambiguous	[R].TTGIVMDSGDGVTHTVPIYEGYALPHAILR.[L]		1	1	Q6QAQ1	Q6QAQ1	0	4	1	0	1	1	796.659	3183.61	3183.61	-0.28	-0.00022	HCD (High Energy Collision Dissociation)	MS2	2.40398	120	69.9519	23367	P490_porcine-15_29592.raw	F15		45	19	13	2.99394e-05		0	1.294e-07	5140751	69.8
		FALSE	High	Mascot (C6)	Unambiguous	[R].TTGIVMDSGDGVTHTVPIYEGYALPHAILR.[L]		1	1	Q6QAQ1	Q6QAQ1	0	3	1	0	1	1	1061.88	3183.61	3183.61	0.05	6e-05	HCD (High Energy Collision Dissociation)	MS2	0.371965	41.521	69.8445	23327	P490_porcine-15_29592.raw	F15		53	19	13	4.10433e-06		0	6.421e-10	15349201	69.83
		FALSE	High	Mascot (C6)	Unambiguous	[R].TTGIVMDSGDGVTHTVPIYEGYALPHAILR.[L]		1	1	Q6QAQ1	Q6QAQ1	0	3	1	0	1	1	1061.88	3183.61	3183.61	0.05	6e-05	HCD (High Energy Collision Dissociation)	MS2	0.228144	43.471	69.9494	23366	P490_porcine-15_29592.raw	F15		47	19	13	1.90653e-05		0	2.502e-09	15349201	69.83
		FALSE	High	Mascot (B6)	Unambiguous	[R].TTGIVMDSGDGVTHTVPIYEGYALPHAILR.[L]		1	1	Q6QAQ1	Q6QAQ1	0	2	1	0	1	1	1592.31	3183.61	3183.61	-0.31	-0.00049	HCD (High Energy Collision Dissociation)	MS2	3.37593	120	69.8628	23393	P490_porcine-14_29399.raw	F14		82	19	13	5.32405e-09		0	5.389e-16	1.93377e+06	69.78
		FALSE	High	Mascot (B6)	Unambiguous	[R].TTGIVMDSGDGVTHTVPIYEGYALPHAILR.[L]		1	1	Q6QAQ1	Q6QAQ1	0	2	1	0	1	1	1592.31	3183.61	3183.61	0.08	0.00012	HCD (High Energy Collision Dissociation)	MS2	0	120	69.6175	23302	P490_porcine-14_29399.raw	F14		86	19	13	2.27637e-09		0	5.389e-16	1.93377e+06	69.78
		FALSE	High	Mascot (B6)	Unambiguous	[R].TTGIVMDSGDGVTHTVPIYEGYALPHAILR.[L]		1	1	Q6QAQ1	Q6QAQ1	0	2	1	0	1	1	1592.31	3183.61	3183.61	0.15	0.00024	HCD (High Energy Collision Dissociation)	MS2	1.26394	120	69.9941	23442	P490_porcine-14_29399.raw	F14		52	19	13	6.08475e-06		0	7.521e-14	1.93377e+06	69.78
		FALSE	High	Mascot (B6)	Unambiguous	[R].TTGIVMDSGDGVTHTVPIYEGYALPHAILR.[L]		1	1	Q6QAQ1	Q6QAQ1	0	3	1	0	1	1	1061.88	3183.62	3183.61	0.28	0.0003	HCD (High Energy Collision Dissociation)	MS2	11.5345	120	70.7876	23735	P490_porcine-14_29399.raw	F14		30	19	13	0.000991385		0	6.964e-15	26560296	69.78
		FALSE	High	Mascot (B6)	Unambiguous	[R].TTGIVMDSGDGVTHTVPIYEGYALPHAILR.[L]		1	1	Q6QAQ1	Q6QAQ1	0	3	1	0	1	1	1061.88	3183.62	3183.61	0.4	0.00042	HCD (High Energy Collision Dissociation)	MS2	7.78663	120	69.2768	23176	P490_porcine-14_29399.raw	F14		33	19	13	0.000417102		0	4.335e-14	26560296	69.78
		FALSE	High	Mascot (B6)	Unambiguous	[R].TTGIVMDSGDGVTHTVPIYEGYALPHAILR.[L]		1	1	Q6QAQ1	Q6QAQ1	0	2	1	0	1	1	1592.31	3183.62	3183.61	0.46	0.00073	HCD (High Energy Collision Dissociation)	MS2	1.4176	120	69.7338	23345	P490_porcine-14_29399.raw	F14		51	19	13	7.6511e-06		0	2.454e-15	1.93377e+06	69.78
		FALSE	High	Mascot (B6)	Unambiguous	[R].TTGIVMDSGDGVTHTVPIYEGYALPHAILR.[L]		1	1	Q6QAQ1	Q6QAQ1	0	4	1	0	1	1	796.659	3183.62	3183.61	0.49	0.00039	HCD (High Energy Collision Dissociation)	MS2	2.48189	98.793	69.9082	23410	P490_porcine-14_29399.raw	F14		50	19	13	9.1252e-06		0	5.389e-16	6.89297e+06	69.78
		FALSE	High	Mascot (B6)	Unambiguous	[R].TTGIVMDSGDGVTHTVPIYEGYALPHAILR.[L]		1	1	Q6QAQ1	Q6QAQ1	0	4	1	0	1	1	796.659	3183.62	3183.61	0.57	0.00045	HCD (High Energy Collision Dissociation)	MS2	4.60732	120	70.1563	23502	P490_porcine-14_29399.raw	F14		53	19	13	4.72327e-06		0	3.263e-14	6.89297e+06	69.78
		FALSE	High	Mascot (B6)	Unambiguous	[R].TTGIVMDSGDGVTHTVPIYEGYALPHAILR.[L]		1	1	Q6QAQ1	Q6QAQ1	0	3	1	0	1	1	1061.88	3183.62	3183.61	0.63	0.00067	HCD (High Energy Collision Dissociation)	MS2	2.24446	120	70.66	23688	P490_porcine-14_29399.raw	F14		30	19	13	0.000891749		0	5.389e-16	26560296	69.78
		FALSE	High	Mascot (B6)	Unambiguous	[R].TTGIVMDSGDGVTHTVPIYEGYALPHAILR.[L]		1	1	Q6QAQ1	Q6QAQ1	0	4	1	0	1	1	796.66	3183.62	3183.61	0.72	0.00057	HCD (High Energy Collision Dissociation)	MS2	1.30075	69.182	69.7788	23362	P490_porcine-14_29399.raw	F14		42	19	13	6.43759e-05		0	5.389e-16	6.89297e+06	69.78
		FALSE	High	Mascot (B6)	Unambiguous	[R].TTGIVMDSGDGVTHTVPIYEGYALPHAILR.[L]		1	1	Q6QAQ1	Q6QAQ1	0	4	1	0	1	1	796.66	3183.62	3183.61	0.72	0.00057	HCD (High Energy Collision Dissociation)	MS2	7.29756	120	70.2829	23549	P490_porcine-14_29399.raw	F14		46	19	13	2.59253e-05		0	5.259e-15	6.89297e+06	69.78
		FALSE	High	Mascot (B6)	Unambiguous	[R].TTGIVMDSGDGVTHTVPIYEGYALPHAILR.[L]		1	1	Q6QAQ1	Q6QAQ1	0	3	1	0	1	1	1061.88	3183.62	3183.61	0.74	0.00079	HCD (High Energy Collision Dissociation)	MS2	29.8831	120	70.92	23784	P490_porcine-14_29399.raw	F14		28	19	13	0.00146125		0	3.08e-13	26560296	69.78
		FALSE	High	Mascot (B6)	Unambiguous	[R].TTGIVMDSGDGVTHTVPIYEGYALPHAILR.[L]		1	1	Q6QAQ1	Q6QAQ1	0	4	1	0	1	1	796.66	3183.62	3183.61	0.8	0.00063	HCD (High Energy Collision Dissociation)	MS2	1.66276	120	69.6604	23318	P490_porcine-14_29399.raw	F14		34	19	13	0.000344924		0	5.389e-16	6.89297e+06	69.78
		FALSE	High	Mascot (B6)	Unambiguous	[R].TTGIVMDSGDGVTHTVPIYEGYALPHAILR.[L]		1	1	Q6QAQ1	Q6QAQ1	0	4	1	0	1	1	796.66	3183.62	3183.61	0.8	0.00063	HCD (High Energy Collision Dissociation)	MS2	2.2099	120	70.0372	23458	P490_porcine-14_29399.raw	F14		42	19	13	5.67184e-05		0	5.389e-16	6.89297e+06	69.78
		FALSE	High	Mascot (B6)	Unambiguous	[R].TTGIVMDSGDGVTHTVPIYEGYALPHAILR.[L]		1	1	Q6QAQ1	Q6QAQ1	0	3	1	0	1	1	1061.88	3183.62	3183.61	0.86	0.00091	HCD (High Energy Collision Dissociation)	MS2	0.228101	23.323	69.777	23361	P490_porcine-14_29399.raw	F14		52	19	13	5.99409e-06		0	5.389e-16	26560296	69.78
		FALSE	High	Mascot (B6)	Unambiguous	[R].TTGIVMDSGDGVTHTVPIYEGYALPHAILR.[L]		1	1	Q6QAQ1	Q6QAQ1	0	3	1	0	1	1	1061.88	3183.62	3183.61	0.97	0.00103	HCD (High Energy Collision Dissociation)	MS2	0.383875	25.951	69.906	23409	P490_porcine-14_29399.raw	F14		52	19	13	6.07748e-06		0	5.389e-16	26560296	69.78
		FALSE	High	Mascot (B6)	Unambiguous	[R].TTGIVMDSGDGVTHTVPIYEGYALPHAILR.[L]		1	1	Q6QAQ1	Q6QAQ1	0	2	1	0	1	1	1592.31	3183.62	3183.61	0.54	0.00085	HCD (High Energy Collision Dissociation)	MS2	0	120	70.3013	23556	P490_porcine-14_29399.raw	F14		19	19	13	0.0106229		0	0.001738	1.93377e+06	69.78
		FALSE	High	Mascot (B6)	Unambiguous	[R].TTGIVMDSGDGVTHTVPIYEGYALPHAILR.[L]		1	1	Q6QAQ1	Q6QAQ1	0	3	1	0	1	1	1061.88	3183.62	3183.61	0.97	0.00103	HCD (High Energy Collision Dissociation)	MS2	0.0974408	66.366	70.1513	23500	P490_porcine-14_29399.raw	F14		39	19	13	0.000114478		0	5.389e-16	26560296	69.78
		FALSE	High	Mascot (B6)	Unambiguous	[R].TTGIVMDSGDGVTHTVPIYEGYALPHAILR.[L]		1	1	Q6QAQ1	Q6QAQ1	0	3	1	0	1	1	1061.88	3183.62	3183.61	0.97	0.00103	HCD (High Energy Collision Dissociation)	MS2	0.725999	120	69.4013	23222	P490_porcine-14_29399.raw	F14		51	19	13	7.34047e-06		0	5.389e-16	26560296	69.78
		FALSE	High	Mascot (B6)	Unambiguous	[R].TTGIVMDSGDGVTHTVPIYEGYALPHAILR.[L]		1	1	Q6QAQ1	Q6QAQ1	0	2	1	0	1	1	1592.31	3183.62	3183.61	1.07	0.00171	HCD (High Energy Collision Dissociation)	MS2	0	120	69.4908	23255	P490_porcine-14_29399.raw	F14		57	19	13	1.75681e-06		0	1.931e-13	1.93377e+06	69.78
		FALSE	High	Mascot (B6)	Unambiguous	[R].TTGIVMDSGDGVTHTVPIYEGYALPHAILR.[L]		1	1	Q6QAQ1	Q6QAQ1	0	3	1	0	1	1	1061.88	3183.62	3183.61	1.09	0.00115	HCD (High Energy Collision Dissociation)	MS2	0.264277	30.137	69.6555	23316	P490_porcine-14_29399.raw	F14		50	19	13	9.99364e-06		0	5.389e-16	26560296	69.78
		FALSE	High	Mascot (B6)	Unambiguous	[R].TTGIVMDSGDGVTHTVPIYEGYALPHAILR.[L]		1	1	Q6QAQ1	Q6QAQ1	0	3	1	0	1	1	1061.88	3183.62	3183.61	1.09	0.00115	HCD (High Energy Collision Dissociation)	MS2	0.342997	37.922	70.0346	23457	P490_porcine-14_29399.raw	F14		50	19	13	9.87924e-06		0	5.389e-16	26560296	69.78
		FALSE	High	Mascot (B6)	Unambiguous	[R].TTGIVMDSGDGVTHTVPIYEGYALPHAILR.[L]		1	1	Q6QAQ1	Q6QAQ1	0	3	1	0	1	1	1061.88	3183.62	3183.61	1.09	0.00115	HCD (High Energy Collision Dissociation)	MS2	0	120	70.278	23547	P490_porcine-14_29399.raw	F14		53	19	13	4.40275e-06		0	5.389e-16	26560296	69.78
		FALSE	High	Mascot (B6)	Unambiguous	[R].TTGIVMDSGDGVTHTVPIYEGYALPHAILR.[L]		1	1	Q6QAQ1	Q6QAQ1	0	3	1	0	1	1	1061.88	3183.62	3183.61	1.09	0.00115	HCD (High Energy Collision Dissociation)	MS2	0	120	70.5325	23641	P490_porcine-14_29399.raw	F14		69	19	13	1.24086e-07		0	5.389e-16	26560296	69.78
		FALSE	High	Mascot (B6)	Unambiguous	[R].TTGIVMDSGDGVTHTVPIYEGYALPHAILR.[L]		1	1	Q6QAQ1	Q6QAQ1	0	4	1	0	1	1	796.66	3183.62	3183.61	1.1	0.00088	HCD (High Energy Collision Dissociation)	MS2	14.6127	120	69.4039	23223	P490_porcine-14_29399.raw	F14		46	19	13	2.58657e-05		0	7.143e-12	6.89297e+06	69.78
		FALSE	High	Mascot (B6)	Unambiguous	[R].TTGIVMDSGDGVTHTVPIYEGYALPHAILR.[L]		1	1	Q6QAQ1	Q6QAQ1	0	3	1	0	1	1	1061.88	3183.62	3183.61	1.2	0.00128	HCD (High Energy Collision Dissociation)	MS2	0.220971	62.441	69.5279	23269	P490_porcine-14_29399.raw	F14		53	19	13	4.43326e-06		0	5.389e-16	26560296	69.78
		FALSE	High	Mascot (B6)	Unambiguous	[R].TTGIVMDSGDGVTHTVPIYEGYALPHAILR.[L]		1	1	Q6QAQ1	Q6QAQ1	0	3	1	0	1	1	1061.88	3183.62	3183.61	1.2	0.00128	HCD (High Energy Collision Dissociation)	MS2	0.257536	120	70.405	23594	P490_porcine-14_29399.raw	F14		44	19	13	4.00612e-05		0	5.389e-16	26560296	69.78
		FALSE	High	Mascot (B6)	Unambiguous	[R].TTGIVMDSGDGVTHTVPIYEGYALPHAILR.[L]		1	1	Q6QAQ1	Q6QAQ1	0	4	1	0	1	1	796.66	3183.62	3183.61	1.33	0.00106	HCD (High Energy Collision Dissociation)	MS2	5.4643	120	69.5331	23271	P490_porcine-14_29399.raw	F14		35	19	13	0.000254825		0	5.389e-16	6.89297e+06	69.78
		FALSE	High	Mascot (B6)	Unambiguous	[R].TTGIVMDSGDGVTHTVPIYEGYALPHAILR.[L]		1	1	Q6QAQ1	Q6QAQ1	0	2	1	0	1	1	1592.31	3183.62	3183.61	1.38	0.0022	HCD (High Energy Collision Dissociation)	MS2	0	120	70.1159	23487	P490_porcine-14_29399.raw	F14		45	19	13	2.60161e-05		0	4.226e-13	1.93377e+06	69.78
		FALSE	High	Mascot (B6)	Unambiguous	[R].TTGIVMDSGDGVTHTVPIYEGYALPHAILR.[L]		1	1	Q6QAQ1	Q6QAQ1	0	4	1	0	1	1	796.66	3183.62	3183.61	1.79	0.00143	HCD (High Energy Collision Dissociation)	MS2	17.9404	120	70.418	23599	P490_porcine-14_29399.raw	F14		46	18	13	1.89697e-05		0	3.7e-11	6.89297e+06	69.78
		FALSE	High	Mascot (B6)	Unambiguous	[R].TTGIVMDSGDGVTHTVPIYEGYALPHAILR.[L]		1	1	Q6QAQ1	Q6QAQ1	0	4	1	0	1	1	796.661	3183.62	3183.61	2.02	0.00161	HCD (High Energy Collision Dissociation)	MS2	21.411	120	70.5482	23647	P490_porcine-14_29399.raw	F14		35	18	13	0.000239917		0	1.115e-10	6.89297e+06	69.78
		FALSE	High	Mascot (E6)	Unambiguous	[R].TTGIVMDSGDGVTHTVPIYEGYALPHAILR.[L]		1	1	Q6QAQ1	Q6QAQ1	0	2	1	0	1	1	1592.31	3183.61	3183.61	-1	-0.00159	HCD (High Energy Collision Dissociation)	MS2	0	120	69.6115	23356	P490_porcine-17_29803.raw	F17		73	19	13	4.98567e-08		0	1.089e-13	1399515	69.81
		FALSE	High	Mascot (E6)	Unambiguous	[R].TTGIVMDSGDGVTHTVPIYEGYALPHAILR.[L]		1	1	Q6QAQ1	Q6QAQ1	0	2	1	0	1	1	1592.31	3183.61	3183.61	-0.84	-0.00134	HCD (High Energy Collision Dissociation)	MS2	1.69351	120	69.8553	23447	P490_porcine-17_29803.raw	F17		82	19	13	6.26215e-09		0	5.546e-16	1399515	69.81
		FALSE	High	Mascot (E6)	Unambiguous	[R].TTGIVMDSGDGVTHTVPIYEGYALPHAILR.[L]		1	1	Q6QAQ1	Q6QAQ1	0	3	1	0	1	1	1061.88	3183.61	3183.61	-0.29	-0.00031	HCD (High Energy Collision Dissociation)	MS2	0	120	69.3209	23248	P490_porcine-17_29803.raw	F17		41	19	13	7.74894e-05		0	7.964e-14	20276268	69.79
		FALSE	High	Mascot (E6)	Unambiguous	[R].TTGIVMDSGDGVTHTVPIYEGYALPHAILR.[L]		1	1	Q6QAQ1	Q6QAQ1	0	4	1	0	1	1	796.659	3183.61	3183.61	0.03	2e-05	HCD (High Energy Collision Dissociation)	MS2	6.40305	120	70.3091	23616	P490_porcine-17_29803.raw	F17		46	19	13	2.17391e-05		0	2.283e-10	6448456	69.8
		FALSE	High	Mascot (E6)	Unambiguous	[R].TTGIVMDSGDGVTHTVPIYEGYALPHAILR.[L]		1	1	Q6QAQ1	Q6QAQ1	0	4	1	0	1	1	796.66	3183.62	3183.61	0.64	0.00051	HCD (High Energy Collision Dissociation)	MS2	0.874783	76.825	69.8119	23431	P490_porcine-17_29803.raw	F17		53	19	13	4.82751e-06		0	5.606e-15	6448456	69.8
		FALSE	High	Mascot (E6)	Unambiguous	[R].TTGIVMDSGDGVTHTVPIYEGYALPHAILR.[L]		1	1	Q6QAQ1	Q6QAQ1	0	2	1	0	1	1	1592.31	3183.62	3183.61	0.69	0.0011	HCD (High Energy Collision Dissociation)	MS2	0	120	69.9835	23495	P490_porcine-17_29803.raw	F17		72	19	13	6.16203e-08		0	1.689e-15	1399515	69.81
		FALSE	High	Mascot (E6)	Unambiguous	[R].TTGIVMDSGDGVTHTVPIYEGYALPHAILR.[L]		1	1	Q6QAQ1	Q6QAQ1	0	3	1	0	1	1	1061.88	3183.62	3183.61	0.74	0.00079	HCD (High Energy Collision Dissociation)	MS2	0.244212	30.739	69.81	23430	P490_porcine-17_29803.raw	F17		47	19	13	1.85662e-05		0	5.546e-16	20276268	69.79
		FALSE	High	Mascot (E6)	Unambiguous	[R].TTGIVMDSGDGVTHTVPIYEGYALPHAILR.[L]		1	1	Q6QAQ1	Q6QAQ1	0	3	1	0	1	1	1061.88	3183.62	3183.61	0.74	0.00079	HCD (High Energy Collision Dissociation)	MS2	0	120	70.5139	23692	P490_porcine-17_29803.raw	F17		49	19	13	1.15804e-05		0	2.2e-12	20276268	69.79
		FALSE	High	Mascot (E6)	Unambiguous	[R].TTGIVMDSGDGVTHTVPIYEGYALPHAILR.[L]		1	1	Q6QAQ1	Q6QAQ1	0	3	1	0	1	1	1061.88	3183.62	3183.61	0.86	0.00091	HCD (High Energy Collision Dissociation)	MS2	0.324335	102.259	70.1882	23571	P490_porcine-17_29803.raw	F17		50	19	13	1.00167e-05		0	5.546e-16	20276268	69.79
		FALSE	High	Mascot (E6)	Unambiguous	[R].TTGIVMDSGDGVTHTVPIYEGYALPHAILR.[L]		1	1	Q6QAQ1	Q6QAQ1	0	3	1	0	1	1	1061.88	3183.62	3183.61	0.86	0.00091	HCD (High Energy Collision Dissociation)	MS2	0	35.734	69.9383	23478	P490_porcine-17_29803.raw	F17		45	19	13	3.16755e-05		0	5.546e-16	20276268	69.79
		FALSE	High	Mascot (E6)	Unambiguous	[R].TTGIVMDSGDGVTHTVPIYEGYALPHAILR.[L]		1	1	Q6QAQ1	Q6QAQ1	0	3	1	0	1	1	1061.88	3183.62	3183.61	0.86	0.00091	HCD (High Energy Collision Dissociation)	MS2	1.02556	120	70.3013	23613	P490_porcine-17_29803.raw	F17		53	19	13	4.33235e-06		0	1e-14	20276268	69.79
		FALSE	High	Mascot (E6)	Unambiguous	[R].TTGIVMDSGDGVTHTVPIYEGYALPHAILR.[L]		1	1	Q6QAQ1	Q6QAQ1	0	3	1	0	1	1	1061.88	3183.62	3183.61	0.86	0.00091	HCD (High Energy Collision Dissociation)	MS2	0.901582	120	70.4064	23652	P490_porcine-17_29803.raw	F17		41	19	13	8.25512e-05		0	2.199e-14	20276268	69.79
		FALSE	High	Mascot (E6)	Unambiguous	[R].TTGIVMDSGDGVTHTVPIYEGYALPHAILR.[L]		1	1	Q6QAQ1	Q6QAQ1	0	2	1	0	1	1	1592.31	3183.61	3183.61	0	0	HCD (High Energy Collision Dissociation)	MS2	0	120	69.7295	23400	P490_porcine-17_29803.raw	F17		70	19	13	8.05828e-08		0	2.472e-14	1399515	69.81
		FALSE	High	Mascot (E6)	Unambiguous	[R].TTGIVMDSGDGVTHTVPIYEGYALPHAILR.[L]		1	1	Q6QAQ1	Q6QAQ1	0	3	1	0	1	1	1061.88	3183.62	3183.61	0.86	0.00091	HCD (High Energy Collision Dissociation)	MS2	0	120	70.6302	23735	P490_porcine-17_29803.raw	F17		42	19	13	6.49716e-05		0	1.347e-11	20276268	69.79
		FALSE	High	Mascot (E6)	Unambiguous	[R].TTGIVMDSGDGVTHTVPIYEGYALPHAILR.[L]		1	1	Q6QAQ1	Q6QAQ1	0	3	1	0	1	1	1061.88	3183.62	3183.61	0.86	0.00091	HCD (High Energy Collision Dissociation)	MS2	33.5564	120	71.2763	23975	P490_porcine-17_29803.raw	F17		13	19	13	0.0433235		0	2.267e-06	20276268	69.79
		FALSE	High	Mascot (E6)	Unambiguous	[R].TTGIVMDSGDGVTHTVPIYEGYALPHAILR.[L]		1	1	Q6QAQ1	Q6QAQ1	0	4	1	0	1	1	796.66	3183.62	3183.61	1.03	0.00082	HCD (High Energy Collision Dissociation)	MS2	19.1005	120	70.4546	23670	P490_porcine-17_29803.raw	F17		29	19	13	0.00119323		0	8.616e-07	6448456	69.8
		FALSE	High	Mascot (E6)	Unambiguous	[R].TTGIVMDSGDGVTHTVPIYEGYALPHAILR.[L]		1	1	Q6QAQ1	Q6QAQ1	0	3	1	0	1	1	1061.88	3183.62	3183.61	0.97	0.00103	HCD (High Energy Collision Dissociation)	MS2	2.78142	120	70.7594	23783	P490_porcine-17_29803.raw	F17		35	19	13	0.000318951		0	4.408e-15	20276268	69.79
		FALSE	High	Mascot (E6)	Unambiguous	[R].TTGIVMDSGDGVTHTVPIYEGYALPHAILR.[L]		1	1	Q6QAQ1	Q6QAQ1	0	3	1	0	1	1	1061.88	3183.62	3183.61	1.09	0.00115	HCD (High Energy Collision Dissociation)	MS2	6.10441	120	70.9497	23854	P490_porcine-17_29803.raw	F17		28	19	13	0.00138269		0	2.736e-07	20276268	69.79
		FALSE	High	Mascot (E6)	Unambiguous	[R].TTGIVMDSGDGVTHTVPIYEGYALPHAILR.[L]		1	1	Q6QAQ1	Q6QAQ1	0	4	1	0	1	1	796.66	3183.62	3183.61	1.1	0.00088	HCD (High Energy Collision Dissociation)	MS2	5.97266	120	70.1934	23573	P490_porcine-17_29803.raw	F17		53	19	13	5.26894e-06		0	3.894e-11	6448456	69.8
		FALSE	High	Mascot (E6)	Unambiguous	[R].TTGIVMDSGDGVTHTVPIYEGYALPHAILR.[L]		1	1	Q6QAQ1	Q6QAQ1	0	4	1	0	1	1	796.66	3183.62	3183.61	1.1	0.00088	HCD (High Energy Collision Dissociation)	MS2	7.97101	120	69.4476	23295	P490_porcine-17_29803.raw	F17		43	19	13	4.45373e-05		0	5.88e-12	6448456	69.8
		FALSE	High	Mascot (E6)	Unambiguous	[R].TTGIVMDSGDGVTHTVPIYEGYALPHAILR.[L]		1	1	Q6QAQ1	Q6QAQ1	0	4	1	0	1	1	796.66	3183.62	3183.61	1.18	0.00094	HCD (High Energy Collision Dissociation)	MS2	1.30628	104.097	69.9406	23479	P490_porcine-17_29803.raw	F17		35	19	13	0.000269602		0	5.546e-16	6448456	69.8
		FALSE	High	Mascot (E6)	Unambiguous	[R].TTGIVMDSGDGVTHTVPIYEGYALPHAILR.[L]		1	1	Q6QAQ1	Q6QAQ1	0	3	1	0	1	1	1061.88	3183.62	3183.61	1.2	0.00128	HCD (High Energy Collision Dissociation)	MS2	0.524606	57.158	70.0646	23525	P490_porcine-17_29803.raw	F17		56	19	13	2.56876e-06		0	3.965e-14	20276268	69.79
		FALSE	High	Mascot (E6)	Unambiguous	[R].TTGIVMDSGDGVTHTVPIYEGYALPHAILR.[L]		1	1	Q6QAQ1	Q6QAQ1	0	4	1	0	1	1	796.66	3183.62	3183.61	1.26	0.001	HCD (High Energy Collision Dissociation)	MS2	2.36864	120	70.0672	23526	P490_porcine-17_29803.raw	F17		39	19	13	0.000108703		0	3.246e-12	6448456	69.8
		FALSE	High	Mascot (E6)	Unambiguous	[R].TTGIVMDSGDGVTHTVPIYEGYALPHAILR.[L]		1	1	Q6QAQ1	Q6QAQ1	0	3	1	0	1	1	1061.88	3183.62	3183.61	1.32	0.0014	HCD (High Energy Collision Dissociation)	MS2	0.235212	40.108	69.6867	23384	P490_porcine-17_29803.raw	F17		52	19	13	5.91892e-06		0	5.546e-16	20276268	69.79
		FALSE	High	Mascot (E6)	Unambiguous	[R].TTGIVMDSGDGVTHTVPIYEGYALPHAILR.[L]		1	1	Q6QAQ1	Q6QAQ1	0	4	1	0	1	1	796.66	3183.62	3183.61	1.33	0.00106	HCD (High Energy Collision Dissociation)	MS2	1.45477	111.424	69.6891	23385	P490_porcine-17_29803.raw	F17		48	19	13	1.44292e-05		0	5.546e-16	6448456	69.8
		FALSE	High	Mascot (E6)	Unambiguous	[R].TTGIVMDSGDGVTHTVPIYEGYALPHAILR.[L]		1	1	Q6QAQ1	Q6QAQ1	0	4	1	0	1	1	796.66	3183.62	3183.61	1.33	0.00106	HCD (High Energy Collision Dissociation)	MS2	2.17437	120	69.5685	23340	P490_porcine-17_29803.raw	F17		41	19	13	7.11611e-05		0	2.439e-15	6448456	69.8
		FALSE	High	Mascot (E6)	Unambiguous	[R].TTGIVMDSGDGVTHTVPIYEGYALPHAILR.[L]		1	1	Q6QAQ1	Q6QAQ1	0	3	1	0	1	1	1061.88	3183.62	3183.61	1.66	0.00176	HCD (High Energy Collision Dissociation)	MS2	0.313276	70.009	69.5659	23339	P490_porcine-17_29803.raw	F17		52	19	13	5.04766e-06		0	5.546e-16	20276268	69.79
		FALSE	High	Mascot (E6)	Unambiguous	[R].TTGIVMDSGDGVTHTVPIYEGYALPHAILR.[L]		1	1	Q6QAQ1	Q6QAQ1	0	3	1	0	1	1	1061.88	3183.62	3183.61	1.66	0.00176	HCD (High Energy Collision Dissociation)	MS2	0.259407	120	69.4425	23293	P490_porcine-17_29803.raw	F17		43	19	13	4.36606e-05		0	5.546e-16	20276268	69.79
		FALSE	High	Mascot (E6)	Unambiguous	[R].TTGIVMDSGDGVTHTVPIYEGYALPHAILR.[L]		1	1	Q6QAQ1	Q6QAQ1	0	3	1	0	1	1	1061.88	3183.62	3183.61	2.24	0.00237	HCD (High Energy Collision Dissociation)	MS2	15.3425	120	71.0842	23904	P490_porcine-17_29803.raw	F17		13	18	13	0.0346786		0	6.401e-07	20276268	69.79
		FALSE	High	Mascot (E6)	Unambiguous	[R].TTGIVMDSGDGVTHTVPIYEGYALPHAILR.[L]		1	1	Q6QAQ1	Q6QAQ1	0	2	1	0	1	1	1592.32	3183.63	3183.61	4.14	0.00659	HCD (High Energy Collision Dissociation)	MS2	0	120	69.4932	23312	P490_porcine-17_29803.raw	F17		39	18	13	8.37718e-05		0	1.026e-07	1399515	69.81
		FALSE	High	Mascot (D6)	Unambiguous	[R].TTGIVMDSGDGVTHTVPIYEGYALPHAILR.[L]		1	1	Q6QAQ1	Q6QAQ1	0	2	1	0	1	1	1592.31	3183.61	3183.61	-2.76	-0.0044	HCD (High Energy Collision Dissociation)	MS2	0	120	70.5187	23681	P490_porcine-16_29636.raw	F16		8	18	13	0.112486		0	0.004051	2.16238e+06	69.8
		FALSE	High	Mascot (D6)	Unambiguous	[R].TTGIVMDSGDGVTHTVPIYEGYALPHAILR.[L]		1	1	Q6QAQ1	Q6QAQ1	0	2	1	0	1	1	1592.31	3183.61	3183.61	-0.38	-0.00061	HCD (High Energy Collision Dissociation)	MS2	0	120	70.0508	23508	P490_porcine-16_29636.raw	F16		82	19	13	5.08443e-09		0	1.409e-10	2.16238e+06	69.8
		FALSE	High	Mascot (D6)	Unambiguous	[R].TTGIVMDSGDGVTHTVPIYEGYALPHAILR.[L]		1	1	Q6QAQ1	Q6QAQ1	0	2	1	0	1	1	1592.31	3183.61	3183.61	-0.08	-0.00012	HCD (High Energy Collision Dissociation)	MS2	0	120	69.5812	23335	P490_porcine-16_29636.raw	F16		51	19	13	7.71334e-06		0	2.144e-10	2.16238e+06	69.8
		FALSE	High	Mascot (D6)	Unambiguous	[R].TTGIVMDSGDGVTHTVPIYEGYALPHAILR.[L]		1	1	Q6QAQ1	Q6QAQ1	0	2	1	0	1	1	1592.31	3183.61	3183.61	0	0	HCD (High Energy Collision Dissociation)	MS2	2.66053	120	69.9286	23463	P490_porcine-16_29636.raw	F16		83	19	13	4.42836e-09		0	6.653e-16	2.16238e+06	69.8
		FALSE	High	Mascot (D6)	Unambiguous	[R].TTGIVMDSGDGVTHTVPIYEGYALPHAILR.[L]		1	1	Q6QAQ1	Q6QAQ1	0	2	1	0	1	1	1592.31	3183.61	3183.61	0.15	0.00024	HCD (High Energy Collision Dissociation)	MS2	3.81583	120	69.8199	23423	P490_porcine-16_29636.raw	F16		105	19	13	3.17134e-11		0	5.462e-16	2.16238e+06	69.8
		FALSE	High	Mascot (D6)	Unambiguous	[R].TTGIVMDSGDGVTHTVPIYEGYALPHAILR.[L]		1	1	Q6QAQ1	Q6QAQ1	0	2	1	0	1	1	1592.31	3183.61	3183.61	0.15	0.00024	HCD (High Energy Collision Dissociation)	MS2	1.7947	120	69.6981	23378	P490_porcine-16_29636.raw	F16		49	19	13	1.1837e-05		0	6.083e-12	2.16238e+06	69.8
		FALSE	High	Mascot (D6)	Unambiguous	[R].TTGIVMDSGDGVTHTVPIYEGYALPHAILR.[L]		1	1	Q6QAQ1	Q6QAQ1	0	2	1	0	1	1	1592.31	3183.61	3183.61	0.15	0.00024	HCD (High Energy Collision Dissociation)	MS2	0	120	69.4536	23288	P490_porcine-16_29636.raw	F16		30	19	13	0.000989105		0	1.929e-06	2.16238e+06	69.8
		FALSE	High	Mascot (D6)	Unambiguous	[R].TTGIVMDSGDGVTHTVPIYEGYALPHAILR.[L]		1	1	Q6QAQ1	Q6QAQ1	0	3	1	0	1	1	1061.88	3183.62	3183.61	0.28	0.0003	HCD (High Energy Collision Dissociation)	MS2	32.4408	120	72.2018	24303	P490_porcine-16_29636.raw	F16		14	19	13	0.034217		0	4.804e-06	222800	71.77
		FALSE	High	Mascot (D6)	Unambiguous	[R].TTGIVMDSGDGVTHTVPIYEGYALPHAILR.[L]		1	1	Q6QAQ1	Q6QAQ1	0	3	1	0	1	1	1061.88	3183.62	3183.61	0.28	0.0003	HCD (High Energy Collision Dissociation)	MS2	45.029	120	71.8957	24188	P490_porcine-16_29636.raw	F16		11	19	13	0.0658025		0	1.837e-06	28443678	69.79
		FALSE	High	Mascot (D6)	Unambiguous	[R].TTGIVMDSGDGVTHTVPIYEGYALPHAILR.[L]		1	1	Q6QAQ1	Q6QAQ1	0	4	1	0	1	1	796.659	3183.62	3183.61	0.41	0.00033	HCD (High Energy Collision Dissociation)	MS2	1.22205	73.479	69.7335	23391	P490_porcine-16_29636.raw	F16		36	19	13	0.000249875		0	2.428e-14	8852474	69.8
		FALSE	High	Mascot (D6)	Unambiguous	[R].TTGIVMDSGDGVTHTVPIYEGYALPHAILR.[L]		1	1	Q6QAQ1	Q6QAQ1	0	4	1	0	1	1	796.66	3183.62	3183.61	0.72	0.00057	HCD (High Energy Collision Dissociation)	MS2	0.670362	67.017	69.8604	23438	P490_porcine-16_29636.raw	F16		37	19	13	0.000186519		0	3.07e-14	8852474	69.8
		FALSE	High	Mascot (D6)	Unambiguous	[R].TTGIVMDSGDGVTHTVPIYEGYALPHAILR.[L]		1	1	Q6QAQ1	Q6QAQ1	0	3	1	0	1	1	1061.88	3183.62	3183.61	0.74	0.00079	HCD (High Energy Collision Dissociation)	MS2	0.209677	21.97	69.8172	23422	P490_porcine-16_29636.raw	F16		53	19	13	4.34234e-06		0	1.107e-14	28443678	69.79
		FALSE	High	Mascot (D6)	Unambiguous	[R].TTGIVMDSGDGVTHTVPIYEGYALPHAILR.[L]		1	1	Q6QAQ1	Q6QAQ1	0	4	1	0	1	1	796.66	3183.62	3183.61	0.95	0.00076	HCD (High Energy Collision Dissociation)	MS2	3.0028	120	70.2492	23581	P490_porcine-16_29636.raw	F16		38	19	13	0.000136371		0	7.18e-14	8852474	69.8
		FALSE	High	Mascot (D6)	Unambiguous	[R].TTGIVMDSGDGVTHTVPIYEGYALPHAILR.[L]		1	1	Q6QAQ1	Q6QAQ1	0	4	1	0	1	1	796.66	3183.62	3183.61	0.95	0.00076	HCD (High Energy Collision Dissociation)	MS2	14.637	120	69.3646	23255	P490_porcine-16_29636.raw	F16		46	19	13	2.258e-05		0	6.869e-12	8852474	69.8
		FALSE	High	Mascot (D6)	Unambiguous	[R].TTGIVMDSGDGVTHTVPIYEGYALPHAILR.[L]		1	1	Q6QAQ1	Q6QAQ1	0	4	1	0	1	1	796.66	3183.62	3183.61	0.95	0.00076	HCD (High Energy Collision Dissociation)	MS2	6.89942	120	70.3701	23626	P490_porcine-16_29636.raw	F16		56	19	13	2.50451e-06		0	1.645e-12	8852474	69.8
		FALSE	High	Mascot (D6)	Unambiguous	[R].TTGIVMDSGDGVTHTVPIYEGYALPHAILR.[L]		1	1	Q6QAQ1	Q6QAQ1	0	3	1	0	1	1	1061.88	3183.62	3183.61	0.97	0.00103	HCD (High Energy Collision Dissociation)	MS2	0.29197	39.681	69.5733	23332	P490_porcine-16_29636.raw	F16		53	19	13	4.4129e-06		0	7.876e-14	28443678	69.79
		FALSE	High	Mascot (D6)	Unambiguous	[R].TTGIVMDSGDGVTHTVPIYEGYALPHAILR.[L]		1	1	Q6QAQ1	Q6QAQ1	0	3	1	0	1	1	1061.88	3183.62	3183.61	0.97	0.00103	HCD (High Energy Collision Dissociation)	MS2	26.9855	120	72.0485	24245	P490_porcine-16_29636.raw	F16		14	19	13	0.0352147		0	6.254e-05	222800	71.77
		FALSE	High	Mascot (D6)	Unambiguous	[R].TTGIVMDSGDGVTHTVPIYEGYALPHAILR.[L]		1	1	Q6QAQ1	Q6QAQ1	0	3	1	0	1	1	1061.88	3183.62	3183.61	0.4	0.00042	HCD (High Energy Collision Dissociation)	MS2	1.13382	120	70.4082	23640	P490_porcine-16_29636.raw	F16		47	19	13	2.00098e-05		0	8.134e-16	28443678	69.79
		FALSE	High	Mascot (D6)	Unambiguous	[R].TTGIVMDSGDGVTHTVPIYEGYALPHAILR.[L]		1	1	Q6QAQ1	Q6QAQ1	0	4	1	0	1	1	796.66	3183.62	3183.61	1.03	0.00082	HCD (High Energy Collision Dissociation)	MS2	1.02381	106.266	69.6166	23348	P490_porcine-16_29636.raw	F16		37	19	13	0.000185662		0	4.308e-15	8852474	69.8
		FALSE	High	Mascot (D6)	Unambiguous	[R].TTGIVMDSGDGVTHTVPIYEGYALPHAILR.[L]		1	1	Q6QAQ1	Q6QAQ1	0	3	1	0	1	1	1061.88	3183.62	3183.61	1.09	0.00115	HCD (High Energy Collision Dissociation)	MS2	0.138821	115.751	69.4457	23285	P490_porcine-16_29636.raw	F16		50	19	13	1.04887e-05		0	1.388e-14	28443678	69.79
		FALSE	High	Mascot (D6)	Unambiguous	[R].TTGIVMDSGDGVTHTVPIYEGYALPHAILR.[L]		1	1	Q6QAQ1	Q6QAQ1	0	3	1	0	1	1	1061.88	3183.62	3183.61	1.09	0.00115	HCD (High Energy Collision Dissociation)	MS2	0.230899	25.084	69.926	23462	P490_porcine-16_29636.raw	F16		46	19	13	2.38629e-05		0	1.348e-15	28443678	69.79
		FALSE	High	Mascot (D6)	Unambiguous	[R].TTGIVMDSGDGVTHTVPIYEGYALPHAILR.[L]		1	1	Q6QAQ1	Q6QAQ1	0	3	1	0	1	1	1061.88	3183.62	3183.61	1.09	0.00115	HCD (High Energy Collision Dissociation)	MS2	0.29017	24.371	69.6955	23377	P490_porcine-16_29636.raw	F16		51	19	13	8.17944e-06		0	5.462e-16	28443678	69.79
		FALSE	High	Mascot (D6)	Unambiguous	[R].TTGIVMDSGDGVTHTVPIYEGYALPHAILR.[L]		1	1	Q6QAQ1	Q6QAQ1	0	3	1	0	1	1	1061.88	3183.62	3183.61	1.09	0.00115	HCD (High Energy Collision Dissociation)	MS2	0.56216	120	69.3214	23239	P490_porcine-16_29636.raw	F16		39	19	13	0.000118501		0	1.189e-13	28443678	69.79
		FALSE	High	Mascot (D6)	Unambiguous	[R].TTGIVMDSGDGVTHTVPIYEGYALPHAILR.[L]		1	1	Q6QAQ1	Q6QAQ1	0	4	1	0	1	1	796.66	3183.62	3183.61	1.1	0.00088	HCD (High Energy Collision Dissociation)	MS2	10.3538	120	70.4978	23673	P490_porcine-16_29636.raw	F16		46	19	13	2.38629e-05		0	2.279e-12	8852474	69.8
		FALSE	High	Mascot (D6)	Unambiguous	[R].TTGIVMDSGDGVTHTVPIYEGYALPHAILR.[L]		1	1	Q6QAQ1	Q6QAQ1	0	4	1	0	1	1	796.66	3183.62	3183.61	1.18	0.00094	HCD (High Energy Collision Dissociation)	MS2	0.905798	120	70.1189	23533	P490_porcine-16_29636.raw	F16		42	19	13	6.20474e-05		0	8.5e-16	8852474	69.8
		FALSE	High	Mascot (D6)	Unambiguous	[R].TTGIVMDSGDGVTHTVPIYEGYALPHAILR.[L]		1	1	Q6QAQ1	Q6QAQ1	0	3	1	0	1	1	1061.88	3183.62	3183.61	1.32	0.0014	HCD (High Energy Collision Dissociation)	MS2	9.78368	120	70.794	23782	P490_porcine-16_29636.raw	F16		26	19	13	0.00210011		0	1.401e-09	28443678	69.79
		FALSE	High	Mascot (D6)	Unambiguous	[R].TTGIVMDSGDGVTHTVPIYEGYALPHAILR.[L]		1	1	Q6QAQ1	Q6QAQ1	0	4	1	0	1	1	796.66	3183.62	3183.61	1.33	0.00106	HCD (High Energy Collision Dissociation)	MS2	3.58827	120	69.4894	23301	P490_porcine-16_29636.raw	F16		45	19	13	2.61965e-05		0	2.177e-15	8852474	69.8
		FALSE	High	Mascot (D6)	Unambiguous	[R].TTGIVMDSGDGVTHTVPIYEGYALPHAILR.[L]		1	1	Q6QAQ1	Q6QAQ1	0	3	1	0	1	1	1061.88	3183.62	3183.61	1.43	0.00152	HCD (High Energy Collision Dissociation)	MS2	0.307352	35.67	70.0341	23502	P490_porcine-16_29636.raw	F16		43	19	13	4.72327e-05		0	1.196e-13	28443678	69.79
		FALSE	High	Mascot (D6)	Unambiguous	[R].TTGIVMDSGDGVTHTVPIYEGYALPHAILR.[L]		1	1	Q6QAQ1	Q6QAQ1	0	3	1	0	1	1	1061.88	3183.62	3183.61	1.43	0.00152	HCD (High Energy Collision Dissociation)	MS2	0.175166	108.318	70.2794	23592	P490_porcine-16_29636.raw	F16		53	19	13	4.94587e-06		0	5.462e-16	28443678	69.79
		FALSE	High	Mascot (D6)	Unambiguous	[R].TTGIVMDSGDGVTHTVPIYEGYALPHAILR.[L]		1	1	Q6QAQ1	Q6QAQ1	0	3	1	0	1	1	1061.88	3183.62	3183.61	1.43	0.00152	HCD (High Energy Collision Dissociation)	MS2	0.519402	59.418	70.1597	23548	P490_porcine-16_29636.raw	F16		42	19	13	5.08443e-05		0	3.188e-15	28443678	69.79
		FALSE	High	Mascot (D6)	Unambiguous	[R].TTGIVMDSGDGVTHTVPIYEGYALPHAILR.[L]		1	1	Q6QAQ1	Q6QAQ1	0	2	1	0	1	1	1592.31	3183.62	3183.61	1.46	0.00232	HCD (High Energy Collision Dissociation)	MS2	0	120	70.2186	23570	P490_porcine-16_29636.raw	F16		60	19	13	8.89698e-07		0	9.704e-10	2.16238e+06	69.8
		FALSE	High	Mascot (D6)	Unambiguous	[R].TTGIVMDSGDGVTHTVPIYEGYALPHAILR.[L]		1	1	Q6QAQ1	Q6QAQ1	0	3	1	0	1	1	1061.88	3183.62	3183.61	1.66	0.00176	HCD (High Energy Collision Dissociation)	MS2	1.32909	120	70.661	23733	P490_porcine-16_29636.raw	F16		39	19	13	0.000111709		0	1.368e-13	28443678	69.79
		FALSE	High	Mascot (D6)	Unambiguous	[R].TTGIVMDSGDGVTHTVPIYEGYALPHAILR.[L]		1	1	Q6QAQ1	Q6QAQ1	0	3	1	0	1	1	1061.88	3183.62	3183.61	1.66	0.00176	HCD (High Energy Collision Dissociation)	MS2	21.9484	120	70.9329	23833	P490_porcine-16_29636.raw	F16		50	19	13	8.63157e-06		0	5.081e-12	28443678	69.79
[truncated: 69,508 more rows]
[truncated: 6 more columns]

## Sheet: Proteome_Colon
Checked	Protein FDR Confidence: Mascot	Master	Accession	Description	Exp. q-value: Mascot	Coverage [%]	# Peptides	# PSMs	# Unique Peptides	# Protein Groups	# AAs	MW [kDa]	calc. pI	Score Mascot: Mascot	Score Sequest HT: Sequest HT	# Peptides (by Search Engine): Mascot	# Peptides (by Search Engine): Sequest HT	# Razor Peptides	Abundances (Grouped): F1	Abundances (Grouped): F2	Abundances (Grouped): F3	Abundances (Grouped): F4	Abundances (Grouped): F5	Abundances (Grouped): F6	Abundances (Grouped): F7	Abundances (Grouped): F8	Abundances (Grouped): F9	Abundances (Grouped): F10	Abundances (Grouped): F11	Abundances (Grouped): F12	Found in File: [F1]	Found in File: [F2]	Found in File: [F3]	Found in File: [F4]	Found in File: [F5]	Found in File: [F6]	Found in File: [F7]	Found in File: [F8]	Found in File: [F9]	Found in File: [F10]	Found in File: [F11]	Found in File: [F12]	Found in Sample: [S1] F1: Sample, 29363, Colon, Control	Found in Sample: [S2] F2: Sample, 29399, Colon, Control	Found in Sample: [S3] F3: Sample, 29592, Colon, Control	Found in Sample: [S4] F4: Sample, 29636, Colon, Control	Found in Sample: [S5] F5: Sample, 29803, Colon, Control	Found in Sample: [S6] F6: Sample, 29810, Colon, Control	Found in Sample: [S7] F7: Sample, 29331, Colon, CTC
[truncated: 83,682 more rows]
[truncated: 6 more columns]

[truncated: 2 more sheets: Proteome_LD, Proteome_Liver]
